# Supplementary material for: Crystal structure of bis(bis{(E)-[(6-{(E)-[(4-fluorobenzyl)imino]methyl}pyridin-2-yl)methylidene](4-fluorophenyl)amine}nickel(II)) tetra­bromide nona­hydrate
Source: Acta Crystallogr E Crystallogr Commun. 2015 Nov 21;71(Pt 12):m226–7. doi: 10.1107/S2056989015021519 (PMC4719846; doi:10.1107/S2056989015021519)
Supplement: Supplementary file 1 [file e-71-0m226-sup1.cif]

##############################################################################
#                                                                            #
# This CIF contains the data in a paper accepted for publication in          #
# Acta Crystallographica Section E. It conforms to the requirements of       #
# Notes for Authors for Acta Crystallographica Section E, and has been       #
# peer reviewed under the auspices of the IUCr Commission on Journals.       #
#                                                                            #
# Full details of the Crystallographic Information File format               #
# are given in the paper "The Crystallographic Information File (CIF):       #
# a New Standard Archive File for Crystallography" by S. R. Hall, F. H.      #
# Allen and I. D. Brown [Acta Cryst. (1991), A47, 655-685].                  #
#                                                                            #
# The current version of the core CIF dictionary is obtainable from          #
# ftp://ftp.iucr.org/pub/cif_core.dic.                                       #
#                                                                            #
# Software is freely available for graphical display of the structure(s)     #
# in this CIF. For information consult the CIF software page                 #
# http://www.iucr.org/resources/cif/software.                                #
#                                                                            #
# This file may be used for bona fide research purposes within the           #
# scientific community so long as proper attribution is given to the journal # 
# article from which it was obtained.                                        #
#                                                                            #
##############################################################################
data_I
_audit_creation_method     'SHELXL-2014/7'
_database_code_depnum_ccdc_archive     'CCDC 1436891'
_chemical_name_systematic
;\
Bis(bis{(<i>E</i>)-[(6-{(<i>E</i>)-[(4-fluorobenzyl)imino]methyl}pyridin-\
2-yl)methylidene](4-fluorophenyl)amine}nickel(II)) tetrabromide
nonahydrate
;
_chemical_name_common     ?
_chemical_formula_moiety     '2(C42 H34 F4 N6 Ni), 4(Br -), 9(H2 O)'
_chemical_formula_sum     'C84 H86 Br4 F8 N12 Ni2 O9'
_chemical_formula_iupac     '[Ni (C21 H17 F2 N3)2]2 Br4, 9H2 O'
_chemical_formula_weight     1996.70
_chemical_melting_point     ?
_shelx_space_group_comment
;
The symmetry employed for this shelxl refinement is uniquely defined
by the following loop, which should always be used as a source of
symmetry information in preference to the above space-group names.
They are only intended as comments.
;
_space_group_crystal_system     triclinic
_space_group_name_H-M_alt     'P -1'
_space_group_name_Hall     '-P 1'
loop_
    _space_group_symop_operation_xyz
    'x, y, z'
    '-x, -y, -z'
_cell_length_a     12.1000(16)
_cell_length_b     12.5686(16)
_cell_length_c     29.149(4)
_cell_angle_alpha     87.377(2)
_cell_angle_beta     86.955(2)
_cell_angle_gamma     72.339(2)
_cell_volume     4216.0(10)
_cell_formula_units_Z     2
_cell_measurement_reflns_used     9955
_cell_measurement_theta_min     2.24
_cell_measurement_theta_max     26.83
_cell_measurement_temperature     100(2)
_exptl_crystal_description     block
_exptl_crystal_colour     orange
_exptl_crystal_size_max     0.260
_exptl_crystal_size_mid     0.200
_exptl_crystal_size_min     0.120
_exptl_crystal_density_diffrn     1.573
_exptl_crystal_density_meas     ?
_exptl_crystal_density_method     ?
_exptl_crystal_F_000     2028
_exptl_absorpt_coefficient_mu     2.424
_exptl_absorpt_correction_type     multi-scan
_exptl_absorpt_process_details
;
(SADABS; Krause <i>et al.</i>,  2015)
;
_shelx_estimated_absorpt_T_min     0.571
_shelx_estimated_absorpt_T_max     0.760
_exptl_absorpt_correction_T_min     0.571
_exptl_absorpt_correction_T_max     0.760
_diffrn_ambient_temperature     100(2)
_diffrn_radiation_type     MoK\a
_diffrn_radiation_wavelength     0.71073
_diffrn_measurement_device_type     'Bruker APEX CCD'
_diffrn_measurement_method     '\f and \w scans'
_diffrn_detector_area_resol_mean     ?
_diffrn_reflns_number     94344
_diffrn_reflns_av_R_equivalents     0.0577
_diffrn_reflns_theta_min     1.400
_diffrn_reflns_theta_max     27.444
_diffrn_reflns_theta_full     25.242
_diffrn_measured_fraction_theta_max     0.996
_diffrn_measured_fraction_theta_full     1.000
_diffrn_reflns_limit_h_min     -15
_diffrn_reflns_limit_h_max     15
_diffrn_reflns_limit_k_min     -16
_diffrn_reflns_limit_k_max     16
_diffrn_reflns_limit_l_min     -37
_diffrn_reflns_limit_l_max     37
_refine_special_details     ?
_reflns_number_total     19210
_reflns_number_gt     15090
_reflns_threshold_expression     'I > 2\s(I)'
_refine_ls_structure_factor_coef     Fsqd
_refine_ls_matrix_type     full
_refine_ls_R_factor_all     0.0598
_refine_ls_R_factor_gt     0.0417
_refine_ls_wR_factor_gt     0.0970
_refine_ls_wR_factor_ref     0.1055
_refine_ls_goodness_of_fit_ref     1.013
_refine_ls_restrained_S_all     1.014
_refine_ls_number_reflns     19210
_refine_ls_number_parameters     1126
_refine_ls_number_restraints     27
_refine_ls_hydrogen_treatment     mixed
_refine_ls_weighting_scheme     calc
_refine_ls_weighting_details
              'w=1/[\s^2^(Fo^2^)+(0.0500P)^2^+5.0000P] where P=(Fo^2^+2Fc^2^)/3'
_atom_sites_solution_hydrogens     difmap
_atom_sites_solution_primary     direct
_atom_sites_solution_secondary     difmap
_refine_ls_shift/su_max     0.001
_refine_ls_shift/su_mean     0.000
_refine_diff_density_max     0.837
_refine_diff_density_min     -0.774
_refine_ls_extinction_method     none
_refine_ls_extinction_coef     .
loop_
    _atom_type_symbol
    _atom_type_description
    _atom_type_scat_dispersion_real
    _atom_type_scat_dispersion_imag
    _atom_type_scat_source
    'C' 'C' 0.0033 0.0016
                         'International Tables Vol C Tables 4.2.6.8 and 6.1.1.4'
    'H' 'H' 0.0000 0.0000
                         'International Tables Vol C Tables 4.2.6.8 and 6.1.1.4'
    'N' 'N' 0.0061 0.0033
                         'International Tables Vol C Tables 4.2.6.8 and 6.1.1.4'
    'F' 'F' 0.0171 0.0103
                         'International Tables Vol C Tables 4.2.6.8 and 6.1.1.4'
    'Ni' 'Ni' 0.3393 1.1124
                         'International Tables Vol C Tables 4.2.6.8 and 6.1.1.4'
    'Br' 'Br' -0.2901 2.4595
                         'International Tables Vol C Tables 4.2.6.8 and 6.1.1.4'
    'O' 'O' 0.0106 0.0060
                         'International Tables Vol C Tables 4.2.6.8 and 6.1.1.4'
_computing_data_collection
;
APEX2 (Bruker, 2007)
;
_computing_cell_refinement
;
SAINT (Bruker, 2007)
;
_computing_data_reduction
;
SAINT (Bruker, 2007)
;
_computing_structure_solution
;
SHELXS97 (Sheldrick, 2008)
;
_computing_structure_refinement
;
SHELXL2014/7 (Sheldrick, 2015)
;
_computing_molecular_graphics
;
XP in SHELXTL (Sheldrick, 2008)
;
_computing_publication_material
;
SHELXL2014/7 (Sheldrick, 2015)
;
loop_
    _atom_site_type_symbol
    _atom_site_label
    _atom_site_fract_x
    _atom_site_fract_y
    _atom_site_fract_z
    _atom_site_U_iso_or_equiv
    _atom_site_adp_type
    _atom_site_calc_flag
    _atom_site_occupancy
    _atom_site_disorder_assembly
    _atom_site_disorder_group
    Ni Ni1 0.76325(3) 0.25409(3) 0.36931(2) 0.01149(8) Uani d 1 . .
    F F1 0.58023(17) 0.02363(18) 0.19175(7) 0.0338(5) Uani d 1 . .
    F F2 0.3691(2) 0.14418(19) 0.51716(9) 0.0509(7) Uani d 1 . .
    F F3 0.5998(2) 0.81422(17) 0.36303(9) 0.0558(7) Uani d 1 . .
    F F4 1.32720(16) -0.10432(16) 0.40078(6) 0.0279(4) Uani d 1 . .
    N N1 0.8897(2) 0.32331(19) 0.37240(8) 0.0138(5) Uani d 1 . .
    N N2 0.9073(2) 0.13752(19) 0.33378(8) 0.0137(5) Uani d 1 . .
    N N3 0.6810(2) 0.4043(2) 0.40683(8) 0.0160(5) Uani d 1 . .
    N N4 0.6434(2) 0.17671(18) 0.36630(8) 0.0123(5) Uani d 1 . .
    N N5 0.6780(2) 0.32319(19) 0.30703(8) 0.0138(5) Uani d 1 . .
    N N6 0.7917(2) 0.14722(19) 0.42964(8) 0.0137(5) Uani d 1 . .
    C C1 0.9936(2) 0.2743(2) 0.35249(9) 0.0141(6) Uani d 1 . .
    C C2 1.0856(3) 0.3181(3) 0.35519(10) 0.0204(6) Uani d 1 . .
    H H2 1.1588 0.2832 0.3405 0.025 Uiso calc 1 . .
    C C3 1.0676(3) 0.4144(3) 0.37988(11) 0.0240(7) Uani d 1 . .
    H H3 1.1291 0.4459 0.3825 0.029 Uiso calc 1 . .
    C C4 0.9591(3) 0.4647(3) 0.40086(10) 0.0212(7) Uani d 1 . .
    H H4 0.9457 0.5303 0.4180 0.025 Uiso calc 1 . .
    C C5 0.8714(3) 0.4170(2) 0.39614(9) 0.0161(6) Uani d 1 . .
    C C6 0.9988(2) 0.1689(2) 0.33110(9) 0.0156(6) Uani d 1 . .
    H H6 1.0679 0.1255 0.3158 0.019 Uiso calc 1 . .
    C C7 0.9170(3) 0.0262(2) 0.31722(10) 0.0178(6) Uani d 1 . .
    H H71 0.9099 -0.0234 0.3438 0.021 Uiso calc 1 . .
    H H72 0.9949 -0.0054 0.3023 0.021 Uiso calc 1 . .
    C C8 0.8260(3) 0.0279(2) 0.28343(10) 0.0173(6) Uani d 1 . .
    C C9 0.7620(3) -0.0470(2) 0.28993(10) 0.0198(6) Uani d 1 . .
    H H9 0.7743 -0.0964 0.3161 0.024 Uiso calc 1 . .
    C C10 0.6802(3) -0.0508(3) 0.25858(11) 0.0230(7) Uani d 1 . .
    H H10 0.6382 -0.1036 0.2624 0.028 Uiso calc 1 . .
    C C11 0.6625(3) 0.0246(3) 0.22210(11) 0.0234(7) Uani d 1 . .
    C C12 0.7240(3) 0.1001(3) 0.21409(11) 0.0235(7) Uani d 1 . .
    H H12 0.7102 0.1502 0.1881 0.028 Uiso calc 1 . .
    C C13 0.8074(3) 0.1005(3) 0.24532(10) 0.0194(6) Uani d 1 . .
    H H13 0.8518 0.1509 0.2405 0.023 Uiso calc 1 . .
    C C14 0.7500(3) 0.4593(2) 0.41423(10) 0.0171(6) Uani d 1 . .
    H H14 0.7245 0.5261 0.4310 0.021 Uiso calc 1 . .
    C C15 0.5586(3) 0.4513(3) 0.42221(12) 0.0236(7) Uani d 1 . .
    H H151 0.5114 0.4798 0.3950 0.028 Uiso calc 1 . .
    H H152 0.5512 0.5154 0.4419 0.028 Uiso calc 1 . .
    C C16 0.5110(3) 0.3684(2) 0.44844(10) 0.0178(6) Uani d 1 . .
    C C17 0.5573(3) 0.3180(3) 0.48937(11) 0.0273(7) Uani d 1 . .
    H H17 0.6217 0.3343 0.5013 0.033 Uiso calc 1 . .
    C C18 0.5076(3) 0.2419(3) 0.51324(11) 0.0317(8) Uani d 1 . .
    H H18 0.5376 0.2065 0.5414 0.038 Uiso calc 1 . .
    C C19 0.4154(3) 0.2208(3) 0.49476(13) 0.0321(8) Uani d 1 . .
    C C20 0.3667(3) 0.2698(3) 0.45514(12) 0.0278(7) Uani d 1 . .
    H H20 0.3010 0.2544 0.4439 0.033 Uiso calc 1 . .
    C C21 0.4167(3) 0.3431(2) 0.43185(11) 0.0212(7) Uani d 1 . .
    H H21 0.3856 0.3771 0.4037 0.025 Uiso calc 1 . .
    C C22 0.5732(2) 0.1985(2) 0.33093(10) 0.0141(6) Uani d 1 . .
    C C23 0.4899(3) 0.1437(2) 0.32709(11) 0.0183(6) Uani d 1 . .
    H H23 0.4397 0.1599 0.3020 0.022 Uiso calc 1 . .
    C C24 0.4827(3) 0.0647(2) 0.36099(11) 0.0202(6) Uani d 1 . .
    H H24 0.4266 0.0262 0.3594 0.024 Uiso calc 1 . .
    C C25 0.5571(3) 0.0417(2) 0.39727(10) 0.0177(6) Uani d 1 . .
    H H25 0.5531 -0.0130 0.4204 0.021 Uiso calc 1 . .
    C C26 0.6372(2) 0.1000(2) 0.39906(10) 0.0150(6) Uani d 1 . .
    C C27 0.5976(2) 0.2817(2) 0.29794(10) 0.0150(6) Uani d 1 . .
    H H27 0.5551 0.3038 0.2708 0.018 Uiso calc 1 . .
    C C28 0.7039(3) 0.4057(2) 0.27429(10) 0.0181(6) Uani d 1 . .
    H H281 0.6571 0.4132 0.2468 0.022 Uiso calc 1 . .
    H H282 0.7870 0.3799 0.2643 0.022 Uiso calc 1 . .
    C C29 0.6768(3) 0.5175(2) 0.29632(10) 0.0167(6) Uani d 1 . .
    C C30 0.7634(3) 0.5661(3) 0.30277(12) 0.0264(7) Uani d 1 . .
    H H30 0.8406 0.5305 0.2918 0.032 Uiso calc 1 . .
    C C31 0.7377(3) 0.6665(3) 0.32519(14) 0.0367(9) Uani d 1 . .
    H H31 0.7965 0.7004 0.3296 0.044 Uiso calc 1 . .
    C C32 0.6252(4) 0.7157(3) 0.34075(13) 0.0342(9) Uani d 1 . .
    C C33 0.5371(3) 0.6716(3) 0.33478(11) 0.0253(7) Uani d 1 . .
    H H33 0.4601 0.7085 0.3455 0.030 Uiso calc 1 . .
    C C34 0.5638(3) 0.5711(2) 0.31246(10) 0.0183(6) Uani d 1 . .
    H H34 0.5042 0.5383 0.3081 0.022 Uiso calc 1 . .
    C C35 0.7228(3) 0.0878(2) 0.43438(10) 0.0165(6) Uani d 1 . .
    H H35 0.7268 0.0373 0.4599 0.020 Uiso calc 1 . .
    C C36 0.8771(2) 0.1368(2) 0.46492(10) 0.0164(6) Uani d 1 . .
    H H361 0.8563 0.0967 0.4925 0.020 Uiso calc 1 . .
    H H362 0.8755 0.2122 0.4741 0.020 Uiso calc 1 . .
    C C37 0.9982(2) 0.0740(2) 0.44699(9) 0.0138(6) Uani d 1 . .
    C C38 1.0194(3) -0.0315(2) 0.42838(9) 0.0152(6) Uani d 1 . .
    H H38 0.9572 -0.0624 0.4267 0.018 Uiso calc 1 . .
    C C39 1.1298(3) -0.0916(2) 0.41240(9) 0.0168(6) Uani d 1 . .
    H H39 1.1438 -0.1625 0.3993 0.020 Uiso calc 1 . .
    C C40 1.2184(3) -0.0457(3) 0.41611(10) 0.0192(6) Uani d 1 . .
    C C41 1.2020(3) 0.0561(3) 0.43528(11) 0.0228(7) Uani d 1 . .
    H H41 1.2656 0.0846 0.4380 0.027 Uiso calc 1 . .
    C C42 1.0908(3) 0.1167(3) 0.45058(10) 0.0195(6) Uani d 1 . .
    H H42 1.0780 0.1877 0.4635 0.023 Uiso calc 1 . .
    Ni Ni2 0.77765(3) 0.25297(3) 0.87380(2) 0.01204(8) Uani d 1 . .
    F F5 0.4807(2) 0.79732(17) 0.89071(8) 0.0506(7) Uani d 1 . .
    F F6 1.3604(2) 0.2490(3) 0.88290(9) 0.0621(8) Uani d 1 . .
    F F7 0.73668(15) -0.01445(15) 0.68867(6) 0.0238(4) Uani d 1 . .
    F F8 0.6187(2) -0.0641(2) 1.03512(8) 0.0489(6) Uani d 1 . .
    N N7 0.7323(2) 0.1156(2) 0.86789(8) 0.0152(5) Uani d 1 . .
    N N8 0.6370(2) 0.2721(2) 0.92506(8) 0.0157(5) Uani d 1 . .
    N N9 0.8962(2) 0.1667(2) 0.82011(8) 0.0179(5) Uani d 1 . .
    N N10 0.8291(2) 0.3870(2) 0.87726(8) 0.0145(5) Uani d 1 . .
    N N11 0.9127(2) 0.2000(2) 0.92119(8) 0.0153(5) Uani d 1 . .
    N N12 0.6656(2) 0.3705(2) 0.82711(8) 0.0148(5) Uani d 1 . .
    C C43 0.6403(3) 0.1026(2) 0.89251(10) 0.0169(6) Uani d 1 . .
    C C44 0.6034(3) 0.0096(3) 0.88746(11) 0.0242(7) Uani d 1 . .
    H H44 0.5364 0.0018 0.9040 0.029 Uiso calc 1 . .
    C C45 0.6672(3) -0.0719(3) 0.85746(12) 0.0296(8) Uani d 1 . .
    H H45 0.6438 -0.1365 0.8536 0.036 Uiso calc 1 . .
    C C46 0.7639(3) -0.0596(3) 0.83341(12) 0.0278(7) Uani d 1 . .
    H H46 0.8094 -0.1161 0.8137 0.033 Uiso calc 1 . .
    C C47 0.7929(3) 0.0383(2) 0.83883(10) 0.0189(6) Uani d 1 . .
    C C48 0.5905(3) 0.1932(2) 0.92464(10) 0.0177(6) Uani d 1 . .
    H H48 0.5258 0.1932 0.9445 0.021 Uiso calc 1 . .
    C C49 0.5970(3) 0.3555(2) 0.96102(10) 0.0216(7) Uani d 1 . .
    H H491 0.6590 0.3444 0.9832 0.026 Uiso calc 1 . .
    H H492 0.5282 0.3439 0.9779 0.026 Uiso calc 1 . .
    C C50 0.5660(3) 0.4734(2) 0.94172(10) 0.0166(6) Uani d 1 . .
    C C51 0.4689(3) 0.5170(3) 0.91533(11) 0.0243(7) Uani d 1 . .
    H H51 0.4218 0.4715 0.9092 0.029 Uiso calc 1 . .
    C C52 0.4401(3) 0.6260(3) 0.89788(12) 0.0319(8) Uani d 1 . .
    H H52 0.3744 0.6558 0.8796 0.038 Uiso calc 1 . .
    C C53 0.5096(3) 0.6896(3) 0.90792(12) 0.0317(8) Uani d 1 . .
    C C54 0.6044(3) 0.6514(3) 0.93415(13) 0.0308(8) Uani d 1 . .
    H H54 0.6498 0.6982 0.9407 0.037 Uiso calc 1 . .
    C C55 0.6325(3) 0.5421(3) 0.95092(11) 0.0240(7) Uani d 1 . .
    H H55 0.6987 0.5135 0.9691 0.029 Uiso calc 1 . .
    C C56 0.8857(3) 0.0708(3) 0.81292(10) 0.0208(7) Uani d 1 . .
    H H56 0.9362 0.0222 0.7916 0.025 Uiso calc 1 . .
    C C57 0.9801(3) 0.2055(3) 0.79100(10) 0.0240(7) Uani d 1 . .
    H H571 0.9394 0.2783 0.7762 0.029 Uiso calc 1 . .
    H H572 1.0122 0.1515 0.7664 0.029 Uiso calc 1 . .
    C C58 1.0792(3) 0.2184(3) 0.81762(11) 0.0253(7) Uani d 1 . .
    C C59 1.1418(3) 0.1330(3) 0.84669(11) 0.0301(8) Uani d 1 . .
    H H59 1.1198 0.0667 0.8511 0.036 Uiso calc 1 . .
    C C60 1.2355(3) 0.1433(4) 0.86923(12) 0.0381(9) Uani d 1 . .
    H H60 1.2777 0.0854 0.8894 0.046 Uiso calc 1 . .
    C C61 1.2655(3) 0.2390(4) 0.86174(13) 0.0415(10) Uani d 1 . .
    C C62 1.2077(3) 0.3257(4) 0.83371(14) 0.0426(10) Uani d 1 . .
    H H62 1.2314 0.3910 0.8294 0.051 Uiso calc 1 . .
    C C63 1.1116(3) 0.3148(3) 0.81146(12) 0.0342(8) Uani d 1 . .
    H H63 1.0686 0.3740 0.7921 0.041 Uiso calc 1 . .
    C C64 0.9163(3) 0.3837(3) 0.90442(9) 0.0166(6) Uani d 1 . .
    C C65 0.9589(3) 0.4741(3) 0.90627(10) 0.0224(7) Uani d 1 . .
    H H65 1.0196 0.4721 0.9259 0.027 Uiso calc 1 . .
    C C66 0.9101(3) 0.5674(3) 0.87855(11) 0.0266(7) Uani d 1 . .
    H H66 0.9381 0.6303 0.8791 0.032 Uiso calc 1 . .
    C C67 0.8210(3) 0.5703(3) 0.85002(10) 0.0234(7) Uani d 1 . .
    H H67 0.7880 0.6339 0.8308 0.028 Uiso calc 1 . .
    C C68 0.7815(3) 0.4771(2) 0.85045(9) 0.0168(6) Uani d 1 . .
    C C69 0.6881(3) 0.4634(2) 0.82323(10) 0.0172(6) Uani d 1 . .
    H H69 0.6457 0.5220 0.8034 0.021 Uiso calc 1 . .
    C C70 0.5697(3) 0.3566(2) 0.80145(10) 0.0179(6) Uani d 1 . .
    H H701 0.5356 0.4249 0.7824 0.022 Uiso calc 1 . .
    H H702 0.5083 0.3456 0.8233 0.022 Uiso calc 1 . .
    C C71 0.6133(3) 0.2571(2) 0.77086(10) 0.0162(6) Uani d 1 . .
    C C72 0.5662(3) 0.1685(3) 0.77556(10) 0.0189(6) Uani d 1 . .
    H H721 0.5052 0.1712 0.7978 0.023 Uiso calc 1 . .
    C C73 0.6080(3) 0.0763(3) 0.74791(10) 0.0194(6) Uani d 1 . .
    H H73 0.5772 0.0152 0.7512 0.023 Uiso calc 1 . .
    C C74 0.6948(3) 0.0763(2) 0.71574(10) 0.0173(6) Uani d 1 . .
    C C75 0.7429(3) 0.1627(3) 0.70934(10) 0.0177(6) Uani d 1 . .
    H H75 0.8029 0.1599 0.6866 0.021 Uiso calc 1 . .
    C C76 0.7001(3) 0.2542(3) 0.73748(10) 0.0171(6) Uani d 1 . .
    H H76 0.7308 0.3153 0.7337 0.021 Uiso calc 1 . .
    C C77 0.9603(3) 0.2750(3) 0.92889(10) 0.0174(6) Uani d 1 . .
    H H77 1.0215 0.2612 0.9496 0.021 Uiso calc 1 . .
    C C78 0.9627(3) 0.0873(2) 0.94129(10) 0.0196(6) Uani d 1 . .
    H H781 1.0236 0.0882 0.9625 0.024 Uiso calc 1 . .
    H H782 0.9996 0.0353 0.9165 0.024 Uiso calc 1 . .
    C C79 0.8714(3) 0.0458(2) 0.96719(10) 0.0181(6) Uani d 1 . .
    C C80 0.8033(3) 0.1073(3) 1.00239(11) 0.0230(7) Uani d 1 . .
    H H80 0.8154 0.1750 1.0107 0.028 Uiso calc 1 . .
    C C81 0.7179(3) 0.0710(3) 1.02553(12) 0.0288(8) Uani d 1 . .
    H H81 0.6698 0.1135 1.0492 0.035 Uiso calc 1 . .
    C C82 0.7048(3) -0.0294(3) 1.01308(12) 0.0316(8) Uani d 1 . .
    C C83 0.7727(3) -0.0940(3) 0.98003(12) 0.0315(8) Uani d 1 . .
    H H83 0.7628 -0.1635 0.9731 0.038 Uiso calc 1 . .
    C C84 0.8569(3) -0.0558(3) 0.95670(11) 0.0251(7) Uani d 1 . .
    H H84 0.9050 -0.0994 0.9333 0.030 Uiso calc 1 . .
    Br Br1 0.32248(3) 0.43862(2) 0.30040(2) 0.02087(7) Uani d 1 . .
    Br Br2 0.16973(3) 0.57593(3) 0.47672(2) 0.02491(8) Uani d 1 . .
    Br Br3 0.01026(3) 0.28738(3) 0.22480(2) 0.02845(8) Uani d 1 . .
    Br Br4 0.87440(3) 0.36772(3) 0.04185(2) 0.02785(8) Uani d 1 . .
    O O1 0.8522(2) 0.6364(2) -0.00019(9) 0.0345(6) Uani d 1 . .
    H H111 0.923(2) 0.625(3) -0.0133(13) 0.041 Uiso d 1 . .
    H H112 0.848(3) 0.571(2) 0.0100(13) 0.041 Uiso d 1 . .
    O O2 0.2986(2) 0.2342(2) 0.23730(9) 0.0330(6) Uani d 1 . .
    H H211 0.2223(17) 0.244(3) 0.2383(13) 0.040 Uiso d 1 . .
    H H212 0.303(3) 0.289(3) 0.2538(12) 0.040 Uiso d 1 . .
    O O3 0.2289(2) 0.6485(2) 0.37117(8) 0.0335(6) Uani d 1 . .
    H H311 0.220(3) 0.619(3) 0.3994(7) 0.040 Uiso d 1 . .
    H H312 0.265(3) 0.586(2) 0.3565(11) 0.040 Uiso d 1 . .
    O O4 0.0575(3) 0.5247(3) 0.26652(10) 0.0474(7) Uani d 1 . .
    H H411 0.038(4) 0.595(2) 0.2806(14) 0.057 Uiso d 1 . .
    H H412 0.133(2) 0.499(3) 0.2770(15) 0.057 Uiso d 1 . .
    O O5 0.0106(3) 0.7161(3) 0.33174(11) 0.0504(8) Uani d 1 . .
    H H511 0.082(2) 0.698(4) 0.3419(15) 0.060 Uiso d 1 . .
    H H512 -0.026(3) 0.769(3) 0.3519(13) 0.060 Uiso d 1 . .
    O O6 0.8831(2) 0.6656(2) 0.48592(9) 0.0317(6) Uani d 1 . .
    H H611 0.860(3) 0.613(3) 0.4990(13) 0.038 Uiso d 1 . .
    H H612 0.9584(16) 0.644(3) 0.4858(13) 0.038 Uiso d 1 . .
    O O7 0.8465(2) 0.8179(2) 0.40539(10) 0.0372(6) Uani d 1 . .
    H H711 0.850(3) 0.773(3) 0.4306(10) 0.045 Uiso d 1 . .
    H H712 0.778(2) 0.814(3) 0.3994(13) 0.045 Uiso d 1 . .
    O O8 0.9354(3) 0.1547(3) 0.13081(12) 0.0658(10) Uani d 1 . .
    H H811 0.893(4) 0.221(3) 0.1447(15) 0.079 Uiso d 1 . .
    H H812 0.908(4) 0.194(4) 0.1034(10) 0.079 Uiso d 1 . .
    O O9 0.7736(3) 0.4144(4) 0.15719(13) 0.0771(11) Uani d 1 . .
    H H911 0.843(3) 0.379(5) 0.1739(15) 0.092 Uiso d 1 . .
    H H912 0.809(4) 0.396(5) 0.1269(9) 0.092 Uiso d 1 . .
loop_
    _atom_site_aniso_label
    _atom_site_aniso_U_11
    _atom_site_aniso_U_22
    _atom_site_aniso_U_33
    _atom_site_aniso_U_12
    _atom_site_aniso_U_13
    _atom_site_aniso_U_23
    Ni1 0.01170(18) 0.00862(17) 0.01394(17) -0.00256(14) -0.00089(13)
                                                                    -0.00129(13)
    F1 0.0307(11) 0.0424(13) 0.0317(11) -0.0136(10) -0.0155(9) -0.0017(9)
    F2 0.0433(14) 0.0392(13) 0.0659(16) -0.0118(11) 0.0065(12) 0.0281(12)
    F3 0.0698(17) 0.0147(11) 0.0826(18) -0.0059(11) -0.0303(14) -0.0155(11)
    F4 0.0182(9) 0.0332(11) 0.0268(10) -0.0003(8) 0.0022(8) 0.0007(8)
    N1 0.0159(12) 0.0123(12) 0.0131(11) -0.0044(10) -0.0006(9) 0.0007(9)
    N2 0.0167(12) 0.0106(12) 0.0119(11) -0.0005(10) -0.0024(9) -0.0021(9)
    N3 0.0165(12) 0.0129(12) 0.0176(12) -0.0037(10) 0.0039(10) -0.0005(10)
    N4 0.0123(12) 0.0072(11) 0.0153(11) 0.0003(9) -0.0001(9) -0.0022(9)
    N5 0.0134(12) 0.0082(11) 0.0174(12) 0.0002(9) -0.0007(9) 0.0001(9)
    N6 0.0155(12) 0.0103(11) 0.0127(11) 0.0002(10) -0.0017(9) -0.0022(9)
    C1 0.0150(14) 0.0158(14) 0.0113(13) -0.0044(12) -0.0014(11) 0.0012(11)
    C2 0.0153(15) 0.0273(17) 0.0203(15) -0.0093(13) -0.0007(12) 0.0031(13)
    C3 0.0258(17) 0.0297(18) 0.0240(16) -0.0198(15) -0.0032(13) 0.0020(13)
    C4 0.0311(18) 0.0187(16) 0.0185(15) -0.0141(14) -0.0031(13) -0.0020(12)
    C5 0.0224(16) 0.0141(14) 0.0141(13) -0.0087(12) -0.0028(11) 0.0011(11)
    C6 0.0127(14) 0.0183(15) 0.0131(13) -0.0008(12) 0.0001(11) -0.0009(11)
    C7 0.0170(15) 0.0112(14) 0.0235(15) -0.0006(12) -0.0035(12) -0.0045(12)
    C8 0.0181(15) 0.0122(14) 0.0187(14) 0.0009(12) -0.0018(12) -0.0073(11)
    C9 0.0206(16) 0.0150(15) 0.0216(15) -0.0020(12) 0.0005(12) -0.0033(12)
    C10 0.0230(17) 0.0188(16) 0.0283(17) -0.0073(13) -0.0011(13) -0.0060(13)
    C11 0.0217(17) 0.0265(17) 0.0222(16) -0.0056(14) -0.0059(13) -0.0088(13)
    C12 0.0284(18) 0.0209(16) 0.0187(15) -0.0029(14) -0.0037(13) -0.0008(12)
    C13 0.0218(16) 0.0161(15) 0.0199(15) -0.0044(13) -0.0007(12) -0.0055(12)
    C14 0.0248(16) 0.0099(14) 0.0159(14) -0.0045(12) 0.0031(12) -0.0022(11)
    C15 0.0173(16) 0.0132(15) 0.0367(18) -0.0009(12) 0.0081(13) 0.0005(13)
    C16 0.0192(15) 0.0117(14) 0.0185(14) -0.0001(12) 0.0078(12) -0.0015(11)
    C17 0.0246(17) 0.0287(18) 0.0219(16) 0.0018(14) 0.0018(13) -0.0033(14)
    C18 0.036(2) 0.0286(19) 0.0198(16) 0.0048(16) -0.0014(14) 0.0073(14)
    C19 0.0271(19) 0.0267(19) 0.038(2) -0.0040(15) 0.0097(15) 0.0078(15)
    C20 0.0218(17) 0.0196(17) 0.040(2) -0.0043(14) 0.0019(15) -0.0006(14)
    C21 0.0226(16) 0.0136(15) 0.0244(16) -0.0015(13) 0.0033(13) -0.0009(12)
    C22 0.0127(14) 0.0096(13) 0.0176(14) 0.0004(11) -0.0014(11) -0.0023(11)
    C23 0.0148(15) 0.0140(15) 0.0253(16) -0.0021(12) -0.0043(12) -0.0048(12)
    C24 0.0164(15) 0.0137(15) 0.0316(17) -0.0059(12) 0.0002(13) -0.0033(12)
    C25 0.0186(15) 0.0125(14) 0.0211(15) -0.0038(12) 0.0025(12) -0.0008(11)
    C26 0.0130(14) 0.0119(14) 0.0174(14) 0.0001(11) 0.0036(11) -0.0032(11)
    C27 0.0129(14) 0.0124(14) 0.0164(14) 0.0016(11) -0.0013(11) -0.0016(11)
    C28 0.0209(16) 0.0157(15) 0.0167(14) -0.0048(12) 0.0003(12) 0.0039(11)
    C29 0.0210(15) 0.0105(14) 0.0188(14) -0.0051(12) -0.0048(12) 0.0054(11)
    C30 0.0209(17) 0.0217(17) 0.0383(19) -0.0092(14) -0.0071(14) 0.0092(14)
    C31 0.042(2) 0.0210(18) 0.056(2) -0.0219(17) -0.0220(19) 0.0104(17)
    C32 0.048(2) 0.0114(16) 0.042(2) -0.0040(16) -0.0206(18) -0.0002(14)
    C33 0.0315(19) 0.0120(15) 0.0283(17) 0.0008(13) -0.0112(14) 0.0008(13)
    C34 0.0208(16) 0.0129(14) 0.0221(15) -0.0057(12) -0.0081(12) 0.0045(12)
    C35 0.0186(15) 0.0130(14) 0.0163(14) -0.0031(12) 0.0038(11) -0.0003(11)
    C36 0.0176(15) 0.0143(14) 0.0145(14) -0.0001(12) -0.0026(11) -0.0020(11)
    C37 0.0164(14) 0.0140(14) 0.0101(12) -0.0028(12) -0.0042(11) 0.0018(10)
    C38 0.0179(15) 0.0128(14) 0.0158(13) -0.0057(12) -0.0040(11) 0.0013(11)
    C39 0.0211(15) 0.0138(14) 0.0138(13) -0.0026(12) -0.0015(11) 0.0000(11)
    C40 0.0172(15) 0.0222(16) 0.0148(14) -0.0018(13) 0.0010(11) 0.0037(12)
    C41 0.0211(16) 0.0272(17) 0.0245(16) -0.0139(14) -0.0046(13) 0.0037(13)
    C42 0.0234(16) 0.0152(15) 0.0211(15) -0.0073(13) -0.0033(12) 0.0000(12)
    Ni2 0.01326(18) 0.01057(17) 0.01248(17) -0.00355(14) -0.00116(13)
                                                                    -0.00184(13)
    F5 0.0703(17) 0.0144(10) 0.0599(15) -0.0068(11) 0.0186(13) 0.0064(10)
    F6 0.0318(13) 0.113(2) 0.0501(15) -0.0329(15) -0.0135(11) 0.0024(15)
    F7 0.0231(10) 0.0191(9) 0.0266(10) -0.0016(8) -0.0026(8) -0.0071(7)
    F8 0.0427(14) 0.0562(15) 0.0556(15) -0.0294(12) -0.0054(11) 0.0227(12)
    N7 0.0141(12) 0.0123(12) 0.0183(12) -0.0018(10) -0.0053(10) -0.0020(9)
    N8 0.0166(12) 0.0126(12) 0.0154(12) -0.0008(10) -0.0015(10) 0.0001(9)
    N9 0.0142(12) 0.0225(14) 0.0146(12) -0.0017(11) -0.0017(10) -0.0032(10)
    N10 0.0178(13) 0.0165(12) 0.0101(11) -0.0068(10) 0.0024(9) -0.0023(9)
    N11 0.0143(12) 0.0162(13) 0.0148(12) -0.0034(10) -0.0009(9) -0.0016(9)
    N12 0.0168(13) 0.0139(12) 0.0123(11) -0.0022(10) 0.0001(9) -0.0031(9)
    C43 0.0166(15) 0.0129(14) 0.0218(15) -0.0046(12) -0.0073(12) 0.0021(11)
    C44 0.0253(17) 0.0190(16) 0.0309(17) -0.0101(14) -0.0088(14) 0.0048(13)
    C45 0.037(2) 0.0155(16) 0.040(2) -0.0112(15) -0.0162(16) -0.0007(14)
    C46 0.0306(19) 0.0171(16) 0.0339(18) -0.0017(14) -0.0125(15) -0.0081(14)
    C47 0.0191(15) 0.0132(14) 0.0215(15) 0.0012(12) -0.0078(12) -0.0047(12)
    C48 0.0153(15) 0.0179(15) 0.0196(15) -0.0051(12) -0.0013(12) 0.0050(12)
    C49 0.0274(17) 0.0157(15) 0.0173(15) -0.0001(13) 0.0019(13) -0.0029(12)
    C50 0.0178(15) 0.0146(14) 0.0158(14) -0.0028(12) 0.0043(11) -0.0040(11)
    C51 0.0260(17) 0.0186(16) 0.0302(17) -0.0087(14) -0.0063(14) -0.0015(13)
    C52 0.033(2) 0.0245(18) 0.0323(19) 0.0010(15) -0.0064(15) 0.0031(15)
    C53 0.044(2) 0.0145(16) 0.0324(19) -0.0056(15) 0.0144(16) 0.0002(14)
    C54 0.0315(19) 0.0246(18) 0.041(2) -0.0162(16) 0.0143(16) -0.0119(15)
    C55 0.0178(16) 0.0279(18) 0.0256(16) -0.0051(14) 0.0042(13) -0.0110(14)
    C56 0.0169(15) 0.0221(16) 0.0187(15) 0.0034(13) -0.0047(12) -0.0103(12)
    C57 0.0216(16) 0.0331(19) 0.0155(14) -0.0058(14) 0.0030(12) -0.0029(13)
    C58 0.0190(16) 0.037(2) 0.0186(15) -0.0063(15) 0.0056(12) -0.0068(14)
    C59 0.0209(17) 0.041(2) 0.0236(17) -0.0030(15) 0.0039(13) -0.0025(15)
    C60 0.0192(18) 0.063(3) 0.0251(18) -0.0037(18) -0.0006(14) 0.0057(18)
    C61 0.0206(18) 0.075(3) 0.0293(19) -0.014(2) -0.0049(15) -0.0025(19)
    C62 0.029(2) 0.057(3) 0.048(2) -0.022(2) 0.0016(18) -0.001(2)
    C63 0.0255(19) 0.043(2) 0.0321(19) -0.0086(17) -0.0002(15) 0.0046(16)
    C64 0.0181(15) 0.0224(16) 0.0120(13) -0.0100(13) 0.0025(11) -0.0040(11)
    C65 0.0266(17) 0.0274(17) 0.0193(15) -0.0175(14) 0.0018(13) -0.0042(13)
    C66 0.039(2) 0.0232(17) 0.0261(17) -0.0221(16) 0.0051(15) -0.0023(13)
    C67 0.0351(19) 0.0207(16) 0.0173(15) -0.0134(14) 0.0036(13) 0.0003(12)
    C68 0.0239(16) 0.0171(15) 0.0106(13) -0.0083(13) 0.0038(11) -0.0013(11)
    C69 0.0196(15) 0.0150(15) 0.0135(13) -0.0005(12) 0.0008(11) 0.0004(11)
    C70 0.0174(15) 0.0176(15) 0.0168(14) -0.0013(12) -0.0052(12) -0.0026(11)
    C71 0.0160(14) 0.0174(15) 0.0142(13) -0.0030(12) -0.0063(11) 0.0012(11)
    C72 0.0171(15) 0.0241(16) 0.0167(14) -0.0077(13) -0.0005(12) -0.0019(12)
    C73 0.0207(16) 0.0199(16) 0.0206(15) -0.0096(13) -0.0053(12) -0.0003(12)
    C74 0.0169(15) 0.0150(14) 0.0175(14) 0.0003(12) -0.0063(11) -0.0038(11)
    C75 0.0164(15) 0.0215(16) 0.0144(14) -0.0045(12) -0.0016(11) 0.0005(12)
    C76 0.0184(15) 0.0182(15) 0.0154(14) -0.0062(12) -0.0055(11) 0.0040(11)
    C77 0.0153(15) 0.0236(16) 0.0135(13) -0.0060(13) -0.0002(11) -0.0034(12)
    C78 0.0174(15) 0.0161(15) 0.0215(15) 0.0010(12) -0.0049(12) 0.0020(12)
    C79 0.0188(15) 0.0134(14) 0.0196(15) -0.0008(12) -0.0064(12) 0.0036(11)
    C80 0.0282(18) 0.0151(15) 0.0242(16) -0.0040(13) -0.0067(13) 0.0043(12)
    C81 0.0280(18) 0.0241(18) 0.0284(18) -0.0008(15) 0.0023(14) 0.0072(14)
    C82 0.0291(19) 0.035(2) 0.0340(19) -0.0171(16) -0.0071(15) 0.0160(16)
    C83 0.044(2) 0.0218(18) 0.0353(19) -0.0183(16) -0.0173(17) 0.0092(15)
    C84 0.0327(19) 0.0170(16) 0.0243(16) -0.0042(14) -0.0109(14) 0.0017(13)
    Br1 0.01836(15) 0.01624(15) 0.02801(16) -0.00542(12) 0.00252(12)
                                                                    -0.00338(12)
    Br2 0.03089(18) 0.02165(17) 0.02241(16) -0.00779(14) -0.00133(13)
                                                                    -0.00384(12)
    Br3 0.02149(17) 0.03430(19) 0.02683(17) -0.00630(14) 0.00480(13) 0.00590(14)
    Br4 0.02946(18) 0.02484(17) 0.03397(18) -0.01384(14) -0.00543(14)
                                                                    -0.00575(14)
    O1 0.0340(15) 0.0261(13) 0.0441(15) -0.0103(12) -0.0014(12) 0.0001(11)
    O2 0.0323(14) 0.0226(13) 0.0427(15) -0.0036(11) -0.0120(12) -0.0086(11)
    O3 0.0502(17) 0.0197(12) 0.0278(13) -0.0075(12) 0.0080(12) -0.0044(10)
    O4 0.0369(16) 0.0457(18) 0.0515(18) 0.0006(14) -0.0119(14) 0.0031(14)
    O5 0.0388(17) 0.054(2) 0.0511(19) -0.0050(15) 0.0007(14) 0.0132(15)
    O6 0.0307(14) 0.0213(13) 0.0418(15) -0.0063(11) 0.0031(12) -0.0035(11)
    O7 0.0322(15) 0.0289(14) 0.0532(17) -0.0109(12) -0.0159(13) -0.0025(12)
    O8 0.088(3) 0.065(2) 0.0453(19) -0.026(2) 0.0054(18) 0.0024(16)
    O9 0.070(3) 0.100(3) 0.059(2) -0.022(2) -0.0060(19) -0.002(2)
_geom_special_details
;
All e.s.d.'s (except the e.s.d. in the dihedral angle between two l.s. planes)
are estimated using the full covariance matrix. The cell e.s.d.'s are taken
into account individually in the estimation of e.s.d.'s in distances, angles
and torsion angles; correlations between e.s.d.'s in cell parameters are only
used when they are defined by crystal symmetry. An approximate (isotropic)
treatment of cell e.s.d.'s is used for estimating e.s.d.'s involving l.s.
planes.
;
loop_
    _geom_bond_atom_site_label_1
    _geom_bond_atom_site_label_2
    _geom_bond_site_symmetry_2
    _geom_bond_distance
    _geom_bond_publ_flag
    Ni1 N4 . 1.984(2) y
    Ni1 N1 . 1.984(2) y
    Ni1 N6 . 2.141(2) y
    Ni1 N5 . 2.151(2) y
    Ni1 N2 . 2.158(2) y
    Ni1 N3 . 2.165(2) y
    F1 C11 . 1.369(4) ?
    F2 C19 . 1.378(4) ?
    F3 C32 . 1.368(4) ?
    F4 C40 . 1.362(3) ?
    N1 C1 . 1.335(4) ?
    N1 C5 . 1.347(4) ?
    N2 C6 . 1.281(4) ?
    N2 C7 . 1.469(4) ?
    N3 C14 . 1.267(4) ?
    N3 C15 . 1.472(4) ?
    N4 C22 . 1.336(4) ?
    N4 C26 . 1.341(4) ?
    N5 C27 . 1.278(4) ?
    N5 C28 . 1.469(3) ?
    N6 C35 . 1.275(4) ?
    N6 C36 . 1.470(4) ?
    C1 C2 . 1.390(4) ?
    C1 C6 . 1.473(4) ?
    C2 C3 . 1.391(5) ?
    C2 H2 . 0.9500 ?
    C3 C4 . 1.394(5) ?
    C3 H3 . 0.9500 ?
    C4 C5 . 1.384(4) ?
    C4 H4 . 0.9500 ?
    C5 C14 . 1.479(4) ?
    C6 H6 . 0.9500 ?
    C7 C8 . 1.511(4) ?
    C7 H71 . 0.9900 ?
    C7 H72 . 0.9900 ?
    C8 C13 . 1.388(4) ?
    C8 C9 . 1.389(4) ?
    C9 C10 . 1.395(4) ?
    C9 H9 . 0.9500 ?
    C10 C11 . 1.372(5) ?
    C10 H10 . 0.9500 ?
    C11 C12 . 1.378(5) ?
    C12 C13 . 1.395(4) ?
    C12 H12 . 0.9500 ?
    C13 H13 . 0.9500 ?
    C14 H14 . 0.9500 ?
    C15 C16 . 1.499(4) ?
    C15 H151 . 0.9900 ?
    C15 H152 . 0.9900 ?
    C16 C17 . 1.387(4) ?
    C16 C21 . 1.389(4) ?
    C17 C18 . 1.415(5) ?
    C17 H17 . 0.9500 ?
    C18 C19 . 1.364(5) ?
    C18 H18 . 0.9500 ?
    C19 C20 . 1.359(5) ?
    C20 C21 . 1.383(4) ?
    C20 H20 . 0.9500 ?
    C21 H21 . 0.9500 ?
    C22 C23 . 1.393(4) ?
    C22 C27 . 1.474(4) ?
    C23 C24 . 1.387(4) ?
    C23 H23 . 0.9500 ?
    C24 C25 . 1.388(4) ?
    C24 H24 . 0.9500 ?
    C25 C26 . 1.387(4) ?
    C25 H25 . 0.9500 ?
    C26 C35 . 1.469(4) ?
    C27 H27 . 0.9500 ?
    C28 C29 . 1.509(4) ?
    C28 H281 . 0.9900 ?
    C28 H282 . 0.9900 ?
    C29 C30 . 1.387(4) ?
    C29 C34 . 1.395(4) ?
    C30 C31 . 1.391(5) ?
    C30 H30 . 0.9500 ?
    C31 C32 . 1.375(6) ?
    C31 H31 . 0.9500 ?
    C32 C33 . 1.364(5) ?
    C33 C34 . 1.389(4) ?
    C33 H33 . 0.9500 ?
    C34 H34 . 0.9500 ?
    C35 H35 . 0.9500 ?
    C36 C37 . 1.516(4) ?
    C36 H361 . 0.9900 ?
    C36 H362 . 0.9900 ?
    C37 C42 . 1.393(4) ?
    C37 C38 . 1.400(4) ?
    C38 C39 . 1.388(4) ?
    C38 H38 . 0.9500 ?
    C39 C40 . 1.373(4) ?
    C39 H39 . 0.9500 ?
    C40 C41 . 1.375(5) ?
    C41 C42 . 1.391(4) ?
    C41 H41 . 0.9500 ?
    C42 H42 . 0.9500 ?
    Ni2 N10 . 1.973(2) y
    Ni2 N7 . 1.981(2) y
    Ni2 N11 . 2.125(2) y
    Ni2 N9 . 2.158(2) y
    Ni2 N12 . 2.161(2) y
    Ni2 N8 . 2.169(2) y
    F5 C53 . 1.369(4) ?
    F6 C61 . 1.373(4) ?
    F7 C74 . 1.367(3) ?
    F8 C82 . 1.366(4) ?
    N7 C47 . 1.333(4) ?
    N7 C43 . 1.339(4) ?
    N8 C48 . 1.280(4) ?
    N8 C49 . 1.474(4) ?
    N9 C56 . 1.277(4) ?
    N9 C57 . 1.469(4) ?
    N10 C68 . 1.340(4) ?
    N10 C64 . 1.342(4) ?
    N11 C77 . 1.278(4) ?
    N11 C78 . 1.469(4) ?
    N12 C69 . 1.276(4) ?
    N12 C70 . 1.471(4) ?
    C43 C44 . 1.388(4) ?
    C43 C48 . 1.469(4) ?
    C44 C45 . 1.393(5) ?
    C44 H44 . 0.9500 ?
    C45 C46 . 1.377(5) ?
    C45 H45 . 0.9500 ?
    C46 C47 . 1.396(4) ?
    C46 H46 . 0.9500 ?
    C47 C56 . 1.470(4) ?
    C48 H48 . 0.9500 ?
    C49 C50 . 1.503(4) ?
    C49 H491 . 0.9900 ?
    C49 H492 . 0.9900 ?
    C50 C55 . 1.390(4) ?
    C50 C51 . 1.393(4) ?
    C51 C52 . 1.387(5) ?
    C51 H51 . 0.9500 ?
    C52 C53 . 1.374(5) ?
    C52 H52 . 0.9500 ?
    C53 C54 . 1.363(5) ?
    C54 C55 . 1.383(5) ?
    C54 H54 . 0.9500 ?
    C55 H55 . 0.9500 ?
    C56 H56 . 0.9500 ?
    C57 C58 . 1.514(5) ?
    C57 H571 . 0.9900 ?
    C57 H572 . 0.9900 ?
    C58 C63 . 1.384(5) ?
    C58 C59 . 1.391(5) ?
    C59 C60 . 1.382(5) ?
    C59 H59 . 0.9500 ?
    C60 C61 . 1.363(6) ?
    C60 H60 . 0.9500 ?
    C61 C62 . 1.364(6) ?
    C62 C63 . 1.405(5) ?
    C62 H62 . 0.9500 ?
    C63 H63 . 0.9500 ?
    C64 C65 . 1.387(4) ?
    C64 C77 . 1.472(4) ?
    C65 C66 . 1.386(5) ?
    C65 H65 . 0.9500 ?
    C66 C67 . 1.387(5) ?
    C66 H66 . 0.9500 ?
    C67 C68 . 1.392(4) ?
    C67 H67 . 0.9500 ?
    C68 C69 . 1.471(4) ?
    C69 H69 . 0.9500 ?
    C70 C71 . 1.513(4) ?
    C70 H701 . 0.9900 ?
    C70 H702 . 0.9900 ?
    C71 C76 . 1.387(4) ?
    C71 C72 . 1.395(4) ?
    C72 C73 . 1.391(4) ?
    C72 H721 . 0.9500 ?
    C73 C74 . 1.370(4) ?
    C73 H73 . 0.9500 ?
    C74 C75 . 1.380(4) ?
    C75 C76 . 1.394(4) ?
    C75 H75 . 0.9500 ?
    C76 H76 . 0.9500 ?
    C77 H77 . 0.9500 ?
    C78 C79 . 1.512(4) ?
    C78 H781 . 0.9900 ?
    C78 H782 . 0.9900 ?
    C79 C80 . 1.388(4) ?
    C79 C84 . 1.390(4) ?
    C80 C81 . 1.384(5) ?
    C80 H80 . 0.9500 ?
    C81 C82 . 1.385(5) ?
    C81 H81 . 0.9500 ?
    C82 C83 . 1.358(5) ?
    C83 C84 . 1.387(5) ?
    C83 H83 . 0.9500 ?
    C84 H84 . 0.9500 ?
    O1 H111 . 0.893(18) ?
    O1 H112 . 0.878(18) ?
    O2 H211 . 0.893(18) ?
    O2 H212 . 0.873(18) ?
    O3 H311 . 0.899(18) ?
    O3 H312 . 0.892(18) ?
    O4 H411 . 0.949(19) ?
    O4 H412 . 0.933(19) ?
    O5 H511 . 0.884(19) ?
    O5 H512 . 0.896(19) ?
    O6 H611 . 0.863(18) ?
    O6 H612 . 0.868(18) ?
    O7 H711 . 0.899(18) ?
    O7 H712 . 0.876(18) ?
    O8 H811 . 0.936(19) ?
    O8 H812 . 0.943(19) ?
    O9 H911 . 0.971(19) ?
    O9 H912 . 0.967(19) ?
loop_
    _geom_angle_atom_site_label_1
    _geom_angle_atom_site_label_2
    _geom_angle_atom_site_label_3
    _geom_angle_site_symmetry_1
    _geom_angle_site_symmetry_3
    _geom_angle
    _geom_angle_publ_flag
    N4 Ni1 N1 . . 176.85(10) ?
    N4 Ni1 N6 . . 77.31(9) ?
    N1 Ni1 N6 . . 100.97(9) ?
    N4 Ni1 N5 . . 77.05(9) ?
    N1 Ni1 N5 . . 104.62(9) ?
    N6 Ni1 N5 . . 154.36(9) ?
    N4 Ni1 N2 . . 100.20(9) ?
    N1 Ni1 N2 . . 77.09(9) ?
    N6 Ni1 N2 . . 90.34(9) ?
    N5 Ni1 N2 . . 93.75(9) ?
    N4 Ni1 N3 . . 105.70(9) ?
    N1 Ni1 N3 . . 76.99(9) ?
    N6 Ni1 N3 . . 94.22(9) ?
    N5 Ni1 N3 . . 93.06(9) ?
    N2 Ni1 N3 . . 154.08(9) ?
    C1 N1 C5 . . 120.5(2) ?
    C1 N1 Ni1 . . 119.77(19) ?
    C5 N1 Ni1 . . 119.69(19) ?
    C6 N2 C7 . . 117.6(2) ?
    C6 N2 Ni1 . . 112.71(19) ?
    C7 N2 Ni1 . . 129.34(19) ?
    C14 N3 C15 . . 117.8(3) ?
    C14 N3 Ni1 . . 112.9(2) ?
    C15 N3 Ni1 . . 129.1(2) ?
    C22 N4 C26 . . 121.1(2) ?
    C22 N4 Ni1 . . 119.76(19) ?
    C26 N4 Ni1 . . 119.12(19) ?
    C27 N5 C28 . . 118.4(2) ?
    C27 N5 Ni1 . . 113.13(19) ?
    C28 N5 Ni1 . . 128.45(19) ?
    C35 N6 C36 . . 118.6(2) ?
    C35 N6 Ni1 . . 113.24(19) ?
    C36 N6 Ni1 . . 128.19(18) ?
    N1 C1 C2 . . 121.5(3) ?
    N1 C1 C6 . . 112.4(2) ?
    C2 C1 C6 . . 126.0(3) ?
    C1 C2 C3 . . 118.4(3) ?
    C1 C2 H2 . . 120.8 ?
    C3 C2 H2 . . 120.8 ?
    C2 C3 C4 . . 119.8(3) ?
    C2 C3 H3 . . 120.1 ?
    C4 C3 H3 . . 120.1 ?
    C5 C4 C3 . . 118.5(3) ?
    C5 C4 H4 . . 120.8 ?
    C3 C4 H4 . . 120.8 ?
    N1 C5 C4 . . 121.4(3) ?
    N1 C5 C14 . . 111.8(2) ?
    C4 C5 C14 . . 126.8(3) ?
    N2 C6 C1 . . 118.0(3) ?
    N2 C6 H6 . . 121.0 ?
    C1 C6 H6 . . 121.0 ?
    N2 C7 C8 . . 113.1(2) ?
    N2 C7 H71 . . 109.0 ?
    C8 C7 H71 . . 109.0 ?
    N2 C7 H72 . . 109.0 ?
    C8 C7 H72 . . 109.0 ?
    H71 C7 H72 . . 107.8 ?
    C13 C8 C9 . . 119.4(3) ?
    C13 C8 C7 . . 121.3(3) ?
    C9 C8 C7 . . 119.3(3) ?
    C8 C9 C10 . . 121.0(3) ?
    C8 C9 H9 . . 119.5 ?
    C10 C9 H9 . . 119.5 ?
    C11 C10 C9 . . 117.6(3) ?
    C11 C10 H10 . . 121.2 ?
    C9 C10 H10 . . 121.2 ?
    F1 C11 C10 . . 118.1(3) ?
    F1 C11 C12 . . 118.4(3) ?
    C10 C11 C12 . . 123.5(3) ?
    C11 C12 C13 . . 117.8(3) ?
    C11 C12 H12 . . 121.1 ?
    C13 C12 H12 . . 121.1 ?
    C8 C13 C12 . . 120.7(3) ?
    C8 C13 H13 . . 119.7 ?
    C12 C13 H13 . . 119.7 ?
    N3 C14 C5 . . 118.4(3) ?
    N3 C14 H14 . . 120.8 ?
    C5 C14 H14 . . 120.8 ?
    N3 C15 C16 . . 113.2(2) ?
    N3 C15 H151 . . 108.9 ?
    C16 C15 H151 . . 108.9 ?
    N3 C15 H152 . . 108.9 ?
    C16 C15 H152 . . 108.9 ?
    H151 C15 H152 . . 107.7 ?
    C17 C16 C21 . . 119.2(3) ?
    C17 C16 C15 . . 121.7(3) ?
    C21 C16 C15 . . 119.2(3) ?
    C16 C17 C18 . . 119.4(3) ?
    C16 C17 H17 . . 120.3 ?
    C18 C17 H17 . . 120.3 ?
    C19 C18 C17 . . 118.2(3) ?
    C19 C18 H18 . . 120.9 ?
    C17 C18 H18 . . 120.9 ?
    C20 C19 C18 . . 124.1(3) ?
    C20 C19 F2 . . 117.6(3) ?
    C18 C19 F2 . . 118.3(3) ?
    C19 C20 C21 . . 117.2(3) ?
    C19 C20 H20 . . 121.4 ?
    C21 C20 H20 . . 121.4 ?
    C20 C21 C16 . . 122.0(3) ?
    C20 C21 H21 . . 119.0 ?
    C16 C21 H21 . . 119.0 ?
    N4 C22 C23 . . 121.3(3) ?
    N4 C22 C27 . . 112.3(2) ?
    C23 C22 C27 . . 126.4(3) ?
    C24 C23 C22 . . 117.9(3) ?
    C24 C23 H23 . . 121.1 ?
    C22 C23 H23 . . 121.1 ?
    C23 C24 C25 . . 120.3(3) ?
    C23 C24 H24 . . 119.8 ?
    C25 C24 H24 . . 119.8 ?
    C26 C25 C24 . . 118.6(3) ?
    C26 C25 H25 . . 120.7 ?
    C24 C25 H25 . . 120.7 ?
    N4 C26 C25 . . 120.7(3) ?
    N4 C26 C35 . . 112.4(2) ?
    C25 C26 C35 . . 126.8(3) ?
    N5 C27 C22 . . 117.8(3) ?
    N5 C27 H27 . . 121.1 ?
    C22 C27 H27 . . 121.1 ?
    N5 C28 C29 . . 110.3(2) ?
    N5 C28 H281 . . 109.6 ?
    C29 C28 H281 . . 109.6 ?
    N5 C28 H282 . . 109.6 ?
    C29 C28 H282 . . 109.6 ?
    H281 C28 H282 . . 108.1 ?
    C30 C29 C34 . . 119.1(3) ?
    C30 C29 C28 . . 121.2(3) ?
    C34 C29 C28 . . 119.7(3) ?
    C29 C30 C31 . . 120.4(3) ?
    C29 C30 H30 . . 119.8 ?
    C31 C30 H30 . . 119.8 ?
    C32 C31 C30 . . 118.4(3) ?
    C32 C31 H31 . . 120.8 ?
    C30 C31 H31 . . 120.8 ?
    C33 C32 F3 . . 118.1(3) ?
    C33 C32 C31 . . 123.3(3) ?
    F3 C32 C31 . . 118.6(3) ?
    C32 C33 C34 . . 117.8(3) ?
    C32 C33 H33 . . 121.1 ?
    C34 C33 H33 . . 121.1 ?
    C33 C34 C29 . . 121.1(3) ?
    C33 C34 H34 . . 119.5 ?
    C29 C34 H34 . . 119.5 ?
    N6 C35 C26 . . 117.9(3) ?
    N6 C35 H35 . . 121.1 ?
    C26 C35 H35 . . 121.1 ?
    N6 C36 C37 . . 110.8(2) ?
    N6 C36 H361 . . 109.5 ?
    C37 C36 H361 . . 109.5 ?
    N6 C36 H362 . . 109.5 ?
    C37 C36 H362 . . 109.5 ?
    H361 C36 H362 . . 108.1 ?
    C42 C37 C38 . . 118.8(3) ?
    C42 C37 C36 . . 121.2(3) ?
    C38 C37 C36 . . 119.9(3) ?
    C39 C38 C37 . . 121.1(3) ?
    C39 C38 H38 . . 119.5 ?
    C37 C38 H38 . . 119.5 ?
    C40 C39 C38 . . 118.1(3) ?
    C40 C39 H39 . . 120.9 ?
    C38 C39 H39 . . 120.9 ?
    F4 C40 C39 . . 118.6(3) ?
    F4 C40 C41 . . 118.7(3) ?
    C39 C40 C41 . . 122.7(3) ?
    C40 C41 C42 . . 118.9(3) ?
    C40 C41 H41 . . 120.6 ?
    C42 C41 H41 . . 120.6 ?
    C41 C42 C37 . . 120.3(3) ?
    C41 C42 H42 . . 119.8 ?
    C37 C42 H42 . . 119.8 ?
    N10 Ni2 N7 . . 177.10(10) ?
    N10 Ni2 N11 . . 77.58(10) ?
    N7 Ni2 N11 . . 102.20(9) ?
    N10 Ni2 N9 . . 99.90(10) ?
    N7 Ni2 N9 . . 77.20(10) ?
    N11 Ni2 N9 . . 89.68(9) ?
    N10 Ni2 N12 . . 77.22(10) ?
    N7 Ni2 N12 . . 102.95(9) ?
    N11 Ni2 N12 . . 154.80(9) ?
    N9 Ni2 N12 . . 94.39(9) ?
    N10 Ni2 N8 . . 105.89(9) ?
    N7 Ni2 N8 . . 77.01(10) ?
    N11 Ni2 N8 . . 95.48(9) ?
    N9 Ni2 N8 . . 154.21(10) ?
    N12 Ni2 N8 . . 91.60(9) ?
    C47 N7 C43 . . 121.1(3) ?
    C47 N7 Ni2 . . 119.3(2) ?
    C43 N7 Ni2 . . 119.7(2) ?
    C48 N8 C49 . . 118.3(3) ?
    C48 N8 Ni2 . . 112.4(2) ?
    C49 N8 Ni2 . . 129.1(2) ?
    C56 N9 C57 . . 118.4(3) ?
    C56 N9 Ni2 . . 112.6(2) ?
    C57 N9 Ni2 . . 128.9(2) ?
    C68 N10 C64 . . 121.1(3) ?
    C68 N10 Ni2 . . 119.6(2) ?
    C64 N10 Ni2 . . 119.2(2) ?
    C77 N11 C78 . . 118.5(3) ?
    C77 N11 Ni2 . . 113.6(2) ?
    C78 N11 Ni2 . . 127.60(19) ?
    C69 N12 C70 . . 118.7(2) ?
    C69 N12 Ni2 . . 112.6(2) ?
    C70 N12 Ni2 . . 128.62(18) ?
    N7 C43 C44 . . 120.9(3) ?
    N7 C43 C48 . . 112.5(2) ?
    C44 C43 C48 . . 126.6(3) ?
    C43 C44 C45 . . 118.2(3) ?
    C43 C44 H44 . . 120.9 ?
    C45 C44 H44 . . 120.9 ?
    C46 C45 C44 . . 120.5(3) ?
    C46 C45 H45 . . 119.7 ?
    C44 C45 H45 . . 119.7 ?
    C45 C46 C47 . . 118.0(3) ?
    C45 C46 H46 . . 121.0 ?
    C47 C46 H46 . . 121.0 ?
    N7 C47 C46 . . 121.3(3) ?
    N7 C47 C56 . . 112.9(3) ?
    C46 C47 C56 . . 125.7(3) ?
    N8 C48 C43 . . 118.1(3) ?
    N8 C48 H48 . . 121.0 ?
    C43 C48 H48 . . 121.0 ?
    N8 C49 C50 . . 112.4(2) ?
    N8 C49 H491 . . 109.1 ?
    C50 C49 H491 . . 109.1 ?
    N8 C49 H492 . . 109.1 ?
    C50 C49 H492 . . 109.1 ?
    H491 C49 H492 . . 107.8 ?
    C55 C50 C51 . . 118.6(3) ?
    C55 C50 C49 . . 120.4(3) ?
    C51 C50 C49 . . 121.0(3) ?
    C52 C51 C50 . . 120.9(3) ?
    C52 C51 H51 . . 119.6 ?
    C50 C51 H51 . . 119.6 ?
    C53 C52 C51 . . 117.8(3) ?
    C53 C52 H52 . . 121.1 ?
    C51 C52 H52 . . 121.1 ?
    C54 C53 F5 . . 118.8(3) ?
    C54 C53 C52 . . 123.5(3) ?
    F5 C53 C52 . . 117.7(3) ?
    C53 C54 C55 . . 117.9(3) ?
    C53 C54 H54 . . 121.0 ?
    C55 C54 H54 . . 121.0 ?
    C54 C55 C50 . . 121.3(3) ?
    C54 C55 H55 . . 119.3 ?
    C50 C55 H55 . . 119.3 ?
    N9 C56 C47 . . 117.7(3) ?
    N9 C56 H56 . . 121.1 ?
    C47 C56 H56 . . 121.1 ?
    N9 C57 C58 . . 112.8(2) ?
    N9 C57 H571 . . 109.0 ?
    C58 C57 H571 . . 109.0 ?
    N9 C57 H572 . . 109.0 ?
    C58 C57 H572 . . 109.0 ?
    H571 C57 H572 . . 107.8 ?
    C63 C58 C59 . . 119.2(3) ?
    C63 C58 C57 . . 119.5(3) ?
    C59 C58 C57 . . 121.2(3) ?
    C60 C59 C58 . . 120.9(4) ?
    C60 C59 H59 . . 119.6 ?
    C58 C59 H59 . . 119.6 ?
    C61 C60 C59 . . 118.1(4) ?
    C61 C60 H60 . . 121.0 ?
    C59 C60 H60 . . 121.0 ?
    C60 C61 C62 . . 123.9(4) ?
    C60 C61 F6 . . 118.7(4) ?
    C62 C61 F6 . . 117.5(4) ?
    C61 C62 C63 . . 117.5(4) ?
    C61 C62 H62 . . 121.2 ?
    C63 C62 H62 . . 121.2 ?
    C58 C63 C62 . . 120.5(4) ?
    C58 C63 H63 . . 119.8 ?
    C62 C63 H63 . . 119.8 ?
    N10 C64 C65 . . 121.1(3) ?
    N10 C64 C77 . . 112.3(3) ?
    C65 C64 C77 . . 126.5(3) ?
    C66 C65 C64 . . 118.0(3) ?
    C66 C65 H65 . . 121.0 ?
    C64 C65 H65 . . 121.0 ?
    C65 C66 C67 . . 120.8(3) ?
    C65 C66 H66 . . 119.6 ?
    C67 C66 H66 . . 119.6 ?
    C66 C67 C68 . . 118.0(3) ?
    C66 C67 H67 . . 121.0 ?
    C68 C67 H67 . . 121.0 ?
    N10 C68 C67 . . 120.9(3) ?
    N10 C68 C69 . . 112.5(2) ?
    C67 C68 C69 . . 126.6(3) ?
    N12 C69 C68 . . 117.9(3) ?
    N12 C69 H69 . . 121.0 ?
    C68 C69 H69 . . 121.0 ?
    N12 C70 C71 . . 110.2(2) ?
    N12 C70 H701 . . 109.6 ?
    C71 C70 H701 . . 109.6 ?
    N12 C70 H702 . . 109.6 ?
    C71 C70 H702 . . 109.6 ?
    H701 C70 H702 . . 108.1 ?
    C76 C71 C72 . . 119.5(3) ?
    C76 C71 C70 . . 119.8(3) ?
    C72 C71 C70 . . 120.7(3) ?
    C73 C72 C71 . . 120.4(3) ?
    C73 C72 H721 . . 119.8 ?
    C71 C72 H721 . . 119.8 ?
    C74 C73 C72 . . 118.1(3) ?
    C74 C73 H73 . . 120.9 ?
    C72 C73 H73 . . 120.9 ?
    F7 C74 C73 . . 118.3(3) ?
    F7 C74 C75 . . 118.1(3) ?
    C73 C74 C75 . . 123.5(3) ?
    C74 C75 C76 . . 117.5(3) ?
    C74 C75 H75 . . 121.3 ?
    C76 C75 H75 . . 121.3 ?
    C71 C76 C75 . . 120.9(3) ?
    C71 C76 H76 . . 119.6 ?
    C75 C76 H76 . . 119.6 ?
    N11 C77 C64 . . 117.3(3) ?
    N11 C77 H77 . . 121.3 ?
    C64 C77 H77 . . 121.3 ?
    N11 C78 C79 . . 111.6(2) ?
    N11 C78 H781 . . 109.3 ?
    C79 C78 H781 . . 109.3 ?
    N11 C78 H782 . . 109.3 ?
    C79 C78 H782 . . 109.3 ?
    H781 C78 H782 . . 108.0 ?
    C80 C79 C84 . . 119.3(3) ?
    C80 C79 C78 . . 120.4(3) ?
    C84 C79 C78 . . 120.2(3) ?
    C81 C80 C79 . . 120.7(3) ?
    C81 C80 H80 . . 119.7 ?
    C79 C80 H80 . . 119.7 ?
    C80 C81 C82 . . 117.9(3) ?
    C80 C81 H81 . . 121.1 ?
    C82 C81 H81 . . 121.1 ?
    C83 C82 F8 . . 118.9(3) ?
    C83 C82 C81 . . 123.1(3) ?
    F8 C82 C81 . . 117.9(3) ?
    C82 C83 C84 . . 118.3(3) ?
    C82 C83 H83 . . 120.8 ?
    C84 C83 H83 . . 120.8 ?
    C83 C84 C79 . . 120.6(3) ?
    C83 C84 H84 . . 119.7 ?
    C79 C84 H84 . . 119.7 ?
    H111 O1 H112 . . 106(3) ?
    H211 O2 H212 . . 102(3) ?
    H311 O3 H312 . . 100(3) ?
    H411 O4 H412 . . 95(3) ?
    H511 O5 H512 . . 100(3) ?
    H611 O6 H612 . . 108(3) ?
    H711 O7 H712 . . 92(3) ?
    H811 O8 H812 . . 84(3) ?
    H911 O9 H912 . . 96(3) ?
loop_
    _geom_torsion_atom_site_label_1
    _geom_torsion_atom_site_label_2
    _geom_torsion_atom_site_label_3
    _geom_torsion_atom_site_label_4
    _geom_torsion_site_symmetry_1
    _geom_torsion_site_symmetry_2
    _geom_torsion_site_symmetry_3
    _geom_torsion_site_symmetry_4
    _geom_torsion
    _geom_torsion_publ_flag
    C5 N1 C1 C2 . . . . -0.5(4) ?
    Ni1 N1 C1 C2 . . . . -177.8(2) ?
    C5 N1 C1 C6 . . . . 175.8(2) ?
    Ni1 N1 C1 C6 . . . . -1.5(3) ?
    N1 C1 C2 C3 . . . . 0.9(4) ?
    C6 C1 C2 C3 . . . . -174.9(3) ?
    C1 C2 C3 C4 . . . . -0.4(4) ?
    C2 C3 C4 C5 . . . . -0.4(4) ?
    C1 N1 C5 C4 . . . . -0.4(4) ?
    Ni1 N1 C5 C4 . . . . 177.0(2) ?
    C1 N1 C5 C14 . . . . 178.4(2) ?
    Ni1 N1 C5 C14 . . . . -4.3(3) ?
    C3 C4 C5 N1 . . . . 0.8(4) ?
    C3 C4 C5 C14 . . . . -177.7(3) ?
    C7 N2 C6 C1 . . . . -173.0(2) ?
    Ni1 N2 C6 C1 . . . . 1.1(3) ?
    N1 C1 C6 N2 . . . . 0.1(4) ?
    C2 C1 C6 N2 . . . . 176.2(3) ?
    C6 N2 C7 C8 . . . . -128.3(3) ?
    Ni1 N2 C7 C8 . . . . 58.7(3) ?
    N2 C7 C8 C13 . . . . 51.3(4) ?
    N2 C7 C8 C9 . . . . -130.6(3) ?
    C13 C8 C9 C10 . . . . 0.4(4) ?
    C7 C8 C9 C10 . . . . -177.7(3) ?
    C8 C9 C10 C11 . . . . -2.2(5) ?
    C9 C10 C11 F1 . . . . -178.4(3) ?
    C9 C10 C11 C12 . . . . 2.5(5) ?
    F1 C11 C12 C13 . . . . 179.8(3) ?
    C10 C11 C12 C13 . . . . -1.0(5) ?
    C9 C8 C13 C12 . . . . 1.1(4) ?
    C7 C8 C13 C12 . . . . 179.2(3) ?
    C11 C12 C13 C8 . . . . -0.8(5) ?
    C15 N3 C14 C5 . . . . -175.9(2) ?
    Ni1 N3 C14 C5 . . . . 1.4(3) ?
    N1 C5 C14 N3 . . . . 1.7(4) ?
    C4 C5 C14 N3 . . . . -179.7(3) ?
    C14 N3 C15 C16 . . . . -131.9(3) ?
    Ni1 N3 C15 C16 . . . . 51.4(4) ?
    N3 C15 C16 C17 . . . . 61.3(4) ?
    N3 C15 C16 C21 . . . . -120.1(3) ?
    C21 C16 C17 C18 . . . . 0.1(5) ?
    C15 C16 C17 C18 . . . . 178.7(3) ?
    C16 C17 C18 C19 . . . . 0.2(5) ?
    C17 C18 C19 C20 . . . . -1.2(6) ?
    C17 C18 C19 F2 . . . . 178.0(3) ?
    C18 C19 C20 C21 . . . . 1.8(5) ?
    F2 C19 C20 C21 . . . . -177.3(3) ?
    C19 C20 C21 C16 . . . . -1.5(5) ?
    C17 C16 C21 C20 . . . . 0.6(5) ?
    C15 C16 C21 C20 . . . . -178.1(3) ?
    C26 N4 C22 C23 . . . . 1.0(4) ?
    Ni1 N4 C22 C23 . . . . 178.4(2) ?
    C26 N4 C22 C27 . . . . -177.5(2) ?
    Ni1 N4 C22 C27 . . . . -0.1(3) ?
    N4 C22 C23 C24 . . . . -0.6(4) ?
    C27 C22 C23 C24 . . . . 177.7(3) ?
    C22 C23 C24 C25 . . . . -0.2(4) ?
    C23 C24 C25 C26 . . . . 0.7(4) ?
    C22 N4 C26 C25 . . . . -0.5(4) ?
    Ni1 N4 C26 C25 . . . . -177.9(2) ?
    C22 N4 C26 C35 . . . . 179.2(2) ?
    Ni1 N4 C26 C35 . . . . 1.8(3) ?
    C24 C25 C26 N4 . . . . -0.4(4) ?
    C24 C25 C26 C35 . . . . -180.0(3) ?
    C28 N5 C27 C22 . . . . 179.5(2) ?
    Ni1 N5 C27 C22 . . . . 1.9(3) ?
    N4 C22 C27 N5 . . . . -1.3(4) ?
    C23 C22 C27 N5 . . . . -179.7(3) ?
    C27 N5 C28 C29 . . . . 115.7(3) ?
    Ni1 N5 C28 C29 . . . . -67.1(3) ?
    N5 C28 C29 C30 . . . . 116.8(3) ?
    N5 C28 C29 C34 . . . . -60.3(3) ?
    C34 C29 C30 C31 . . . . 0.3(5) ?
    C28 C29 C30 C31 . . . . -176.8(3) ?
    C29 C30 C31 C32 . . . . 0.2(5) ?
    C30 C31 C32 C33 . . . . -0.9(6) ?
    C30 C31 C32 F3 . . . . 179.6(3) ?
    F3 C32 C33 C34 . . . . -179.5(3) ?
    C31 C32 C33 C34 . . . . 1.1(5) ?
    C32 C33 C34 C29 . . . . -0.6(5) ?
    C30 C29 C34 C33 . . . . -0.1(4) ?
    C28 C29 C34 C33 . . . . 177.0(3) ?
    C36 N6 C35 C26 . . . . 179.4(2) ?
    Ni1 N6 C35 C26 . . . . 0.3(3) ?
    N4 C26 C35 N6 . . . . -1.3(4) ?
    C25 C26 C35 N6 . . . . 178.3(3) ?
    C35 N6 C36 C37 . . . . 106.9(3) ?
    Ni1 N6 C36 C37 . . . . -74.2(3) ?
    N6 C36 C37 C42 . . . . 129.2(3) ?
    N6 C36 C37 C38 . . . . -53.9(3) ?
    C42 C37 C38 C39 . . . . -2.0(4) ?
    C36 C37 C38 C39 . . . . -178.9(2) ?
    C37 C38 C39 C40 . . . . 1.2(4) ?
    C38 C39 C40 F4 . . . . 179.6(2) ?
    C38 C39 C40 C41 . . . . 0.6(4) ?
    F4 C40 C41 C42 . . . . 179.4(3) ?
    C39 C40 C41 C42 . . . . -1.6(5) ?
    C40 C41 C42 C37 . . . . 0.8(4) ?
    C38 C37 C42 C41 . . . . 0.9(4) ?
    C36 C37 C42 C41 . . . . 177.9(3) ?
    C47 N7 C43 C44 . . . . -1.9(4) ?
    Ni2 N7 C43 C44 . . . . 177.0(2) ?
    C47 N7 C43 C48 . . . . 176.1(3) ?
    Ni2 N7 C43 C48 . . . . -4.9(3) ?
    N7 C43 C44 C45 . . . . 2.5(4) ?
    C48 C43 C44 C45 . . . . -175.3(3) ?
    C43 C44 C45 C46 . . . . -0.3(5) ?
    C44 C45 C46 C47 . . . . -2.3(5) ?
    C43 N7 C47 C46 . . . . -0.8(4) ?
    Ni2 N7 C47 C46 . . . . -179.8(2) ?
    C43 N7 C47 C56 . . . . 176.4(3) ?
    Ni2 N7 C47 C56 . . . . -2.6(3) ?
    C45 C46 C47 N7 . . . . 2.9(5) ?
    C45 C46 C47 C56 . . . . -173.9(3) ?
    C49 N8 C48 C43 . . . . -172.5(2) ?
    Ni2 N8 C48 C43 . . . . 2.7(3) ?
    N7 C43 C48 N8 . . . . 1.1(4) ?
    C44 C43 C48 N8 . . . . 179.0(3) ?
    C48 N8 C49 C50 . . . . -129.7(3) ?
    Ni2 N8 C49 C50 . . . . 56.0(3) ?
    N8 C49 C50 C55 . . . . -112.5(3) ?
    N8 C49 C50 C51 . . . . 69.2(4) ?
    C55 C50 C51 C52 . . . . 1.1(5) ?
    C49 C50 C51 C52 . . . . 179.5(3) ?
    C50 C51 C52 C53 . . . . -0.7(5) ?
    C51 C52 C53 C54 . . . . -0.3(5) ?
    C51 C52 C53 F5 . . . . -179.9(3) ?
    F5 C53 C54 C55 . . . . -179.5(3) ?
    C52 C53 C54 C55 . . . . 0.9(5) ?
    C53 C54 C55 C50 . . . . -0.5(5) ?
    C51 C50 C55 C54 . . . . -0.5(5) ?
    C49 C50 C55 C54 . . . . -178.9(3) ?
    C57 N9 C56 C47 . . . . -173.5(3) ?
    Ni2 N9 C56 C47 . . . . 4.1(3) ?
    N7 C47 C56 N9 . . . . -1.3(4) ?
    C46 C47 C56 N9 . . . . 175.7(3) ?
    C56 N9 C57 C58 . . . . -114.9(3) ?
    Ni2 N9 C57 C58 . . . . 67.9(3) ?
    N9 C57 C58 C63 . . . . -132.6(3) ?
    N9 C57 C58 C59 . . . . 50.2(4) ?
    C63 C58 C59 C60 . . . . -0.2(5) ?
    C57 C58 C59 C60 . . . . 177.0(3) ?
    C58 C59 C60 C61 . . . . -0.7(5) ?
    C59 C60 C61 C62 . . . . 0.8(6) ?
    C59 C60 C61 F6 . . . . -178.2(3) ?
    C60 C61 C62 C63 . . . . 0.0(6) ?
    F6 C61 C62 C63 . . . . 179.0(3) ?
    C59 C58 C63 C62 . . . . 1.0(5) ?
    C57 C58 C63 C62 . . . . -176.2(3) ?
    C61 C62 C63 C58 . . . . -1.0(6) ?
    C68 N10 C64 C65 . . . . 1.1(4) ?
    Ni2 N10 C64 C65 . . . . 177.0(2) ?
    C68 N10 C64 C77 . . . . -176.7(2) ?
    Ni2 N10 C64 C77 . . . . -0.8(3) ?
    N10 C64 C65 C66 . . . . -1.2(4) ?
    C77 C64 C65 C66 . . . . 176.2(3) ?
    C64 C65 C66 C67 . . . . 0.3(5) ?
    C65 C66 C67 C68 . . . . 0.6(5) ?
    C64 N10 C68 C67 . . . . -0.1(4) ?
    Ni2 N10 C68 C67 . . . . -176.0(2) ?
    C64 N10 C68 C69 . . . . 179.6(2) ?
    Ni2 N10 C68 C69 . . . . 3.8(3) ?
    C66 C67 C68 N10 . . . . -0.7(4) ?
    C66 C67 C68 C69 . . . . 179.6(3) ?
    C70 N12 C69 C68 . . . . 177.8(2) ?
    Ni2 N12 C69 C68 . . . . -0.9(3) ?
    N10 C68 C69 N12 . . . . -1.7(4) ?
    C67 C68 C69 N12 . . . . 178.1(3) ?
    C69 N12 C70 C71 . . . . 123.2(3) ?
    Ni2 N12 C70 C71 . . . . -58.3(3) ?
    N12 C70 C71 C76 . . . . -59.2(3) ?
    N12 C70 C71 C72 . . . . 121.5(3) ?
    C76 C71 C72 C73 . . . . 1.8(4) ?
    C70 C71 C72 C73 . . . . -178.9(3) ?
    C71 C72 C73 C74 . . . . -1.0(4) ?
    C72 C73 C74 F7 . . . . 179.6(3) ?
    C72 C73 C74 C75 . . . . 0.0(5) ?
    F7 C74 C75 C76 . . . . -179.4(2) ?
    C73 C74 C75 C76 . . . . 0.2(4) ?
    C72 C71 C76 C75 . . . . -1.6(4) ?
    C70 C71 C76 C75 . . . . 179.0(3) ?
    C74 C75 C76 C71 . . . . 0.6(4) ?
    C78 N11 C77 C64 . . . . 173.7(2) ?
    Ni2 N11 C77 C64 . . . . -0.2(3) ?
    N10 C64 C77 N11 . . . . 0.7(4) ?
    C65 C64 C77 N11 . . . . -177.0(3) ?
    C77 N11 C78 C79 . . . . 128.7(3) ?
    Ni2 N11 C78 C79 . . . . -58.3(3) ?
    N11 C78 C79 C80 . . . . -55.9(4) ?
    N11 C78 C79 C84 . . . . 125.7(3) ?
    C84 C79 C80 C81 . . . . -3.0(5) ?
    C78 C79 C80 C81 . . . . 178.6(3) ?
    C79 C80 C81 C82 . . . . 1.4(5) ?
    C80 C81 C82 C83 . . . . 1.2(5) ?
    C80 C81 C82 F8 . . . . -178.4(3) ?
    F8 C82 C83 C84 . . . . 177.6(3) ?
    C81 C82 C83 C84 . . . . -2.0(5) ?
    C82 C83 C84 C79 . . . . 0.3(5) ?
    C80 C79 C84 C83 . . . . 2.1(5) ?
    C78 C79 C84 C83 . . . . -179.5(3) ?
loop_
    _geom_hbond_atom_site_label_D
    _geom_hbond_atom_site_label_H
    _geom_hbond_atom_site_label_A
    _geom_hbond_site_symmetry_A
    _geom_hbond_distance_DH
    _geom_hbond_distance_HA
    _geom_hbond_distance_DA
    _geom_hbond_angle_DHA
    C4 H4 O6 . 0.95 2.60 3.505(4) 159.8
    C6 H6 F7 2_756 0.95 2.35 3.238(3) 154.7
    C18 H18 F4 2_756 0.95 2.45 3.363(4) 161.7
    C23 H23 O2 . 0.95 2.56 3.504(4) 171.5
    C25 H25 F2 2_656 0.95 2.43 3.303(4) 153.6
    C28 H282 Br3 1_655 0.99 2.80 3.784(3) 170.4
    C31 H31 O5 1_655 0.95 2.66 3.557(5) 157.4
    C36 H362 Br2 2_666 0.99 2.97 3.933(3) 164.0
    C39 H39 O3 1_645 0.95 2.44 3.373(4) 165.7
    C44 H44 F8 2_657 0.95 2.48 3.341(4) 150.3
    C46 H46 Br3 2_656 0.95 2.79 3.708(3) 163.5
    C52 H52 O9 2_666 0.95 2.53 3.292(6) 137.7
    C60 H60 F8 2_757 0.95 2.55 3.329(4) 138.9
    C62 H62 O9 2_766 0.95 2.48 3.365(6) 155.8
    C65 H65 Br4 2_766 0.95 2.91 3.653(3) 136.3
    C67 H67 O2 2_666 0.95 2.58 3.503(4) 164.5
    C69 H69 Br1 2_666 0.95 3.07 3.750(3) 130.3
    C73 H73 F1 2_656 0.95 2.60 3.312(4) 131.6
    C81 H81 F5 2_667 0.95 2.50 3.436(4) 169.1
    C83 H83 O1 1_546 0.95 2.52 3.263(4) 134.9
    O1 H111 Br4 2_765 0.893(18) 2.573(19) 3.449(3) 167(3)
    O1 H112 Br4 . 0.878(18) 2.61(2) 3.476(3) 170(3)
    O2 H211 Br3 . 0.893(18) 2.50(2) 3.384(3) 168(3)
    O2 H212 Br1 . 0.873(18) 2.444(18) 3.317(2) 178(3)
    O3 H311 Br2 . 0.899(18) 2.387(19) 3.274(2) 169(3)
    O3 H312 Br1 . 0.892(18) 2.44(2) 3.307(2) 164(3)
    O4 H411 O5 . 0.949(19) 2.12(2) 3.033(5) 161(4)
    O4 H412 Br1 . 0.933(19) 2.317(19) 3.250(3) 178(4)
    O5 H511 O3 . 0.884(19) 1.93(2) 2.809(4) 172(5)
    O5 H512 O7 1_455 0.896(19) 2.11(3) 2.906(4) 147(4)
    O6 H611 Br2 2_666 0.863(18) 2.57(2) 3.407(2) 165(3)
    O6 H612 Br2 1_655 0.868(18) 2.442(19) 3.306(3) 173(4)
    O7 H711 O6 . 0.899(18) 2.033(19) 2.925(4) 171(4)
    O8 H811 O9 . 0.936(19) 2.45(3) 3.358(6) 163(4)
    O8 H812 Br4 . 0.943(19) 2.71(3) 3.579(3) 154(4)
_shelx_hkl_file
;
  -1   0   0   28.47    1.16
  -1   0   0   28.87    1.16
  -1   0   0   30.30    1.15
   1   0   0   28.06    1.14
   1   0   0   28.56    1.13
   1   0   0   31.15    1.16
   1   0   0   30.72    1.15
  -2   0   0   85.34    3.29
  -2   0   0   83.42    3.32
  -2   0   0   82.95    3.31
   2   0   0   85.73    3.25
   2   0   0   93.54    3.32
   2   0   0   81.82    3.22
   2   0   0   90.04    3.31
  -3   0   0    6.27    0.51
  -3   0   0    7.02    0.54
  -3   0   0    6.29    0.47
   3   0   0    7.76    0.53
   3   0   0    6.27    0.43
   3   0   0    7.73    0.39
   3   0   0    6.38    0.46
  -4   0   0    0.39    0.25
  -4   0   0    0.62    0.24
  -4   0   0    0.41    0.23
   4   0   0    0.93    0.26
   4   0   0    0.26    0.24
   4   0   0    0.49    0.22
   4   0   0    0.74    0.17
  -5   0   0   13.70    0.87
  -5   0   0   11.72    0.83
  -5   0   0   13.20    0.90
   5   0   0   14.85    0.71
   5   0   0   13.91    0.83
   5   0   0   14.06    0.86
   5   0   0   13.46    0.91
  -6   0   0    5.44    0.61
  -6   0   0    4.17    0.60
  -6   0   0    5.90    0.67
   6   0   0    5.11    0.57
   6   0   0    5.61    0.71
   6   0   0    4.59    0.58
   6   0   0    5.80    0.46
  -7   0   0    1.82    0.48
  -7   0   0    1.59    0.51
  -7   0   0    1.33    0.41
   7   0   0    2.88    0.36
   7   0   0    2.77    0.51
   7   0   0    2.24    0.55
   7   0   0    3.14    0.56
  -8   0   0   21.08    1.46
  -8   0   0   20.15    1.37
  -8   0   0   20.19    1.34
   8   0   0   21.56    1.08
   8   0   0   21.63    1.31
   8   0   0   21.20    1.45
   8   0   0   21.54    1.39
  -9   0   0   75.32    3.58
  -9   0   0   80.45    3.55
   9   0   0   77.12    3.40
   9   0   0   73.04    3.43
   9   0   0   73.69    3.57
 -10   0   0    3.53    0.79
 -10   0   0    4.75    0.97
  10   0   0    5.16    0.91
  10   0   0    3.65    0.70
  10   0   0    5.04    1.01
 -11   0   0   13.15    1.37
 -11   0   0   11.42    1.43
  11   0   0   12.19    1.50
  11   0   0   14.02    1.36
  11   0   0   10.84    1.32
 -12   0   0   12.15    1.59
 -12   0   0   13.11    1.44
  12   0   0    8.17    1.24
  12   0   0   11.80    1.56
  12   0   0   12.75    1.35
 -13   0   0    7.11    1.40
 -13   0   0   10.89    1.43
  13   0   0    8.03    1.22
  13   0   0    8.49    1.31
  13   0   0    7.14    1.38
 -14   0   0    0.56    0.94
  14   0   0    0.31    0.76
  14   0   0    0.04    0.87
  14  -1   0    3.25    1.17
 -14   1   0    3.81    1.17
 -14   1   0    4.47    1.31
  13  -1   0    0.44    0.71
  13  -1   0   -0.64    0.87
 -13   1   0   -0.01    0.82
 -13   1   0    0.41    0.92
  12  -1   0    0.05    0.66
  12  -1   0    0.54    0.78
  12  -1   0    0.25    0.75
 -12   1   0    1.46    0.85
 -12   1   0   -0.97    0.67
  11  -1   0    7.49    1.03
  11  -1   0    5.87    1.04
  11  -1   0    6.65    1.14
 -11   1   0    6.41    1.12
 -11   1   0    6.39    1.12
  10  -1   0    4.57    0.81
  10  -1   0    5.24    0.90
  10  -1   0    5.48    1.05
 -10   1   0    4.30    0.86
 -10   1   0    3.63    0.89
   9  -1   0    5.75    0.90
   9  -1   0    5.84    0.83
   9  -1   0    5.64    0.95
  -9   1   0    7.75    1.03
  -9   1   0    6.07    0.97
   8  -1   0   57.77    2.96
   8  -1   0   62.62    2.89
   8  -1   0   61.52    2.57
   8  -1   0   63.78    2.82
  -8   1   0   57.94    2.89
  -8   1   0   61.47    2.93
  -8   1   0   61.17    2.90
   7  -1   0    1.13    0.49
   7  -1   0    1.08    0.28
   7  -1   0    0.54    0.35
   7  -1   0    0.60    0.43
  -7   1   0    0.74    0.45
  -7   1   0    0.80    0.41
  -7   1   0    0.91    0.50
   6  -1   0   34.26    1.76
   6  -1   0   34.75    1.48
   6  -1   0   33.95    1.63
   6  -1   0   30.08    1.63
  -6   1   0   30.64    1.69
  -6   1   0   32.87    1.74
  -6   1   0   32.27    1.69
   5  -1   0    2.35    0.41
   5  -1   0    3.03    0.34
   5  -1   0    2.92    0.49
   5  -1   0    1.84    0.57
  -5   1   0    2.16    0.43
  -5   1   0    2.01    0.44
  -5   1   0    2.90    0.47
   4  -1   0   71.29    2.94
   4  -1   0   72.54    2.90
   4  -1   0   72.60    3.01
   4  -1   0   71.36    2.93
  -4   1   0   76.32    2.91
  -4   1   0   70.86    3.03
  -4   1   0   73.56    3.02
  -4   1   0   72.52    3.00
   3  -1   0   28.82    1.32
   3  -1   0   32.35    1.32
   3  -1   0   31.19    1.37
  -3   1   0   28.47    1.36
  -3   1   0   28.46    1.24
  -3   1   0   29.01    1.32
  -3   1   0   27.32    1.34
   2  -1   0   73.01    2.66
   2  -1   0   73.24    2.71
  -2   1   0   65.13    2.69
  -2   1   0   67.90    2.74
  -2   1   0   64.42    2.70
  -2   1   0   66.96    2.67
   1  -1   0  365.53   12.27
   1  -1   0  312.80   12.05
   1  -1   0  358.82   12.21
  -1   1   0  321.07   12.67
  -1   1   0  338.44   12.46
  -1   1   0  321.55   12.32
  -1   1   0  323.60   12.32
   0  -1   0    7.80    0.37
   0  -1   0    8.64    0.38
   0  -1   0    8.21    0.38
   0   1   0    8.87    0.41
   0   1   0    8.80    0.39
   0   1   0    8.56    0.39
   0   1   0    8.11    0.38
  -1  -1   0  178.07    6.57
  -1  -1   0  173.56    6.48
  -1  -1   0  184.27    6.39
   1   1   0  184.24    6.39
   1   1   0  170.72    6.49
   1   1   0  189.21    6.53
   1   1   0  169.75    6.76
   1   1   0  165.95    6.52
  -2  -1   0   10.87    0.53
  -2  -1   0   11.70    0.58
  -2  -1   0   10.20    0.51
  -2  -1   0   11.39    0.49
   2   1   0   11.06    0.53
   2   1   0   10.75    0.54
   2   1   0   11.25    0.52
   2   1   0    9.89    0.52
   2   1   0   12.23    0.58
  -3  -1   0    1.72    0.25
  -3  -1   0    1.92    0.23
  -3  -1   0    1.54    0.26
   3   1   0    1.36    0.22
   3   1   0    1.34    0.20
   3   1   0    1.10    0.21
   3   1   0    1.32    0.23
   3   1   0    1.67    0.28
  -4  -1   0    4.50    0.43
  -4  -1   0    5.14    0.48
  -4  -1   0    3.68    0.46
   4   1   0    5.24    0.41
   4   1   0    5.10    0.47
   4   1   0    4.63    0.45
   4   1   0    4.10    0.49
  -5  -1   0   62.77    2.71
  -5  -1   0   62.50    2.63
  -5  -1   0   64.47    2.61
   5   1   0   63.46    2.59
   5   1   0   61.41    2.59
   5   1   0   61.11    2.69
   5   1   0   62.71    2.56
  -6  -1   0   45.64    2.08
  -6  -1   0   40.09    1.94
  -6  -1   0   46.10    1.96
   6   1   0   42.45    1.93
   6   1   0   40.92    2.05
   6   1   0   40.46    1.82
   6   1   0   42.02    1.94
  -7  -1   0   26.24    1.49
  -7  -1   0   24.79    1.37
  -7  -1   0   23.34    1.36
   7   1   0   23.23    1.34
   7   1   0   26.58    1.55
   7   1   0   25.94    1.21
   7   1   0   25.22    1.40
  -8  -1   0    0.38    0.48
  -8  -1   0    0.15    0.39
  -8  -1   0    1.06    0.42
   8   1   0    0.34    0.33
   8   1   0    1.00    0.27
   8   1   0    0.54    0.42
   8   1   0    0.17    0.48
  -9  -1   0    2.51    0.59
  -9  -1   0    1.20    0.59
   9   1   0    2.05    0.57
   9   1   0    2.02    0.58
   9   1   0    2.00    0.37
   9   1   0    2.06    0.66
 -10  -1   0   27.08    1.90
 -10  -1   0   27.63    1.73
  10   1   0   26.64    1.70
  10   1   0   28.51    1.94
  10   1   0   28.40    1.78
 -11  -1   0    4.94    0.99
 -11  -1   0    7.06    0.97
  11   1   0    4.24    0.89
  11   1   0    7.00    0.97
  11   1   0    5.84    1.12
 -12  -1   0   13.17    1.35
 -12  -1   0   11.28    1.42
  12   1   0   11.34    1.27
  12   1   0   12.15    1.57
  12   1   0   10.14    1.28
 -13  -1   0    9.63    1.47
  13   1   0    8.72    1.52
  13   1   0    7.11    1.12
  13   1   0    5.57    1.18
 -14  -1   0    8.83    1.55
  14   1   0    7.57    1.34
  14   1   0    9.30    1.52
  14   1   0    8.87    1.29
 -15  -1   0   -0.22    1.02
  15   1   0    0.83    1.06
  14  -2   0    5.42    1.36
 -14   2   0    5.51    1.30
 -14   2   0    7.61    1.48
  13  -2   0    8.57    1.30
  13  -2   0    9.33    1.50
 -13   2   0    8.53    1.55
 -13   2   0    8.52    1.46
  12  -2   0    3.22    1.03
  12  -2   0    4.07    0.94
 -12   2   0    5.87    1.18
 -12   2   0    5.51    1.20
  11  -2   0    3.49    0.83
  11  -2   0    3.17    0.92
  11  -2   0    2.09    0.81
 -11   2   0    0.80    0.75
 -11   2   0    0.36    0.78
  10  -2   0    8.73    1.07
  10  -2   0    7.03    1.09
  10  -2   0    7.99    1.17
 -10   2   0    6.23    1.08
 -10   2   0    7.15    1.08
   9  -2   0    3.22    0.83
   9  -2   0    2.94    0.67
   9  -2   0    3.38    0.74
  -9   2   0    3.79    0.83
  -9   2   0    3.10    0.75
   8  -2   0   53.62    2.63
   8  -2   0   55.97    2.74
   8  -2   0   56.19    2.42
   8  -2   0   55.25    2.80
  -8   2   0   59.51    2.89
  -8   2   0   53.64    2.77
  -8   2   0   56.02    2.75
   7  -2   0    0.63    0.43
   7  -2   0    1.49    0.34
   7  -2   0    1.05    0.45
   7  -2   0    1.59    0.53
  -7   2   0    2.05    0.56
  -7   2   0    1.73    0.51
  -7   2   0    0.16    0.48
   6  -2   0    6.73    0.82
   6  -2   0    6.94    0.80
   6  -2   0    9.73    0.86
   6  -2   0    7.78    0.60
  -6   2   0    8.57    0.59
  -6   2   0    7.69    0.84
  -6   2   0    8.50    0.85
  -6   2   0    8.01    0.88
   5  -2   0   88.79    3.79
   5  -2   0   90.44    3.74
   5  -2   0   94.86    3.72
  -5   2   0   92.32    3.88
  -5   2   0   90.86    3.67
  -5   2   0   89.05    3.80
  -5   2   0   90.37    3.75
   4  -2   0  167.05    6.44
   4  -2   0  177.35    6.48
   4  -2   0  174.46    6.56
  -4   2   0  169.10    6.53
  -4   2   0  165.03    6.58
  -4   2   0  175.68    6.68
  -4   2   0  155.86    6.55
   3  -2   0    3.90    0.45
   3  -2   0    2.63    0.36
   3  -2   0    3.85    0.46
  -3   2   0    3.12    0.34
  -3   2   0    2.62    0.41
  -3   2   0    3.04    0.35
  -3   2   0    3.49    0.44
   2  -2   0   14.70    0.74
   2  -2   0   12.32    0.74
   2  -2   0   14.16    0.76
  -2   2   0   13.92    0.71
  -2   2   0   12.52    0.77
  -2   2   0   15.02    0.79
  -2   2   0   12.82    0.67
   1  -2   0    7.39    0.47
   1  -2   0    7.12    0.45
   1  -2   0    7.40    0.46
  -1   2   0    6.65    0.47
  -1   2   0    7.03    0.37
  -1   2   0    7.26    0.47
  -1   2   0    7.19    0.46
   0  -2   0    5.31    0.35
   0  -2   0    5.74    0.36
   0  -2   0    6.45    0.37
   0  -2   0    5.39    0.25
   0   2   0    5.32    0.39
   0   2   0    5.00    0.25
   0   2   0    5.52    0.35
   0   2   0    6.30    0.38
   0   2   0    5.51    0.36
   0   2   0    6.04    0.36
  -1  -2   0   10.98    0.51
  -1  -2   0   11.66    0.57
  -1  -2   0   12.17    0.55
   1   2   0   10.38    0.49
   1   2   0   11.27    0.63
   1   2   0   11.75    0.55
   1   2   0   12.16    0.58
   1   2   0   12.19    0.56
  -2  -2   0  182.71    6.39
  -2  -2   0  170.02    6.49
  -2  -2   0  175.49    6.57
   2   2   0  164.42    6.52
   2   2   0  187.93    6.57
   2   2   0  163.81    6.49
   2   2   0  181.02    6.39
   2   2   0  171.28    6.79
  -3  -2   0    0.70    0.21
  -3  -2   0    0.87    0.12
  -3  -2   0    1.02    0.21
   3   2   0    0.46    0.17
   3   2   0    0.67    0.22
   3   2   0    0.56    0.18
   3   2   0    0.94    0.21
   3   2   0    0.57    0.19
   3   2   0    1.03    0.23
   3   2   0    0.86    0.19
  -4  -2   0    3.62    0.45
  -4  -2   0    2.68    0.36
  -4  -2   0    2.88    0.28
  -4  -2   0    2.78    0.34
   4   2   0    3.08    0.38
   4   2   0    2.22    0.37
   4   2   0    3.25    0.38
   4   2   0    2.50    0.35
   4   2   0    3.16    0.37
  -5  -2   0   14.31    0.82
  -5  -2   0   14.66    0.81
  -5  -2   0   12.26    0.86
  -5  -2   0   13.97    0.72
   5   2   0   11.42    0.78
   5   2   0   11.33    0.83
   5   2   0   12.77    0.79
   5   2   0   13.15    0.76
  -6  -2   0   34.55    1.53
  -6  -2   0   35.04    1.71
  -6  -2   0   31.47    1.56
  -6  -2   0   35.16    1.63
   6   2   0   32.56    1.53
   6   2   0   31.84    1.70
   6   2   0   33.11    1.58
   6   2   0   29.94    1.56
  -7  -2   0    9.12    0.76
  -7  -2   0    9.12    0.94
  -7  -2   0    8.96    0.84
   7   2   0    8.11    0.91
   7   2   0   10.16    0.68
   7   2   0    9.45    0.84
   7   2   0    8.60    0.82
  -8  -2   0  134.42    5.57
  -8  -2   0  141.40    5.52
  -8  -2   0  138.24    5.71
   8   2   0  139.35    5.48
   8   2   0  139.75    5.51
   8   2   0  134.86    5.68
   8   2   0  131.88    5.48
  -9  -2   0   45.80    2.47
  -9  -2   0   46.91    2.25
   9   2   0   48.02    2.33
   9   2   0   46.75    2.13
   9   2   0   47.26    2.35
   9   2   0   47.49    2.54
 -10  -2   0    5.11    0.88
  10   2   0    5.55    0.98
 -11  -2   0    1.64    0.61
 -11  -2   0   -0.03    0.70
  11   2   0    0.70    0.57
  11   2   0   -0.02    0.65
  11   2   0    0.23    0.54
 -12  -2   0    4.10    1.07
 -12  -2   0    5.23    0.94
  12   2   0    5.63    0.97
  12   2   0    5.89    1.10
  12   2   0    5.14    1.12
 -13  -2   0    2.44    1.14
  13   2   0    2.22    0.76
  13   2   0    1.94    1.06
  13   2   0    1.91    0.88
 -14  -2   0   10.11    1.56
  14   2   0   14.96    1.67
  14   2   0   13.26    1.81
  14   2   0   10.63    1.56
 -15  -2   0    5.12    1.30
  15   2   0    6.39    1.33
  15   2   0    4.35    1.39
  15   2   0    6.13    1.24
  13  -3   0    0.45    1.03
 -13   3   0    0.83    1.00
 -13   3   0    2.43    1.07
  12  -3   0   34.42    2.49
  12  -3   0   34.33    2.29
 -12   3   0   36.07    2.55
 -12   3   0   38.83    2.68
  11  -3   0    3.66    0.89
  11  -3   0    2.94    0.97
 -11   3   0    2.80    0.93
 -11   3   0    2.04    0.90
  10  -3   0   32.26    2.18
  10  -3   0   31.66    2.00
  10  -3   0   30.28    2.13
 -10   3   0   36.30    2.32
 -10   3   0   33.88    2.17
   9  -3   0    6.47    1.07
   9  -3   0    5.85    1.03
   9  -3   0    4.20    0.81
  -9   3   0    5.89    0.93
  -9   3   0    6.36    1.11
   8  -3   0    8.53    1.10
   8  -3   0   10.35    1.13
   8  -3   0    9.88    0.82
   8  -3   0   11.04    1.10
  -8   3   0    9.80    1.20
  -8   3   0    7.86    1.09
  -8   3   0    7.71    1.00
   7  -3   0    1.77    0.46
   7  -3   0    1.45    0.38
   7  -3   0    1.26    0.50
   7  -3   0    0.79    0.48
  -7   3   0    0.61    0.57
  -7   3   0    0.42    0.32
  -7   3   0    0.91    0.46
  -7   3   0    1.15    0.53
   6  -3   0   20.40    1.28
   6  -3   0   18.21    1.26
   6  -3   0   18.73    1.20
  -6   3   0   19.27    1.39
  -6   3   0   19.11    1.28
  -6   3   0   18.41    1.22
  -6   3   0   17.54    1.03
   5  -3   0   60.57    2.69
   5  -3   0   58.80    2.66
   5  -3   0   58.77    2.59
  -5   3   0   61.01    2.60
  -5   3   0   56.94    2.54
  -5   3   0   58.30    2.71
  -5   3   0   60.20    2.77
   4  -3   0    0.09    0.25
   4  -3   0   -0.11    0.28
   4  -3   0    0.34    0.27
  -4   3   0    0.28    0.25
  -4   3   0    0.20    0.36
  -4   3   0    0.42    0.24
  -4   3   0    0.19    0.31
   3  -3   0   73.94    2.92
   3  -3   0   72.32    2.87
   3  -3   0   69.35    2.88
  -3   3   0   67.48    2.94
  -3   3   0   67.36    2.90
  -3   3   0   68.73    2.99
  -3   3   0   67.28    2.79
   2  -3   0   27.16    1.28
   2  -3   0   24.09    1.25
   2  -3   0   26.93    1.24
  -2   3   0   25.96    1.31
  -2   3   0   26.08    1.25
  -2   3   0   24.44    1.12
  -2   3   0   26.96    1.31
   1  -3   0    0.22    0.20
   1  -3   0    0.43    0.22
   1  -3   0    0.62    0.13
   1  -3   0    0.28    0.22
  -1   3   0    0.75    0.25
  -1   3   0    0.33    0.21
  -1   3   0    0.49    0.13
  -1   3   0    0.26    0.22
   0  -3   0   45.05    1.95
   0  -3   0   48.52    1.82
   0  -3   0   48.67    1.96
   0  -3   0   49.17    1.99
   0   3   0   48.00    1.98
   0   3   0   49.38    2.09
   0   3   0   48.03    1.98
   0   3   0   45.64    1.99
  -1  -3   0   50.30    2.12
  -1  -3   0   50.32    2.03
  -1  -3   0   57.00    2.12
   1   3   0   48.34    2.07
   1   3   0   56.76    2.12
   1   3   0   54.81    2.14
   1   3   0   51.86    2.14
   1   3   0   53.48    2.27
  -2  -3   0   65.01    2.58
  -2  -3   0   61.89    2.60
  -2  -3   0   69.37    2.56
   2   3   0   64.58    2.48
   2   3   0   66.23    2.60
   2   3   0   70.13    2.65
   2   3   0   60.39    2.74
   2   3   0   69.66    2.55
  -3  -3   0   32.92    1.50
  -3  -3   0   36.50    1.46
  -3  -3   0   34.68    1.52
   3   3   0   36.17    1.56
   3   3   0   34.11    1.51
   3   3   0   33.84    1.59
   3   3   0   34.54    1.45
   3   3   0   32.83    1.47
  -4  -3   0    1.34    0.26
  -4  -3   0    1.52    0.31
  -4  -3   0    1.50    0.14
   4   3   0    1.61    0.32
   4   3   0    1.53    0.29
   4   3   0    1.53    0.32
   4   3   0    1.37    0.28
   4   3   0    1.42    0.25
   4   3   0    1.80    0.38
  -5  -3   0   19.72    1.11
  -5  -3   0   19.20    0.85
  -5  -3   0   19.13    1.00
   5   3   0   20.52    1.15
   5   3   0   18.93    1.03
   5   3   0   18.31    1.01
   5   3   0   18.88    1.00
   5   3   0   18.25    1.00
   5   3   0   18.82    1.06
  -6  -3   0   30.24    1.34
  -6  -3   0   30.82    1.47
  -6  -3   0   31.66    1.63
   6   3   0   28.49    1.49
   6   3   0   30.42    1.48
   6   3   0   30.63    1.60
   6   3   0   29.59    1.49
   6   3   0   30.67    1.51
  -7  -3   0   80.41    3.38
  -7  -3   0   82.12    3.32
  -7  -3   0   81.47    3.60
   7   3   0   85.55    3.42
   7   3   0   81.48    3.48
   7   3   0   81.86    3.45
   7   3   0   84.50    3.49
   7   3   0   79.55    3.58
  -8  -3   0  186.84    7.32
  -8  -3   0  173.45    6.96
  -8  -3   0  177.79    7.12
  -8  -3   0  185.44    7.01
   8   3   0  181.86    7.19
   8   3   0  175.33    7.24
   8   3   0  180.65    7.07
   8   3   0  180.01    6.99
  -9  -3   0   12.05    0.95
  -9  -3   0   11.25    1.22
   9   3   0   11.28    0.84
   9   3   0    9.74    1.01
   9   3   0   11.31    1.22
   9   3   0   10.68    1.06
 -10  -3   0    6.49    0.75
 -10  -3   0    4.75    0.89
  10   3   0    5.42    0.86
  10   3   0    3.36    0.73
  10   3   0    4.69    0.90
 -11  -3   0    2.24    0.66
 -11  -3   0    2.81    0.81
  11   3   0    3.20    0.78
  11   3   0    2.93    0.85
  11   3   0    2.13    0.76
 -12  -3   0   31.10    2.27
  12   3   0   30.65    2.06
  12   3   0   30.97    2.01
  12   3   0   31.55    2.24
 -13  -3   0    0.69    0.96
  13   3   0   -0.62    0.63
  13   3   0    1.74    0.95
  13   3   0    0.93    0.77
  13   3   0    0.59    0.83
 -14  -3   0    1.27    0.99
  14   3   0    1.34    0.95
  14   3   0    2.52    0.98
  14   3   0    1.68    0.87
  14   3   0    1.90    1.05
 -15  -3   0    3.47    1.34
  15   3   0    1.79    1.23
  15   3   0    5.07    1.14
  15   3   0    4.70    1.23
  15   3   0    5.45    1.29
  13  -4   0   16.91    2.09
 -13   4   0   14.67    1.95
  12  -4   0    4.67    1.25
 -12   4   0    7.91    1.45
 -12   4   0    7.14    1.31
  11  -4   0    1.75    0.80
  11  -4   0    0.88    0.82
 -11   4   0    1.87    0.91
 -11   4   0   -0.36    0.70
  10  -4   0    5.76    1.18
  10  -4   0    3.75    0.88
 -10   4   0    4.59    1.10
 -10   4   0    5.31    1.01
   9  -4   0   20.49    1.80
   9  -4   0   15.13    1.45
   9  -4   0   15.03    1.55
  -9   4   0   17.77    1.82
  -9   4   0   20.68    1.66
   8  -4   0    8.42    1.10
   8  -4   0    4.67    0.87
   8  -4   0    8.76    1.02
  -8   4   0    8.72    1.17
  -8   4   0    9.39    1.06
   7  -4   0    5.93    0.90
   7  -4   0    7.75    0.93
   7  -4   0    8.13    1.05
  -7   4   0    5.70    0.78
  -7   4   0    6.46    0.98
  -7   4   0    5.64    0.68
  -7   4   0    4.59    0.87
   6  -4   0    1.59    0.53
   6  -4   0    1.88    0.54
   6  -4   0    1.76    0.55
  -6   4   0    1.78    0.42
  -6   4   0    1.98    0.48
  -6   4   0    1.56    0.64
  -6   4   0    1.65    0.55
   5  -4   0  112.87    4.47
   5  -4   0  105.17    4.34
  -5   4   0  102.86    4.37
  -5   4   0  103.10    4.29
  -5   4   0  107.38    4.59
  -5   4   0  103.39    4.48
   4  -4   0   63.98    2.70
   4  -4   0   63.15    2.76
   4  -4   0   57.42    2.70
  -4   4   0   58.84    2.58
  -4   4   0   60.30    2.78
  -4   4   0   61.57    2.71
  -4   4   0   63.66    2.87
   3  -4   0   86.60    3.37
   3  -4   0   78.55    3.28
   3  -4   0   79.89    3.32
  -3   4   0   79.05    3.42
  -3   4   0   78.02    3.15
  -3   4   0   74.79    3.35
  -3   4   0   77.68    3.38
   2  -4   0   79.76    3.18
   2  -4   0   77.83    3.20
   2  -4   0   76.88    3.18
  -2   4   0   70.50    3.24
  -2   4   0   83.72    3.29
  -2   4   0   78.33    3.29
  -2   4   0   74.66    3.00
   1  -4   0   16.20    0.74
   1  -4   0   17.71    0.96
   1  -4   0   17.19    0.94
  -1   4   0   17.17    0.75
  -1   4   0   17.55    0.98
  -1   4   0   17.70    1.00
  -1   4   0   16.94    1.00
   0  -4   0    0.26    0.22
   0  -4   0    0.17    0.09
   0  -4   0    0.72    0.24
   0  -4   0    0.39    0.22
   0   4   0    0.09    0.22
   0   4   0    0.23    0.22
   0   4   0    0.61    0.23
   0   4   0    0.17    0.21
  -1  -4   0    7.59    0.55
  -1  -4   0    8.25    0.59
  -1  -4   0    7.87    0.42
   1   4   0    8.10    0.57
   1   4   0    7.46    0.49
   1   4   0    7.71    0.56
   1   4   0    8.50    0.59
   1   4   0    9.17    0.68
  -2  -4   0   39.11    1.68
  -2  -4   0   42.14    1.74
  -2  -4   0   37.47    1.74
   2   4   0   41.88    1.73
   2   4   0   40.89    1.64
   2   4   0   43.28    1.81
   2   4   0   42.41    1.77
   2   4   0   40.42    1.91
  -3  -4   0   97.32    3.80
  -3  -4   0  104.11    3.74
  -3  -4   0   86.06    3.61
  -3  -4   0   94.53    3.81
   3   4   0   88.71    4.01
   3   4   0   96.26    3.61
   3   4   0  102.64    3.73
   3   4   0  104.48    3.89
   3   4   0  102.42    3.81
  -4  -4   0  398.36   15.51
  -4  -4   0  446.09   15.28
  -4  -4   0  416.93   15.71
   4   4   0  404.86   15.59
   4   4   0  424.40   15.26
   4   4   0  440.86   15.67
   4   4   0  410.30   16.19
  -5  -4   0   33.64    1.33
  -5  -4   0   37.08    1.60
  -5  -4   0   34.60    1.65
  -5  -4   0   36.43    1.70
  -5  -4   0   35.06    1.32
   5   4   0   36.27    1.62
   5   4   0   35.48    1.63
   5   4   0   34.53    1.66
   5   4   0   35.02    1.72
   5   4   0   33.88    1.57
   5   4   0   35.72    1.74
  -6  -4   0   23.07    1.34
  -6  -4   0   21.25    1.18
  -6  -4   0   22.43    0.97
   6   4   0   21.81    1.20
   6   4   0   23.33    1.29
   6   4   0   23.81    1.29
   6   4   0   22.36    1.33
   6   4   0   24.05    1.25
  -7  -4   0   14.93    0.76
  -7  -4   0   14.95    1.22
  -7  -4   0   14.33    0.96
   7   4   0   14.20    1.13
   7   4   0   14.47    0.99
   7   4   0   16.08    1.04
   7   4   0   14.61    1.23
  -8  -4   0    2.10    0.62
  -8  -4   0    0.72    0.28
   8   4   0    1.59    0.46
   8   4   0    1.01    0.50
   8   4   0    1.00    0.42
   8   4   0    1.54    0.46
   8   4   0    1.08    0.39
  -9  -4   0    0.08    0.27
  -9  -4   0   -0.35    0.44
   9   4   0   -0.15    0.52
   9   4   0    0.14    0.41
   9   4   0    0.13    0.43
   9   4   0    0.18    0.46
   9   4   0    0.02    0.33
 -10  -4   0   12.77    1.31
  10   4   0   14.07    1.01
  10   4   0   13.08    1.27
  10   4   0   11.63    1.37
  10   4   0   17.68    1.44
  10   4   0   12.70    1.29
  11   4   0    5.45    1.04
 -12  -4   0    1.75    0.88
  12   4   0    2.19    0.95
  12   4   0    2.58    0.87
  12   4   0    1.80    0.74
  12   4   0    0.81    0.73
 -13  -4   0   10.51    1.51
  13   4   0    8.96    1.25
  13   4   0   12.65    1.77
  13   4   0   10.42    1.40
  13   4   0   10.50    1.41
 -14  -4   0    0.62    0.99
  14   4   0    1.31    0.88
  14   4   0   -0.15    0.88
  14   4   0    0.06    0.81
  14   4   0    1.71    0.90
 -15  -4   0   12.09    1.91
  15   4   0   14.25    1.74
  15   4   0   12.57    1.77
  15   4   0   13.61    1.70
  15   4   0   13.16    1.93
  12  -5   0   14.68    1.93
 -12   5   0   15.37    2.04
  11  -5   0    2.55    0.91
  11  -5   0    0.39    0.83
 -11   5   0    2.44    1.09
  10  -5   0    0.15    0.73
  10  -5   0   -0.35    0.73
 -10   5   0   -0.10    0.62
 -10   5   0    0.65    0.88
   9  -5   0   11.78    1.34
   9  -5   0   12.70    1.52
  -9   5   0   11.86    1.33
  -9   5   0   15.22    1.73
   8  -5   0   20.22    1.78
   8  -5   0   22.21    1.74
  -8   5   0   20.18    1.50
  -8   5   0   20.15    1.88
   7  -5   0    7.56    1.09
   7  -5   0    6.51    0.98
   7  -5   0   10.18    1.08
  -7   5   0    9.63    1.25
  -7   5   0   11.22    0.97
  -7   5   0   11.06    1.06
  -7   5   0    9.29    1.21
   6  -5   0   37.28    2.08
   6  -5   0   38.05    2.04
   6  -5   0   38.92    2.13
  -6   5   0   36.02    1.91
  -6   5   0   38.15    2.22
  -6   5   0   37.85    1.93
  -6   5   0   38.73    2.19
   5  -5   0   66.91    2.99
   5  -5   0   62.55    2.87
   5  -5   0   55.52    2.87
  -5   5   0   64.30    3.09
  -5   5   0   64.89    3.04
  -5   5   0   64.10    2.88
  -5   5   0   64.49    2.76
   4  -5   0    5.11    0.73
   4  -5   0    6.41    0.83
   4  -5   0    5.60    0.73
  -4   5   0    6.75    0.61
  -4   5   0    5.08    0.66
  -4   5   0    5.72    0.81
  -4   5   0    6.30    0.88
   3  -5   0   19.34    1.18
   3  -5   0   18.83    1.19
   3  -5   0   20.22    1.23
  -3   5   0   18.27    0.95
  -3   5   0   20.04    1.30
  -3   5   0   16.91    1.14
  -3   5   0   19.52    1.26
   2  -5   0   57.67    2.60
   2  -5   0   56.65    2.60
   2  -5   0   59.62    2.63
  -2   5   0   63.00    2.73
  -2   5   0   59.62    2.69
  -2   5   0   60.28    2.36
  -2   5   0   57.63    2.67
   1  -5   0   10.93    0.81
   1  -5   0   10.85    0.79
   1  -5   0   11.13    0.53
   1  -5   0   11.18    0.79
  -1   5   0   11.72    0.97
  -1   5   0   11.19    0.54
  -1   5   0   10.83    0.82
  -1   5   0   10.84    0.93
   0  -5   0    0.34    0.30
   0  -5   0    0.59    0.29
   0  -5   0    0.46    0.26
   0  -5   0    0.48    0.12
   0   5   0   -0.03    0.28
   0   5   0    0.49    0.28
   0   5   0    0.39    0.29
  -1  -5   0    4.05    0.31
  -1  -5   0    4.03    0.50
  -1  -5   0    3.15    0.44
   1   5   0    4.43    0.62
   1   5   0    5.52    0.59
   1   5   0    4.64    0.56
   1   5   0    3.67    0.43
  -2  -5   0    4.92    0.51
  -2  -5   0    5.24    0.54
  -2  -5   0    5.60    0.41
   2   5   0    6.07    0.59
   2   5   0    4.64    0.52
   2   5   0    5.31    0.54
   2   5   0    4.49    0.60
   2   5   0    5.50    0.40
  -3  -5   0  211.77    7.57
  -3  -5   0  202.69    7.68
   3   5   0  183.60    8.06
   3   5   0  200.67    7.76
   3   5   0  210.21    7.56
   3   5   0  209.68    7.73
   3   5   0  198.89    7.57
  -4  -5   0  330.24   12.07
  -4  -5   0  330.46   11.76
  -4  -5   0  308.71   11.96
   4   5   0  325.60   11.76
   4   5   0  317.60   12.07
   4   5   0  311.57   12.53
   4   5   0  316.42   12.01
  -5  -5   0   18.48    1.10
  -5  -5   0   20.45    1.04
  -5  -5   0   17.21    1.07
   5   5   0   16.15    1.09
   5   5   0   18.10    1.04
   5   5   0   18.93    1.01
   5   5   0   18.83    1.18
  -6  -5   0   30.60    1.58
  -6  -5   0   28.61    1.52
  -6  -5   0   28.44    1.43
   6   5   0   28.47    1.46
   6   5   0   29.11    1.48
   6   5   0   28.54    1.42
   6   5   0   29.36    1.58
   6   5   0   29.31    1.61
   6   5   0   28.05    1.51
  -7  -5   0   -0.32    0.12
  -7  -5   0   -0.23    0.39
  -7  -5   0    0.78    0.35
  -7  -5   0    0.74    0.43
   7   5   0    0.46    0.30
   7   5   0    0.31    0.38
   7   5   0    0.26    0.34
   7   5   0    0.73    0.36
   7   5   0    0.26    0.36
  -8  -5   0   12.12    0.65
  -8  -5   0   13.72    1.24
  -8  -5   0   15.38    1.23
   8   5   0   14.54    1.17
   8   5   0   13.59    1.02
   8   5   0   12.29    1.10
   8   5   0   11.13    1.17
  -9  -5   0    1.55    0.64
   9   5   0    2.45    0.55
   9   5   0    2.77    0.64
   9   5   0    1.75    0.62
   9   5   0    1.45    0.52
 -10  -5   0   10.54    1.24
  10   5   0   10.00    1.11
  10   5   0    8.76    1.17
  10   5   0    7.11    0.98
  10   5   0   10.30    1.00
 -11  -5   0    7.27    1.18
  11   5   0    9.06    1.29
  11   5   0    6.73    1.07
  11   5   0    6.18    0.96
 -12  -5   0    1.21    0.77
  12   5   0    0.25    0.67
  12   5   0    0.04    0.73
  12   5   0    0.08    0.69
 -13  -5   0    0.66    0.93
  13   5   0    0.51    0.77
  13   5   0    0.88    0.84
  13   5   0    0.43    0.92
 -14  -5   0    6.67    1.40
  14   5   0    4.27    1.16
  14   5   0    6.73    1.23
  14   5   0    3.79    1.29
 -15  -5   0    1.31    0.99
 -15  -5   0    2.80    1.28
  15   5   0    1.49    0.94
  15   5   0   -0.29    1.07
  15   5   0    0.89    1.00
  12  -6   0    3.59    1.20
 -12   6   0    2.02    1.13
  11  -6   0    0.31    0.98
 -11   6   0    0.24    0.94
  10  -6   0    6.35    1.22
  10  -6   0    5.40    1.12
 -10   6   0    6.99    1.40
   9  -6   0    1.21    0.71
   9  -6   0    1.40    0.89
  -9   6   0    1.90    0.93
   8  -6   0    3.17    0.84
   8  -6   0    1.39    0.70
  -8   6   0    3.90    0.75
  -8   6   0    2.91    0.92
   7  -6   0    1.74    0.72
   7  -6   0    1.86    0.67
  -7   6   0    1.04    0.54
  -7   6   0    0.91    0.73
  -7   6   0    1.64    0.59
  -7   6   0    2.18    0.82
   6  -6   0    2.38    0.68
   6  -6   0    1.82    0.62
   6  -6   0    1.52    0.61
  -6   6   0    1.24    0.67
  -6   6   0    1.19    0.67
  -6   6   0    1.55    0.47
  -6   6   0    2.57    0.57
   5  -6   0    0.67    0.49
   5  -6   0   -0.10    0.42
   5  -6   0    0.22    0.45
  -5   6   0   -0.16    0.37
  -5   6   0    0.12    0.50
  -5   6   0   -0.04    0.50
  -5   6   0   -0.52    0.29
   4  -6   0   36.99    1.87
   4  -6   0   35.12    1.91
   4  -6   0   33.59    1.87
  -4   6   0   34.02    1.98
  -4   6   0   31.47    1.92
  -4   6   0   33.77    1.86
  -4   6   0   33.78    1.59
   3  -6   0   46.60    2.30
   3  -6   0   46.92    2.32
   3  -6   0   49.94    2.32
  -3   6   0   43.32    2.35
  -3   6   0   46.91    1.99
  -3   6   0   48.37    2.37
  -3   6   0   47.59    2.41
   2  -6   0  134.20    5.52
   2  -6   0  145.70    5.53
   2  -6   0  128.89    5.44
  -2   6   0  133.56    5.60
  -2   6   0  139.03    5.63
  -2   6   0  139.42    5.18
  -2   6   0  134.78    5.72
   1  -6   0   15.67    1.04
   1  -6   0   15.60    1.07
  -1   6   0   15.86    1.08
  -1   6   0   15.70    0.71
  -1   6   0   15.65    1.08
  -1   6   0   16.10    1.15
   0  -6   0  101.77    3.96
   0  -6   0   99.10    3.64
   0  -6   0   89.65    3.93
   0  -6   0   97.89    3.99
   0   6   0  100.56    4.07
   0   6   0   90.23    3.97
   0   6   0   97.62    4.20
  -1  -6   0    0.11    0.24
  -1  -6   0    0.39    0.14
  -1  -6   0    0.75    0.37
   1   6   0    0.29    0.37
   1   6   0    0.73    0.36
   1   6   0    0.30    0.30
   1   6   0    0.58    0.27
  -2  -6   0  179.26    7.26
  -2  -6   0  185.65    7.12
  -2  -6   0  196.70    7.19
   2   6   0  194.30    7.34
   2   6   0  193.88    7.34
   2   6   0  181.99    7.66
   2   6   0  197.20    7.20
   2   6   0  185.41    7.23
  -3  -6   0   10.07    0.72
  -3  -6   0    9.13    0.64
  -3  -6   0    8.74    0.78
   3   6   0    9.44    0.80
   3   6   0    9.62    0.55
   3   6   0    9.09    0.90
   3   6   0    9.61    0.79
   3   6   0    9.06    0.83
  -4  -6   0   11.68    0.81
  -4  -6   0   10.12    0.90
  -4  -6   0   12.04    0.81
   4   6   0   11.73    0.53
   4   6   0   12.12    0.84
   4   6   0   13.16    0.81
   4   6   0   13.98    0.93
   4   6   0   11.97    1.08
  -5  -6   0   59.57    2.45
  -5  -6   0   59.14    2.52
  -5  -6   0   54.47    2.53
   5   6   0   55.69    2.42
   5   6   0   55.29    2.60
   5   6   0   55.63    2.49
   5   6   0   55.91    2.71
  -6  -6   0   67.99    3.08
  -6  -6   0   68.62    2.95
  -6  -6   0   72.00    3.11
   6   6   0   72.43    2.96
   6   6   0   68.85    3.16
   6   6   0   72.23    3.27
   6   6   0   70.64    3.04
  -7  -6   0   17.92    1.19
  -7  -6   0   17.02    1.24
   7   6   0   17.20    1.24
   7   6   0   17.26    1.10
   7   6   0   15.74    1.35
   7   6   0   19.40    1.18
   7   6   0   15.42    1.05
  -8  -6   0    2.15    0.58
  -8  -6   0    2.00    0.63
   8   6   0    1.77    0.52
   8   6   0    4.21    0.67
   8   6   0    1.96    0.55
   8   6   0    2.35    0.68
  -9  -6   0    0.58    0.53
  -9  -6   0    0.01    0.46
   9   6   0    0.33    0.48
   9   6   0   -0.41    0.39
   9   6   0    0.43    0.45
   9   6   0   -0.29    0.46
 -10  -6   0   28.34    1.92
 -10  -6   0   26.76    1.81
  10   6   0   32.91    1.90
  10   6   0   28.02    2.02
  10   6   0   32.75    1.85
  10   6   0   33.53    1.97
 -11  -6   0   14.90    1.45
 -11  -6   0   18.87    1.74
  11   6   0   15.29    1.54
  11   6   0   17.27    1.55
  11   6   0   17.75    1.77
 -12  -6   0    0.18    0.69
 -12  -6   0   -0.35    0.73
  12   6   0    0.86    0.66
  12   6   0    0.46    0.72
  12   6   0    1.10    1.07
 -13  -6   0    7.30    1.28
 -13  -6   0    6.64    1.20
  13   6   0    6.83    1.20
  13   6   0    6.70    1.23
  13   6   0    6.74    1.32
 -14  -6   0    1.10    0.84
 -14  -6   0    3.06    1.20
  14   6   0    1.18    0.99
  14   6   0    2.04    1.01
  14   6   0    1.04    0.89
 -15  -6   0    8.16    1.42
 -15  -6   0    7.72    1.59
  15   6   0    6.69    1.61
  15   6   0    9.21    1.55
  15   6   0    8.60    1.52
  11  -7   0    6.21    1.37
 -11   7   0    6.32    1.54
  10  -7   0    5.79    1.17
  10  -7   0    2.50    0.96
 -10   7   0    5.85    1.42
   9  -7   0    4.60    1.14
   9  -7   0    5.18    1.09
  -9   7   0    3.77    1.09
   8  -7   0    6.97    1.22
   8  -7   0    7.62    1.17
  -8   7   0    6.94    1.28
   7  -7   0    3.13    0.91
   7  -7   0    2.32    0.81
  -7   7   0    1.43    0.85
   6  -7   0   28.91    1.89
   6  -7   0   31.09    2.02
  -6   7   0   29.03    2.08
  -6   7   0   28.90    1.84
  -6   7   0   32.54    2.12
   5  -7   0    7.80    1.06
   5  -7   0    7.31    1.02
  -5   7   0    6.34    0.91
  -5   7   0    6.17    1.03
  -5   7   0    8.74    0.78
  -5   7   0    8.86    1.20
   4  -7   0    5.42    0.85
   4  -7   0    5.13    0.83
   4  -7   0    4.45    0.78
  -4   7   0    4.75    0.88
  -4   7   0    5.96    0.97
  -4   7   0    3.91    0.50
  -4   7   0    5.08    0.82
   3  -7   0    2.55    0.65
   3  -7   0    3.62    0.66
   3  -7   0    1.57    0.57
  -3   7   0    3.32    0.71
  -3   7   0    3.49    0.74
  -3   7   0    3.54    0.39
  -3   7   0    2.33    0.58
   2  -7   0    0.23    0.44
   2  -7   0   -0.49    0.30
   2  -7   0    0.06    0.38
  -2   7   0    0.37    0.41
  -2   7   0    0.47    0.18
  -2   7   0    1.00    0.48
  -2   7   0    0.36    0.42
   1  -7   0  202.65    7.84
   1  -7   0  200.98    7.86
   1  -7   0  190.69    7.73
  -1   7   0  199.45    7.41
  -1   7   0  209.54    7.99
  -1   7   0  194.40    7.94
  -1   7   0  202.66    8.22
   0  -7   0   16.80    1.08
   0  -7   0   15.37    0.68
   0  -7   0   14.86    1.08
   0  -7   0   16.23    1.10
   0   7   0   17.55    1.11
   0   7   0   15.63    1.13
   0   7   0   16.51    1.39
  -1  -7   0   48.82    1.93
  -1  -7   0   50.13    2.32
  -1  -7   0   45.05    2.26
  -1  -7   0   49.28    2.26
   1   7   0   54.63    2.27
   1   7   0   47.37    2.46
   1   7   0   47.63    2.32
   1   7   0   46.23    2.32
  -2  -7   0    5.90    0.46
  -2  -7   0    6.91    0.74
  -2  -7   0    5.72    0.70
   2   7   0    4.15    0.62
   2   7   0    6.08    0.83
   2   7   0    5.65    0.57
   2   7   0    5.39    0.69
  -3  -7   0  169.52    6.33
  -3  -7   0  167.56    6.39
  -3  -7   0  165.87    6.51
   3   7   0  163.56    6.53
   3   7   0  164.98    6.51
   3   7   0  166.27    6.89
   3   7   0  165.32    6.38
   3   7   0  158.54    6.33
  -4  -7   0   17.47    1.10
  -4  -7   0   17.44    1.02
  -4  -7   0   16.33    1.14
   4   7   0   19.79    1.16
   4   7   0   17.96    1.29
   4   7   0   18.10    0.83
   4   7   0   17.25    1.20
   4   7   0   19.27    1.10
  -5  -7   0   48.64    2.39
  -5  -7   0   50.38    2.30
  -5  -7   0   50.28    2.31
   5   7   0   50.92    2.35
   5   7   0   53.07    2.61
   5   7   0   51.05    2.29
   5   7   0   53.15    2.49
  -6  -7   0   29.20    1.58
  -6  -7   0   29.70    1.66
   6   7   0   29.04    1.56
   6   7   0   26.40    1.46
   6   7   0   26.33    1.70
   6   7   0   30.07    1.72
  -7  -7   0    3.68    0.66
  -7  -7   0    2.62    0.59
   7   7   0    3.68    0.70
   7   7   0    2.46    0.64
   7   7   0    3.20    0.59
  -8  -7   0   -0.17    0.44
  -8  -7   0    0.02    0.48
   8   7   0   -0.08    0.39
   8   7   0   -0.46    0.40
   8   7   0    0.50    0.48
  -9  -7   0    1.68    0.70
  -9  -7   0    1.21    0.63
   9   7   0    1.35    0.61
   9   7   0    2.69    0.65
   9   7   0    1.68    0.57
 -10  -7   0    4.45    0.91
 -10  -7   0    6.48    0.96
  10   7   0    6.68    1.08
  10   7   0    7.61    1.02
  10   7   0    6.92    0.99
 -11  -7   0    4.18    0.97
 -11  -7   0    4.20    0.99
  11   7   0    5.64    1.09
  11   7   0    3.53    0.87
  11   7   0    3.87    0.78
  11   7   0    4.08    0.88
 -12  -7   0   73.50    3.85
 -12  -7   0   76.59    3.71
  12   7   0   72.04    3.66
  12   7   0   74.37    3.69
  12   7   0   72.56    3.88
 -13  -7   0    5.22    1.22
 -13  -7   0    7.75    1.26
  13   7   0    4.63    1.16
  13   7   0    5.36    1.12
  13   7   0    4.30    1.01
 -14  -7   0    2.13    1.03
 -14  -7   0    3.98    1.24
  14   7   0    5.46    1.22
  14   7   0    6.78    1.54
  14   7   0    6.86    1.27
 -15  -7   0    3.17    1.13
 -15  -7   0   -0.12    0.97
  15   7   0    0.82    0.92
  15   7   0    0.74    1.02
  15   7   0    0.08    0.88
  10  -8   0   -0.75    0.82
 -10   8   0    1.63    1.18
   9  -8   0    5.67    1.16
   9  -8   0    4.52    1.13
  -9   8   0    3.73    1.15
   8  -8   0   22.30    2.07
   8  -8   0   22.64    1.96
  -8   8   0   17.86    2.06
   7  -8   0    7.03    1.16
   7  -8   0    5.85    1.12
  -7   8   0    3.84    1.12
   6  -8   0   29.45    2.02
   6  -8   0   31.57    2.07
  -6   8   0   25.83    2.27
  -6   8   0   33.92    2.03
  -6   8   0   32.28    2.20
   5  -8   0    4.46    0.92
   5  -8   0    6.49    1.06
  -5   8   0    6.09    1.08
  -5   8   0    6.25    0.99
  -5   8   0    6.69    1.11
   4  -8   0   22.17    1.57
   4  -8   0   20.46    1.72
  -4   8   0   23.16    1.63
  -4   8   0   17.61    1.70
  -4   8   0   23.24    1.91
   3  -8   0    7.24    0.98
   3  -8   0    7.12    1.03
  -3   8   0    9.84    1.20
  -3   8   0    6.28    0.97
  -3   8   0    8.97    1.15
   2  -8   0   30.43    1.81
   2  -8   0   30.73    1.83
  -2   8   0   34.73    2.00
  -2   8   0   32.91    1.99
  -2   8   0   30.24    1.87
   1  -8   0    0.58    0.46
   1  -8   0   -0.44    0.45
   1  -8   0    0.06    0.35
  -1   8   0    0.28    0.43
  -1   8   0    0.47    0.49
  -1   8   0   -0.39    0.44
   0  -8   0    1.72    0.47
   0  -8   0    2.72    0.61
   0  -8   0    2.12    0.62
   0   8   0    2.03    0.64
   0   8   0    1.27    0.54
   0   8   0    2.38    0.55
  -1  -8   0   13.23    1.13
  -1  -8   0   10.75    1.04
  -1  -8   0   11.01    0.59
  -1  -8   0   15.35    1.23
   1   8   0   13.44    1.16
   1   8   0   11.10    1.09
   1   8   0   13.22    0.96
   1   8   0   13.36    1.31
  -2  -8   0    3.57    0.64
  -2  -8   0    2.78    0.32
  -2  -8   0    2.47    0.48
   2   8   0    3.57    0.63
   2   8   0    3.62    0.66
   2   8   0    3.29    0.50
   2   8   0    3.68    0.71
  -3  -8   0   10.84    1.02
  -3  -8   0   12.82    1.06
  -3  -8   0   12.14    0.73
   3   8   0   13.73    1.19
   3   8   0   11.25    1.06
   3   8   0   12.35    1.05
   3   8   0   11.08    0.78
   3   8   0   10.29    1.13
  -4  -8   0    0.44    0.41
  -4  -8   0    0.42    0.31
   4   8   0    0.44    0.24
   4   8   0    0.34    0.38
   4   8   0    0.30    0.41
   4   8   0    1.21    0.51
   4   8   0    0.26    0.32
  -5  -8   0    1.44    0.40
  -5  -8   0    1.50    0.53
   5   8   0    0.64    0.50
   5   8   0    1.31    0.56
   5   8   0    0.76    0.35
   5   8   0    1.09    0.18
   5   8   0    1.27    0.47
  -6  -8   0   36.23    1.89
  -6  -8   0   35.91    1.98
   6   8   0   38.74    1.95
   6   8   0   34.07    2.10
   6   8   0   38.51    2.05
  -7  -8   0   15.92    1.28
  -7  -8   0   14.42    1.32
   7   8   0   14.25    1.35
   7   8   0   11.50    1.26
   7   8   0   14.86    1.26
  -8  -8   0   32.12    1.85
  -8  -8   0   28.26    1.80
   8   8   0   33.78    2.00
   8   8   0   28.54    1.92
   8   8   0   29.67    1.76
  -9  -8   0    3.16    0.81
  -9  -8   0    2.79    0.69
   9   8   0    2.81    0.78
   9   8   0    2.67    0.68
   9   8   0    0.88    0.58
 -10  -8   0    9.32    1.21
 -10  -8   0   11.40    1.34
  10   8   0   10.39    1.23
  10   8   0    9.50    1.21
  10   8   0    8.29    1.26
 -11  -8   0   22.48    1.89
 -11  -8   0   24.52    2.02
  11   8   0   24.25    1.72
  11   8   0   20.08    1.95
  11   8   0   22.81    1.91
 -12  -8   0   19.65    1.82
 -12  -8   0   18.44    1.85
  12   8   0   23.28    2.16
  12   8   0   25.18    2.00
 -13  -8   0    1.50    0.98
 -13  -8   0    1.55    0.93
  13   8   0    0.93    0.95
  13   8   0    1.70    0.89
 -14  -8   0    6.77    1.38
 -14  -8   0    9.71    1.53
  14   8   0   10.57    1.74
  14   8   0   11.28    1.53
 -15  -8   0    1.08    1.02
 -15  -8   0   -0.53    0.91
  15   8   0    2.97    1.10
  15   8   0    1.42    1.10
   9  -9   0    2.99    1.11
   9  -9   0    5.12    1.35
  -9   9   0   -0.07    0.98
   8  -9   0    0.89    0.94
   8  -9   0    0.77    0.83
  -8   9   0   -0.55    0.86
   7  -9   0    3.17    1.07
   7  -9   0    1.56    0.86
  -7   9   0    0.35    0.87
   6  -9   0    3.09    0.99
   6  -9   0    4.55    1.04
  -6   9   0    5.55    1.22
  -6   9   0    4.23    0.98
   5  -9   0   67.76    3.39
   5  -9   0   67.95    3.40
  -5   9   0   63.44    3.43
  -5   9   0   70.06    3.67
  -5   9   0   66.78    3.57
   4  -9   0    2.05    0.77
   4  -9   0    1.43    0.65
  -4   9   0    0.72    0.65
  -4   9   0    1.12    0.75
  -4   9   0    3.97    0.87
   3  -9   0   -0.59    0.54
   3  -9   0   -0.16    0.57
  -3   9   0    0.84    0.61
  -3   9   0   -0.32    0.53
  -3   9   0    0.88    0.68
   2  -9   0   33.24    2.04
   2  -9   0   35.17    2.07
  -2   9   0   34.88    2.22
  -2   9   0   35.35    2.16
  -2   9   0   38.69    2.22
   1  -9   0   75.30    3.50
   1  -9   0   79.66    3.58
  -1   9   0   76.26    3.77
  -1   9   0   72.91    3.64
  -1   9   0   75.50    3.56
   0  -9   0    0.34    0.50
   0  -9   0    0.50    0.55
   0   9   0    0.57    0.56
   0   9   0    0.79    0.45
   0   9   0    0.42    0.53
  -1  -9   0    0.68    0.44
  -1  -9   0    0.35    0.48
   1   9   0    1.75    0.50
   1   9   0    2.09    0.68
   1   9   0    1.95    0.65
  -2  -9   0    1.69    0.57
  -2  -9   0    1.33    0.26
  -2  -9   0    2.04    0.62
   2   9   0    0.61    0.46
   2   9   0    1.27    0.61
   2   9   0    2.00    0.48
   2   9   0    0.87    0.52
  -3  -9   0    1.13    0.29
  -3  -9   0    1.47    0.58
   3   9   0    0.43    0.52
   3   9   0    0.44    0.49
   3   9   0    0.37    0.47
   3   9   0    0.56    0.33
  -4  -9   0   13.33    1.25
  -4  -9   0   11.91    0.85
   4   9   0   12.86    0.80
   4   9   0   12.06    1.13
   4   9   0   16.08    1.56
   4   9   0   16.19    1.36
  -5  -9   0    1.02    0.41
  -5  -9   0    1.29    0.60
   5   9   0    0.87    0.49
   5   9   0    0.14    0.55
   5   9   0    0.70    0.55
  -6  -9   0    2.22    0.57
  -6  -9   0    2.82    0.74
   6   9   0    2.70    0.61
   6   9   0    2.57    0.76
   6   9   0    3.06    0.73
  -7  -9   0   20.23    1.53
  -7  -9   0   25.34    1.51
   7   9   0   20.53    1.47
   7   9   0   22.28    1.64
   7   9   0   23.46    1.73
  -8  -9   0  127.88    5.45
  -8  -9   0  130.90    5.41
   8   9   0  123.28    5.70
   8   9   0  127.68    5.55
   8   9   0  125.98    5.37
  -9  -9   0    1.46    0.65
  -9  -9   0    1.48    0.73
   9   9   0    0.98    0.66
   9   9   0    0.10    0.57
   9   9   0    0.95    0.61
 -10  -9   0   51.32    2.75
 -10  -9   0   47.29    2.72
  10   9   0   49.66    2.78
  10   9   0   47.37    2.61
  10   9   0   45.29    2.78
 -11  -9   0    0.85    0.81
 -11  -9   0    1.22    1.08
  11   9   0    0.86    0.86
  11   9   0    0.14    0.61
  11   9   0   -0.28    0.64
 -12  -9   0    1.63    0.84
 -12  -9   0    2.53    0.93
  12   9   0    3.16    0.98
  12   9   0    2.05    0.90
 -13  -9   0    6.19    1.28
 -13  -9   0    5.78    1.27
  13   9   0    3.02    1.10
  13   9   0    5.08    1.17
 -14  -9   0    5.70    1.25
 -14  -9   0    5.13    1.27
  14   9   0    5.16    1.17
  14   9   0    4.45    1.38
 -15  -9   0    0.39    1.08
 -15  -9   0   -0.21    1.01
  15   9   0    1.20    1.02
  15   9   0    1.11    1.10
   8 -10   0    4.94    1.17
   8 -10   0    6.95    1.41
  -8  10   0    5.61    1.33
   7 -10   0    0.26    0.85
   7 -10   0    1.08    0.92
  -7  10   0    0.77    1.04
   6 -10   0   -0.10    0.79
   6 -10   0   -0.24    0.69
  -6  10   0   -0.95    0.80
   5 -10   0    6.81    1.19
   5 -10   0    6.86    1.21
  -5  10   0    5.94    1.24
  -5  10   0    5.41    1.17
  -5  10   0    3.94    1.06
   4 -10   0    1.95    0.84
   4 -10   0    3.47    0.88
  -4  10   0    3.12    0.98
  -4  10   0    2.62    0.91
  -4  10   0    1.91    0.90
   3 -10   0   11.16    1.30
   3 -10   0   10.47    1.29
  -3  10   0   10.00    1.32
  -3  10   0   10.39    1.41
  -3  10   0   11.36    1.41
   2 -10   0   23.81    1.76
   2 -10   0   27.63    1.87
  -2  10   0   26.77    2.00
  -2  10   0   22.19    1.94
  -2  10   0   28.10    2.02
   1 -10   0   20.94    1.75
   1 -10   0   20.22    1.73
  -1  10   0   21.97    1.61
  -1  10   0   20.03    1.88
  -1  10   0   24.34    2.04
   0 -10   0   43.90    2.47
   0 -10   0   50.47    2.57
   0  10   0   44.88    2.44
   0  10   0   47.03    2.64
   0  10   0   48.07    2.78
  -1 -10   0    5.06    0.90
  -1 -10   0    5.41    0.88
   1  10   0    5.03    0.79
   1  10   0    4.12    0.88
   1  10   0    5.43    0.91
  -2 -10   0   69.43    3.25
  -2 -10   0   66.91    3.21
   2  10   0   65.37    3.44
   2  10   0   61.42    2.98
   2  10   0   67.49    3.24
   2  10   0   67.44    3.26
  -3 -10   0    1.66    0.72
   3  10   0    1.42    0.62
   3  10   0    1.52    0.66
   3  10   0    2.15    0.51
   3  10   0    1.50    0.60
  -4 -10   0   25.22    1.69
  -4 -10   0   24.53    1.32
   4  10   0   23.50    1.68
   4  10   0   24.87    1.33
   4  10   0   26.66    1.70
   4  10   0   27.11    1.95
  -5 -10   0   11.06    0.94
  -5 -10   0    9.89    1.17
   5  10   0   11.03    1.25
   5  10   0    9.70    1.28
   5  10   0    9.84    1.11
  -6 -10   0   35.49    1.94
  -6 -10   0   42.07    2.26
   6  10   0   39.00    2.27
   6  10   0   38.51    2.16
   6  10   0   35.83    2.38
  -7 -10   0   43.85    2.45
  -7 -10   0   45.40    2.28
   7  10   0   44.95    2.67
   7  10   0   41.20    2.33
   7  10   0   41.82    2.44
  -8 -10   0    2.84    0.79
  -8 -10   0    2.84    0.68
   8  10   0    1.73    0.69
   8  10   0    2.87    0.75
   8  10   0    1.47    0.71
  -9 -10   0   22.54    1.65
  -9 -10   0   19.63    1.84
   9  10   0   20.65    1.89
   9  10   0   24.70    2.11
   9  10   0   20.65    1.74
 -10 -10   0    2.98    0.89
 -10 -10   0    2.75    0.90
  10  10   0    3.02    1.00
  10  10   0    3.05    0.93
  10  10   0    2.85    0.84
 -11 -10   0   22.27    1.98
 -11 -10   0   22.38    1.93
  11  10   0   19.51    1.89
  11  10   0   24.35    2.14
  11  10   0   24.39    2.00
 -12 -10   0   11.05    1.47
 -12 -10   0   12.28    1.58
  12  10   0    6.81    1.36
  12  10   0    8.99    1.35
 -13 -10   0   -0.38    0.98
 -13 -10   0    0.37    0.91
  13  10   0   -0.28    0.86
  13  10   0    0.21    0.84
 -14 -10   0    8.67    1.55
 -14 -10   0    5.85    1.40
  14  10   0    6.40    1.58
  14  10   0    5.77    1.32
   7 -11   0    1.92    1.01
   7 -11   0    3.02    1.18
  -7  11   0    2.75    1.24
   6 -11   0    5.25    1.24
   6 -11   0    3.34    1.06
  -6  11   0    4.60    1.28
   5 -11   0   11.18    1.49
   5 -11   0   15.34    1.69
  -5  11   0    9.16    1.56
  -5  11   0   13.65    1.67
   4 -11   0    9.39    1.39
   4 -11   0   11.93    1.52
  -4  11   0   10.60    1.56
  -4  11   0   10.40    1.50
  -4  11   0   11.25    1.55
   3 -11   0   -0.26    0.74
   3 -11   0    0.38    0.81
  -3  11   0   -0.76    0.72
  -3  11   0    0.46    0.76
  -3  11   0    0.27    0.77
   2 -11   0   19.50    1.82
   2 -11   0   17.38    1.70
  -2  11   0   20.74    2.01
  -2  11   0   16.63    1.71
  -2  11   0   22.31    2.04
   1 -11   0    0.77    0.72
   1 -11   0   -0.19    0.70
  -1  11   0    0.74    0.82
  -1  11   0    1.63    0.78
  -1  11   0   -0.41    0.59
   0 -11   0   22.38    1.86
   0 -11   0   26.25    1.81
   0  11   0   20.08    2.02
   0  11   0   25.87    2.15
   0  11   0   21.50    1.63
  -1 -11   0    1.10    0.70
  -1 -11   0    0.26    0.63
   1  11   0    0.81    0.71
   1  11   0    0.69    0.73
   1  11   0    0.62    0.57
  -2 -11   0   13.60    1.40
  -2 -11   0    8.84    1.17
   2  11   0    9.07    1.22
   2  11   0   11.17    1.30
   2  11   0   10.96    1.45
   2  11   0   11.24    1.12
  -3 -11   0   79.70    3.80
  -3 -11   0   81.01    3.78
   3  11   0   83.35    3.86
   3  11   0   78.24    4.10
   3  11   0   77.48    3.50
   3  11   0   80.33    3.83
  -4 -11   0    5.82    0.98
   4  11   0    6.09    1.16
   4  11   0    5.45    0.96
   4  11   0    5.81    0.98
  -5 -11   0    0.40    0.63
   5  11   0    0.71    0.61
   5  11   0    0.62    0.62
   5  11   0    0.89    0.69
  -6 -11   0   10.51    1.28
   6  11   0    9.43    1.22
   6  11   0    9.21    1.17
   6  11   0    7.88    1.32
  -7 -11   0   28.21    1.68
  -7 -11   0   24.09    2.00
   7  11   0   26.24    1.83
   7  11   0   26.61    2.33
   7  11   0   23.64    2.01
  -8 -11   0   11.13    1.36
  -8 -11   0   13.73    1.28
   8  11   0    9.38    1.34
   8  11   0   10.39    1.42
   8  11   0   11.01    1.31
  -9 -11   0    0.13    0.64
  -9 -11   0   -0.02    0.73
   9  11   0    0.14    0.66
   9  11   0    0.17    0.66
   9  11   0    1.09    0.83
 -10 -11   0   -0.37    0.85
 -10 -11   0   -0.71    0.64
  10  11   0    0.87    0.74
  10  11   0    0.83    0.84
  10  11   0    1.17    0.78
 -11 -11   0    3.04    0.97
 -11 -11   0    3.19    1.18
  11  11   0    4.36    1.11
  11  11   0    3.31    1.02
  11  11   0    5.79    1.14
 -12 -11   0    0.80    0.93
 -12 -11   0    0.71    0.89
  12  11   0    0.53    0.79
  12  11   0    0.63    0.76
  12  11   0    0.47    0.85
 -13 -11   0    0.16    0.95
 -13 -11   0    0.02    0.92
  13  11   0    1.05    0.93
  13  11   0   -0.28    0.80
 -14 -11   0    9.23    1.67
 -14 -11   0    9.86    1.69
  14  11   0   12.67    1.91
  14  11   0   11.54    1.71
   6 -12   0    7.17    1.48
   6 -12   0    6.08    1.40
  -6  12   0    7.47    1.52
   5 -12   0   -0.87    0.87
   5 -12   0    0.37    0.89
  -5  12   0    1.73    1.05
  -5  12   0    1.77    1.15
   4 -12   0   19.55    2.02
   4 -12   0   14.98    1.78
  -4  12   0   17.97    2.04
  -4  12   0   20.91    2.16
  -4  12   0   18.80    2.12
   3 -12   0    5.19    1.10
   3 -12   0    4.19    1.06
  -3  12   0    4.56    1.22
  -3  12   0    2.20    1.02
  -3  12   0    5.70    1.32
   2 -12   0   40.27    2.58
   2 -12   0   46.20    2.75
  -2  12   0   43.83    2.93
  -2  12   0   41.34    2.70
  -2  12   0   45.12    2.94
   1 -12   0   10.33    1.40
   1 -12   0    8.01    1.32
  -1  12   0    6.36    1.14
  -1  12   0    7.06    1.35
  -1  12   0    7.66    1.42
   0 -12   0    1.64    0.83
   0 -12   0    3.01    0.91
   0  12   0    3.28    0.96
   0  12   0    2.37    1.02
   0  12   0    2.70    0.79
  -1 -12   0    0.37    0.72
  -1 -12   0    0.91    0.83
   1  12   0   -0.39    0.51
   1  12   0   -0.09    0.76
   1  12   0    0.18    0.69
  -2 -12   0   32.37    2.07
  -2 -12   0   29.78    2.26
   2  12   0   20.32    2.11
   2  12   0   24.77    2.14
   2  12   0   27.87    1.74
  -3 -12   0    2.23    0.86
  -3 -12   0    1.90    0.76
   3  12   0    3.29    0.94
   3  12   0    2.93    0.84
   3  12   0    1.06    0.88
  -4 -12   0    1.24    0.77
   4  12   0    1.41    0.76
   4  12   0    2.85    1.00
   4  12   0    1.25    0.70
  -5 -12   0    3.52    1.00
   5  12   0    2.88    0.87
   5  12   0    3.60    0.92
   5  12   0    3.00    0.92
  -6 -12   0   -0.07    0.67
   6  12   0    0.26    0.77
   6  12   0   -0.11    0.66
   6  12   0   -0.51    0.58
  -7 -12   0   26.65    2.13
   7  12   0   22.71    2.03
   7  12   0   25.89    1.88
   7  12   0   23.20    2.22
  -8 -12   0    0.13    0.83
   8  12   0    1.62    0.83
   8  12   0    0.34    0.72
   8  12   0   -0.68    0.70
  -9 -12   0    1.68    1.00
   9  12   0    1.11    0.82
   9  12   0    0.88    0.84
   9  12   0    1.20    0.78
 -10 -12   0    5.68    1.25
 -10 -12   0    5.80    1.11
  10  12   0    6.89    1.29
  10  12   0    8.52    1.28
  10  12   0    6.17    1.29
 -11 -12   0   -0.33    0.80
 -11 -12   0    1.41    1.10
  11  12   0   -0.45    0.78
  11  12   0    0.40    0.81
  11  12   0    0.12    0.84
 -12 -12   0    3.07    1.27
 -12 -12   0    2.40    1.07
  12  12   0    0.53    0.88
  12  12   0    2.43    1.00
  12  12   0    2.08    1.11
 -13 -12   0    1.80    1.06
 -13 -12   0    0.30    0.95
  13  12   0    1.62    0.97
  13  12   0    1.14    0.96
   5 -13   0   11.61    1.70
   5 -13   0   15.99    1.88
  -5  13   0    8.76    1.72
   4 -13   0   -0.46    0.88
   4 -13   0    0.93    1.03
  -4  13   0    0.65    1.02
  -4  13   0   -0.08    1.09
   3 -13   0   21.64    2.14
   3 -13   0   20.66    2.07
  -3  13   0   16.87    2.00
  -3  13   0   17.20    2.09
  -3  13   0   20.09    2.28
   2 -13   0   14.92    1.74
   2 -13   0   13.19    1.66
  -2  13   0   15.37    1.90
  -2  13   0   15.85    1.80
  -2  13   0   10.56    1.70
   1 -13   0   27.90    2.33
   1 -13   0   26.97    2.33
  -1  13   0   29.52    2.42
  -1  13   0   27.02    2.49
  -1  13   0   32.03    2.70
   0 -13   0   14.37    1.68
   0 -13   0   15.24    1.66
   0  13   0   14.58    1.62
   0  13   0   18.19    2.05
   0  13   0   11.18    1.67
  -1 -13   0   25.98    2.23
  -1 -13   0   29.91    2.34
   1  13   0   25.32    2.47
   1  13   0   29.11    2.51
   1  13   0   27.24    1.89
  -2 -13   0    1.31    0.90
  -2 -13   0    0.66    0.81
   2  13   0    0.55    0.91
   2  13   0   -0.43    0.75
  -3 -13   0    7.42    1.29
  -3 -13   0    6.40    1.23
   3  13   0    5.68    1.20
   3  13   0    3.62    1.08
  -4 -13   0    4.91    1.10
  -4 -13   0    4.01    0.99
   4  13   0    2.65    1.02
   4  13   0    3.68    1.00
   4  13   0    5.94    1.14
  -5 -13   0    3.24    1.00
   5  13   0    3.06    0.94
   5  13   0    1.37    0.79
   5  13   0    2.75    1.06
  -6 -13   0   12.69    1.61
   6  13   0   12.58    1.56
   6  13   0   10.47    1.55
   6  13   0   10.36    1.41
  -7 -13   0    5.35    1.15
   7  13   0    4.33    1.14
   7  13   0    3.66    1.12
   7  13   0    4.99    1.05
  -8 -13   0    2.24    1.04
   8  13   0    1.63    0.81
   8  13   0    1.48    1.01
   8  13   0    1.59    0.90
  -9 -13   0    1.55    0.98
   9  13   0    0.73    0.95
   9  13   0    0.69    0.81
   9  13   0    0.80    0.94
 -10 -13   0   10.45    1.70
  10  13   0   11.15    1.66
  10  13   0   11.34    1.46
  10  13   0   10.64    1.67
 -11 -13   0   -0.07    1.05
  11  13   0    1.39    0.94
  11  13   0    2.09    1.02
  11  13   0    0.37    0.93
 -12 -13   0   20.91    2.28
  12  13   0   16.27    1.97
  12  13   0   20.68    2.13
  12  13   0   14.39    1.90
   3 -14   0    1.69    1.07
   3 -14   0   -0.48    0.80
  -3  14   0    0.75    1.08
  -3  14   0   -1.20    0.83
   2 -14   0    1.98    1.02
   2 -14   0    4.39    1.20
  -2  14   0    6.27    1.47
  -2  14   0    3.18    1.10
  -2  14   0    3.91    1.32
   1 -14   0    5.16    1.35
   1 -14   0    6.98    1.38
  -1  14   0    1.95    1.02
  -1  14   0    4.46    1.30
  -1  14   0    2.24    1.22
   0 -14   0    1.12    0.85
   0 -14   0    0.25    0.86
   0  14   0   -0.53    0.68
   0  14   0    2.19    1.13
   0  14   0   -0.60    0.93
  -1 -14   0    0.01    0.76
  -1 -14   0    1.48    1.06
   1  14   0    0.68    0.96
   1  14   0   -1.46    0.83
  -2 -14   0   23.69    2.16
  -2 -14   0   20.48    2.16
   2  14   0   21.27    2.32
   2  14   0   21.41    2.13
  -3 -14   0    9.75    1.48
  -3 -14   0    9.37    1.45
   3  14   0    7.28    1.52
   3  14   0    8.78    1.52
  -4 -14   0   14.81    1.75
  -4 -14   0   11.85    1.63
   4  14   0   12.32    1.59
   4  14   0   14.42    1.97
   4  14   0   12.36    1.61
  -5 -14   0    3.15    0.96
  -5 -14   0    2.15    1.11
   5  14   0   -0.22    0.93
   5  14   0    3.27    1.06
   5  14   0    1.19    0.92
  -6 -14   0   11.50    1.71
   6  14   0   10.84    1.52
   6  14   0    8.48    1.38
   6  14   0   10.10    1.70
  -7 -14   0    2.65    1.11
   7  14   0    4.27    1.30
   7  14   0    1.84    1.03
   7  14   0    1.52    0.92
  -8 -14   0    0.79    0.96
   8  14   0    0.34    0.84
   8  14   0   -0.13    0.79
   8  14   0    0.18    0.82
  -9 -14   0    1.37    1.13
   9  14   0    1.27    0.92
   9  14   0    0.50    0.83
   9  14   0   -0.35    0.88
 -10 -14   0    1.16    1.24
  10  14   0    1.91    1.01
  10  14   0    1.21    0.96
  10  14   0    2.53    1.04
 -11 -14   0    2.58    1.29
  11  14   0    2.75    1.19
  11  14   0    2.56    1.11
  11  14   0    1.03    1.03
   1 -15   0   -0.14    0.88
   1 -15   0    0.59    0.95
  -1  15   0   -0.19    1.11
  -1  15   0   -1.11    0.88
  -1  15   0    1.28    1.22
   0 -15   0    2.50    1.11
   0 -15   0    2.17    1.05
   0  15   0    3.25    1.31
   0  15   0    1.41    1.13
  -1 -15   0    4.60    1.29
  -1 -15   0    2.37    1.03
   1  15   0    0.00    1.06
   1  15   0    0.58    1.02
  -2 -15   0    2.52    1.21
  -2 -15   0    3.49    1.13
   2  15   0    2.98    1.23
   2  15   0    1.41    1.07
  -3 -15   0   10.86    1.62
  -3 -15   0    9.00    1.68
   3  15   0   10.03    1.72
   3  15   0    8.74    1.66
  -4 -15   0    8.27    1.50
  -4 -15   0    7.52    1.53
   4  15   0    5.60    1.36
   4  15   0    7.42    1.47
  -5 -15   0    3.64    1.13
  -5 -15   0    4.65    1.38
   5  15   0    1.95    1.17
   5  15   0    2.22    1.04
   5  15   0    3.66    1.20
  -6 -15   0   19.42    2.23
  -6 -15   0   22.52    2.31
   6  15   0   23.87    2.21
   6  15   0   20.56    2.19
   6  15   0   19.79    2.38
  -7 -15   0    0.32    1.06
   7  15   0    0.29    0.96
   7  15   0   -0.28    0.93
   7  15   0   -0.54    0.80
  -8 -15   0    6.47    1.47
   8  15   0    8.99    1.67
   8  15   0   10.23    1.58
   8  15   0   11.19    1.68
  -9 -15   0    6.20    1.47
   9  15   0    6.00    1.35
   9  15   0    5.21    1.50
   9  15   0    5.51    1.24
 -10 -15   0    2.42    1.44
  10  15   0    2.76    1.09
  10  15   0    2.15    1.08
  10  15   0    2.06    1.15
   2  16   0   12.86    2.02
  -3 -16   0   11.81    1.85
  -3 -16   0    8.19    1.59
   3  16   0    4.59    1.37
   3  16   0    7.81    1.57
  -4 -16   0    0.48    1.03
  -4 -16   0   -0.21    1.17
   4  16   0    0.77    1.16
   4  16   0    1.38    1.12
  -5 -16   0    0.28    0.94
  -5 -16   0    0.58    1.18
   5  16   0   -0.17    1.09
   5  16   0    0.43    1.02
  -6 -16   0    1.05    1.04
  -6 -16   0   -0.40    0.96
   6  16   0    0.02    0.94
   6  16   0    1.00    1.07
   6  16   0    1.05    1.07
  -7 -16   0    4.47    1.31
  -7 -16   0    3.59    1.37
   7  16   0    4.89    1.49
   7  16   0    4.53    1.22
   7  16   0    4.20    1.21
   7  16  -1   12.82    1.88
   7  16  -1   10.01    1.88
   7  16  -1   10.35    1.71
  -7 -16   1   12.53    1.78
  -7 -16   1   10.64    1.82
   6  16  -1    0.50    0.95
   6  16  -1    0.58    0.98
   6  16  -1   -0.87    0.98
  -6 -16   1   -1.79    0.92
  -6 -16   1    0.83    0.98
   5  16  -1   10.14    1.71
   5  16  -1    9.79    1.87
  -5 -16   1   11.60    1.80
  -5 -16   1   11.93    1.74
   4  16  -1   -0.74    0.90
   4  16  -1   -0.86    1.02
  -4 -16   1   -0.33    1.07
  -4 -16   1   -0.43    0.94
   3  16  -1    2.71    1.19
   3  16  -1    2.65    1.24
  -3 -16   1    1.86    1.16
  -3 -16   1    2.73    1.28
  10  15  -1    0.29    0.99
  10  15  -1   -0.81    0.88
  10  15  -1    0.08    0.91
   9  15  -1    1.12    0.97
   9  15  -1    2.06    0.99
   9  15  -1    1.04    0.99
  -9 -15   1    0.95    1.08
   8  15  -1    0.47    0.97
   8  15  -1    1.41    0.95
   8  15  -1   -0.38    0.88
  -8 -15   1    2.79    1.22
   7  15  -1    8.18    1.45
   7  15  -1    6.94    1.59
   7  15  -1    4.95    1.27
  -7 -15   1    4.41    1.46
   6  15  -1    7.42    1.67
   6  15  -1    7.28    1.36
   6  15  -1    7.39    1.42
  -6 -15   1    4.86    1.33
  -6 -15   1    7.95    1.47
   5  15  -1   16.87    2.15
   5  15  -1   22.43    2.30
   5  15  -1   21.49    2.20
  -5 -15   1   19.35    2.14
  -5 -15   1   21.80    2.32
   4  15  -1    1.22    1.05
   4  15  -1    0.44    0.88
  -4 -15   1    0.13    0.92
  -4 -15   1    0.09    0.93
   3  15  -1    2.40    1.18
   3  15  -1    3.57    1.30
  -3 -15   1    4.73    1.27
  -3 -15   1    8.16    1.46
   2  15  -1    0.78    1.00
   2  15  -1    0.99    1.07
  -2 -15   1    0.79    0.94
  -2 -15   1    0.02    0.94
   1  15  -1    5.47    1.42
   1  15  -1    3.31    1.44
  -1 -15   1    5.19    1.41
  -1 -15   1    5.49    1.25
   0  15  -1    0.59    1.10
   0  15  -1   -0.58    1.01
   0 -15   1    0.03    0.87
   0 -15   1    0.06    1.00
  -1  15  -1    3.84    1.33
  -1  15  -1    4.54    1.22
  -1  15  -1    4.34    1.49
   1 -15   1    3.94    1.23
   1 -15   1    5.10    1.41
  11  14  -1    8.76    1.59
  11  14  -1    5.35    1.43
  11  14  -1    6.42    1.36
 -11 -14   1    6.92    1.48
  10  14  -1    3.66    1.07
  10  14  -1    3.93    1.15
  10  14  -1    3.27    1.24
 -10 -14   1    3.76    1.31
   9  14  -1   11.88    1.54
   9  14  -1    6.75    1.34
   9  14  -1    8.13    1.65
  -9 -14   1    9.29    1.61
   8  14  -1    3.23    1.11
   8  14  -1    9.00    1.67
   8  14  -1    7.75    1.27
  -8 -14   1    5.53    1.30
   7  14  -1    7.95    1.41
   7  14  -1    6.13    1.27
   7  14  -1    5.84    1.31
  -7 -14   1    8.10    1.44
   6  14  -1    1.70    0.99
   6  14  -1    3.91    1.19
   6  14  -1    4.89    1.13
  -6 -14   1    5.15    1.33
   5  14  -1   23.57    2.49
   5  14  -1   24.81    2.26
   5  14  -1   26.09    2.33
  -5 -14   1   25.04    2.30
  -5 -14   1   26.86    2.41
   4  14  -1    0.02    0.76
   4  14  -1   -0.52    0.86
   4  14  -1    0.34    0.81
  -4 -14   1    1.62    0.96
  -4 -14   1    1.33    0.81
   3  14  -1    4.34    1.28
   3  14  -1    6.79    1.35
  -3 -14   1    9.89    1.47
  -3 -14   1    5.42    1.31
   2  14  -1    1.44    1.02
   2  14  -1   -0.06    0.86
  -2 -14   1    1.07    0.85
  -2 -14   1    0.53    0.87
   1  14  -1    6.93    1.43
   1  14  -1    3.36    1.20
  -1 -14   1    8.01    1.40
  -1 -14   1    5.04    1.26
   0  14  -1    5.33    1.39
   0  14  -1    6.27    1.34
   0  14  -1    8.17    1.32
   0 -14   1    6.89    1.40
   0 -14   1    5.70    1.32
  -1  14  -1    2.34    1.26
  -1  14  -1    4.50    1.31
  -1  14  -1    4.19    1.16
   1 -14   1    4.08    1.15
   1 -14   1    2.62    1.03
  -2  14  -1   -0.72    1.03
  -2  14  -1   -1.23    0.82
  -2  14  -1   -0.66    0.87
   2 -14   1   -0.72    0.87
   2 -14   1   -0.59    0.77
  -3  14  -1    8.28    1.50
  -3  14  -1    7.13    1.66
  -3  14  -1    9.20    1.69
   3 -14   1    6.16    1.41
   3 -14   1    9.44    1.56
  12  13  -1    0.79    0.89
  12  13  -1    1.06    1.04
  12  13  -1    2.49    1.02
 -12 -13   1    0.30    1.16
  11  13  -1   -0.25    0.90
  11  13  -1    2.05    0.96
  11  13  -1    1.35    1.05
 -11 -13   1    0.76    1.15
  10  13  -1   25.26    2.21
  10  13  -1   24.49    2.40
  10  13  -1   28.23    2.58
 -10 -13   1   23.99    2.34
   9  13  -1   12.43    1.67
   9  13  -1   11.55    1.75
   9  13  -1    9.94    1.44
  -9 -13   1   10.27    1.55
   8  13  -1    1.21    0.96
   8  13  -1   -0.12    0.67
   8  13  -1   -1.37    0.75
  -8 -13   1    0.69    0.84
   7  13  -1    0.66    0.92
   7  13  -1    0.76    0.86
   7  13  -1    0.90    0.70
  -7 -13   1    0.95    0.89
   6  13  -1   -0.90    0.61
   6  13  -1   -0.04    0.71
   6  13  -1   -0.79    0.78
  -6 -13   1   -0.12    0.84
   5  13  -1    6.20    1.25
   5  13  -1    6.95    1.22
   5  13  -1    3.92    1.21
  -5 -13   1    7.20    1.21
   4  13  -1   19.39    1.92
   4  13  -1   19.55    1.89
   4  13  -1   20.66    2.24
  -4 -13   1   17.70    1.78
  -4 -13   1   16.35    1.79
   3  13  -1    4.52    1.22
   3  13  -1    7.11    1.25
  -3 -13   1    6.57    1.26
  -3 -13   1    6.62    1.24
   2  13  -1    5.66    1.30
   2  13  -1    9.62    1.49
  -2 -13   1    6.87    1.30
  -2 -13   1    9.88    1.42
   1  13  -1   -0.37    0.83
   1  13  -1   -0.46    0.52
   1  13  -1    1.50    0.89
  -1 -13   1   -0.06    0.79
  -1 -13   1    0.13    0.86
   0  13  -1   -1.13    0.65
   0  13  -1    0.86    0.86
   0  13  -1   -1.27    0.78
   0 -13   1   -0.25    0.79
   0 -13   1    1.17    0.91
  -1  13  -1    3.42    1.18
  -1  13  -1    1.71    1.07
  -1  13  -1    3.50    1.01
   1 -13   1    1.46    0.96
   1 -13   1    2.57    1.07
  -2  13  -1    4.63    1.12
  -2  13  -1    4.44    1.40
  -2  13  -1    2.24    1.22
   2 -13   1    3.55    1.02
   2 -13   1    4.85    1.20
  -3  13  -1    2.33    1.17
  -3  13  -1    4.00    1.25
  -3  13  -1    1.54    1.06
   3 -13   1    3.20    1.12
   3 -13   1    3.30    1.10
  -4  13  -1   -0.31    0.87
  -4  13  -1    0.77    1.02
   4 -13   1    0.46    0.94
   4 -13   1    1.18    1.02
  -5  13  -1    1.67    1.14
   5 -13   1    2.29    1.09
   5 -13   1    0.08    0.92
  13  12  -1    3.09    1.13
  13  12  -1    1.39    1.00
 -13 -12   1    3.18    1.12
 -13 -12   1    2.46    1.18
  12  12  -1    0.78    0.88
  12  12  -1   -0.27    0.71
  12  12  -1    0.40    0.95
 -12 -12   1    0.57    1.11
 -12 -12   1   -0.04    0.85
  11  12  -1   -0.04    0.80
  11  12  -1    1.15    0.84
  11  12  -1   -0.36    0.74
 -11 -12   1    1.38    0.98
 -11 -12   1    1.42    0.85
  10  12  -1   11.37    1.56
  10  12  -1   10.37    1.38
  10  12  -1    8.72    1.40
 -10 -12   1    9.97    1.47
 -10 -12   1    8.36    1.22
   9  12  -1    0.01    0.66
   9  12  -1    0.84    0.78
   9  12  -1    0.33    0.71
  -9 -12   1    0.79    1.00
   8  12  -1   13.14    1.49
   8  12  -1   12.42    1.54
   8  12  -1   11.27    1.56
  -8 -12   1   14.75    1.73
   7  12  -1   26.24    2.06
   7  12  -1   22.13    2.03
   7  12  -1   28.35    2.42
  -7 -12   1   29.79    2.32
   6  12  -1    2.15    0.83
   6  12  -1    3.83    0.89
   6  12  -1    2.68    0.98
  -6 -12   1    3.34    1.04
   5  12  -1   -0.43    0.58
   5  12  -1    0.93    0.78
   5  12  -1    0.09    0.71
  -5 -12   1   -0.97    0.62
   4  12  -1    1.85    0.81
   4  12  -1    2.94    0.86
   4  12  -1    3.22    1.06
  -4 -12   1    4.84    1.08
   3  12  -1   53.55    3.17
   3  12  -1   50.07    2.91
   3  12  -1   56.11    2.96
  -3 -12   1   53.03    2.88
  -3 -12   1   48.28    2.91
   2  12  -1    1.35    0.80
   2  12  -1    1.16    0.84
   2  12  -1    0.41    0.55
  -2 -12   1    1.45    0.78
  -2 -12   1    1.21    0.79
   1  12  -1    1.58    0.81
   1  12  -1   -0.44    0.69
   1  12  -1   -0.20    0.53
  -1 -12   1    1.46    0.82
  -1 -12   1   -0.78    0.70
   0  12  -1    6.06    1.22
   0  12  -1    3.69    1.10
   0  12  -1    3.69    0.87
   0 -12   1    3.10    0.92
   0 -12   1    5.04    1.02
  -1  12  -1    5.85    1.27
  -1  12  -1    6.41    1.36
  -1  12  -1   10.63    1.43
   1 -12   1    6.74    1.17
   1 -12   1    8.43    1.26
  -2  12  -1    0.50    0.89
  -2  12  -1    0.28    0.80
  -2  12  -1    0.93    0.80
   2 -12   1    0.21    0.74
   2 -12   1    0.25    0.72
  -3  12  -1    2.07    1.02
  -3  12  -1    2.44    1.06
  -3  12  -1    3.87    1.17
   3 -12   1    3.76    1.03
   3 -12   1    2.72    0.92
  -4  12  -1    2.43    1.17
  -4  12  -1    3.77    1.22
  -4  12  -1    1.02    1.02
   4 -12   1    1.51    0.95
   4 -12   1    6.36    1.28
  -5  12  -1    1.34    1.12
  -5  12  -1    1.52    1.12
   5 -12   1    1.32    0.95
   5 -12   1   -0.17    0.86
  -6  12  -1    0.14    1.01
   6 -12   1   -0.10    0.86
   6 -12   1    0.04    0.83
  14  11  -1    7.46    1.44
  14  11  -1    7.08    1.54
 -14 -11   1    9.10    1.68
 -14 -11   1    7.84    1.57
  13  11  -1    1.23    0.90
  13  11  -1    3.55    1.16
 -13 -11   1    2.23    1.14
 -13 -11   1    2.10    0.98
  12  11  -1    6.31    1.28
  12  11  -1    4.68    1.08
 -12 -11   1    5.65    1.25
 -12 -11   1    5.71    1.21
  11  11  -1    2.06    0.86
  11  11  -1   -0.18    0.70
  11  11  -1    1.57    0.86
 -11 -11   1    0.28    0.79
 -11 -11   1    1.71    1.04
  10  11  -1    0.83    0.75
  10  11  -1    3.46    0.98
  10  11  -1    2.03    0.91
 -10 -11   1    1.63    0.83
 -10 -11   1    1.67    0.92
   9  11  -1    3.06    0.89
   9  11  -1    2.33    0.84
  -9 -11   1    1.88    0.70
  -9 -11   1    3.19    0.97
   8  11  -1    9.44    1.27
   8  11  -1    8.45    1.10
   8  11  -1    7.03    1.24
  -8 -11   1    6.92    0.95
  -8 -11   1    9.64    1.36
   7  11  -1   16.95    1.83
   7  11  -1   16.50    1.64
   7  11  -1   17.98    1.58
  -7 -11   1   15.18    1.32
  -7 -11   1   15.69    1.55
   6  11  -1    4.55    1.09
   6  11  -1    4.20    0.86
   6  11  -1    4.82    0.95
  -6 -11   1    3.46    0.85
   5  11  -1    0.88    0.69
   5  11  -1    1.09    0.65
   5  11  -1    0.76    0.78
  -5 -11   1    0.68    0.67
   4  11  -1    3.05    0.77
   4  11  -1    3.55    0.99
   4  11  -1    2.98    0.86
  -4 -11   1    3.46    0.89
   3  11  -1   13.96    1.17
   3  11  -1   18.09    1.65
   3  11  -1   17.77    1.65
   3  11  -1   14.59    1.59
  -3 -11   1   14.59    1.47
  -3 -11   1   15.40    1.52
   2  11  -1   13.85    1.22
   2  11  -1   11.62    1.34
   2  11  -1   13.08    1.40
   2  11  -1   12.65    1.55
  -2 -11   1   13.64    1.45
  -2 -11   1   11.98    1.35
   1  11  -1   59.50    2.93
   1  11  -1   57.01    3.27
   1  11  -1   57.46    3.15
  -1 -11   1   60.26    3.09
  -1 -11   1   57.90    3.06
   0  11  -1   16.16    1.53
   0  11  -1   18.48    1.82
   0  11  -1   15.81    1.71
   0 -11   1   15.75    1.55
   0 -11   1   15.15    1.52
  -1  11  -1    4.43    1.09
  -1  11  -1    5.72    1.02
  -1  11  -1    4.61    1.10
   1 -11   1    5.40    1.04
   1 -11   1    4.16    0.98
  -2  11  -1    1.40    0.87
  -2  11  -1    3.65    0.95
  -2  11  -1    3.40    0.94
   2 -11   1    3.12    0.90
   2 -11   1    3.76    0.97
  -3  11  -1   17.52    1.84
  -3  11  -1   17.42    1.86
  -3  11  -1   20.65    2.08
   3 -11   1   19.06    1.87
   3 -11   1   16.98    1.68
  -4  11  -1    1.46    0.92
  -4  11  -1    1.42    0.96
  -4  11  -1    2.99    1.10
   4 -11   1    1.23    0.94
   4 -11   1    1.51    0.83
  -5  11  -1   10.96    1.68
  -5  11  -1   11.22    1.56
  -5  11  -1    7.90    1.46
   5 -11   1   13.51    1.65
   5 -11   1   10.09    1.44
  -6  11  -1   -2.06    0.90
   6 -11   1    0.01    0.90
   6 -11   1    0.10    0.84
  -7  11  -1   -0.80    0.99
   7 -11   1    0.38    0.92
   7 -11   1    0.94    0.94
  14  10  -1    3.21    1.11
  14  10  -1    4.17    1.22
 -14 -10   1    3.75    1.26
 -14 -10   1    5.03    1.28
  13  10  -1    4.12    1.09
  13  10  -1    2.53    1.06
 -13 -10   1    1.64    1.05
 -13 -10   1    1.72    0.99
  12  10  -1   11.00    1.68
  12  10  -1   13.57    1.56
 -12 -10   1   10.87    1.51
 -12 -10   1   12.93    1.54
  11  10  -1   11.14    1.42
  11  10  -1   10.52    1.50
  11  10  -1   11.30    1.38
 -11 -10   1   11.64    1.45
 -11 -10   1   15.18    1.71
  10  10  -1    2.26    0.77
  10  10  -1    2.18    0.87
  10  10  -1    2.68    0.78
 -10 -10   1    2.54    0.84
 -10 -10   1    1.39    0.77
   9  10  -1    9.52    1.33
   9  10  -1   11.10    1.24
   9  10  -1    8.79    1.27
  -9 -10   1    9.59    1.18
  -9 -10   1    9.93    1.26
   8  10  -1   19.09    1.77
   8  10  -1   21.36    1.68
   8  10  -1   17.35    1.78
  -8 -10   1   17.22    1.60
  -8 -10   1   19.09    1.54
   7  10  -1   50.96    2.95
   7  10  -1   52.76    2.71
   7  10  -1   52.82    2.88
  -7 -10   1   53.50    2.61
  -7 -10   1   58.44    2.87
   6  10  -1    2.11    0.73
   6  10  -1    5.33    0.86
   6  10  -1    2.98    0.80
  -6 -10   1    4.80    0.71
  -6 -10   1    3.95    0.88
   5  10  -1    5.28    1.04
   5  10  -1    6.12    0.89
   5  10  -1    7.41    1.05
  -5 -10   1    6.17    0.72
  -5 -10   1    5.71    0.92
   4  10  -1    7.55    0.75
   4  10  -1    8.47    1.12
   4  10  -1    8.93    1.08
   4  10  -1   12.53    1.44
  -4 -10   1    9.41    1.10
   3  10  -1    1.26    0.64
   3  10  -1   -0.03    0.63
   3  10  -1    0.22    0.49
   3  10  -1    0.18    0.37
  -3 -10   1    0.57    0.60
   2  10  -1   11.35    1.37
   2  10  -1   12.09    1.06
   2  10  -1   10.47    1.19
   2  10  -1   10.62    1.24
  -2 -10   1   12.37    1.30
  -2 -10   1    9.04    1.12
   1  10  -1   94.74    4.53
   1  10  -1   92.32    4.27
   1  10  -1   95.42    4.10
  -1 -10   1   92.98    4.18
  -1 -10   1   88.05    4.18
   0  10  -1   11.06    1.38
   0  10  -1   11.02    1.19
   0  10  -1   10.33    1.27
   0 -10   1   10.56    1.19
   0 -10   1   10.95    1.23
  -1  10  -1    8.39    1.13
  -1  10  -1    6.48    1.12
  -1  10  -1    6.45    1.11
   1 -10   1    7.17    1.07
   1 -10   1    8.48    1.14
  -2  10  -1   -0.35    0.62
  -2  10  -1    0.39    0.67
  -2  10  -1   -0.86    0.63
   2 -10   1    0.33    0.64
   2 -10   1   -0.17    0.52
  -3  10  -1    7.22    1.20
  -3  10  -1    6.52    1.18
  -3  10  -1    5.79    1.13
   3 -10   1    7.55    1.15
   3 -10   1    7.58    1.15
  -4  10  -1    1.82    0.87
  -4  10  -1    2.40    0.90
  -4  10  -1    2.90    0.90
   4 -10   1    2.50    0.91
   4 -10   1    2.81    0.83
  -5  10  -1   44.34    2.75
  -5  10  -1   46.14    2.89
  -5  10  -1   41.25    2.80
   5 -10   1   40.82    2.65
   5 -10   1   46.69    2.67
  -6  10  -1    5.40    1.24
  -6  10  -1    3.61    1.04
   6 -10   1    4.42    1.10
   6 -10   1    4.10    1.17
  -7  10  -1    1.06    0.98
   7 -10   1   -0.60    0.77
   7 -10   1   -0.73    0.73
  -8  10  -1    5.83    1.49
   8 -10   1    9.39    1.53
  14   9  -1    2.70    1.03
  14   9  -1    4.67    1.25
 -14  -9   1    1.40    1.02
 -14  -9   1    4.52    1.20
  13   9  -1    1.30    1.05
  13   9  -1    4.80    1.06
 -13  -9   1    2.03    1.07
 -13  -9   1    3.80    1.14
  12   9  -1    2.03    0.93
  12   9  -1    3.54    0.91
 -12  -9   1    3.74    1.01
 -12  -9   1    3.55    1.06
  11   9  -1    3.20    0.91
 -11  -9   1    3.11    0.90
  10   9  -1    2.64    0.75
  10   9  -1    2.43    0.77
  10   9  -1    2.62    0.84
 -10  -9   1    1.64    0.78
 -10  -9   1    1.24    0.78
   9   9  -1   22.76    1.72
   9   9  -1   20.98    1.89
   9   9  -1   23.11    1.61
  -9  -9   1   23.34    1.86
  -9  -9   1   26.44    1.74
   8   9  -1    4.48    0.89
   8   9  -1    3.58    0.82
   8   9  -1    5.70    0.87
  -8  -9   1    4.26    0.83
  -8  -9   1    4.35    0.85
   7   9  -1    0.97    0.55
   7   9  -1    1.95    0.67
   7   9  -1    1.19    0.60
  -7  -9   1    0.25    0.49
  -7  -9   1    0.82    0.60
   6   9  -1   40.08    2.32
   6   9  -1   44.04    2.51
   6   9  -1   41.18    2.20
  -6  -9   1   44.89    2.16
  -6  -9   1   45.50    2.37
   5   9  -1   33.16    1.94
   5   9  -1   34.24    1.87
   5   9  -1   33.22    2.07
  -5  -9   1   29.15    1.84
  -5  -9   1   35.20    1.70
   4   9  -1   -0.15    0.25
   4   9  -1    1.25    0.58
   4   9  -1    0.90    0.59
   4   9  -1    0.59    0.44
  -4  -9   1    0.78    0.33
  -4  -9   1    1.13    0.56
   3   9  -1    0.42    0.49
   3   9  -1    0.46    0.58
   3   9  -1    0.82    0.49
   3   9  -1   -0.08    0.30
  -3  -9   1    0.58    0.24
  -3  -9   1    0.83    0.51
   2   9  -1    0.23    0.46
   2   9  -1    0.06    0.51
   2   9  -1    0.28    0.46
   2   9  -1   -0.12    0.35
  -2  -9   1   -0.43    0.45
  -2  -9   1    0.42    0.40
   1   9  -1   11.86    1.21
   1   9  -1   14.77    1.43
   1   9  -1   13.94    1.16
  -1  -9   1   10.30    1.13
  -1  -9   1   15.17    1.30
   0   9  -1   32.33    1.87
   0   9  -1   33.18    1.99
   0   9  -1   36.43    2.17
   0  -9   1   31.54    1.88
   0  -9   1   32.48    1.94
  -1   9  -1   49.31    2.51
  -1   9  -1   48.75    2.61
  -1   9  -1   49.18    2.71
   1  -9   1   44.45    2.45
   1  -9   1   44.86    2.45
  -2   9  -1    7.25    1.04
  -2   9  -1    5.86    1.01
  -2   9  -1    7.07    1.11
   2  -9   1    6.40    0.96
   2  -9   1    6.01    0.95
  -3   9  -1    6.54    1.10
  -3   9  -1    3.62    0.88
  -3   9  -1    5.35    1.01
   3  -9   1    5.27    0.87
   3  -9   1    3.42    0.81
  -4   9  -1    0.46    0.68
  -4   9  -1    0.05    0.69
  -4   9  -1    0.57    0.65
   4  -9   1    0.23    0.60
   4  -9   1   -0.86    0.56
  -5   9  -1   41.26    2.65
  -5   9  -1   45.99    2.82
  -5   9  -1   42.73    2.61
   5  -9   1   46.23    2.57
   5  -9   1   44.58    2.62
  -6   9  -1    0.15    0.68
  -6   9  -1   -0.50    0.76
  -6   9  -1    1.35    0.87
   6  -9   1    0.99    0.79
   6  -9   1    1.11    0.79
  -7   9  -1    8.02    1.52
   7  -9   1    7.63    1.30
   7  -9   1    8.28    1.32
  -8   9  -1    1.33    1.01
   8  -9   1   -0.35    0.75
   8  -9   1    2.44    0.99
  -9   9  -1   -1.38    0.76
   9  -9   1    0.14    0.99
  15   8  -1   10.37    1.62
  15   8  -1   10.66    1.87
 -15  -8   1   10.85    1.75
 -15  -8   1   10.56    1.67
  14   8  -1    2.67    1.05
  14   8  -1    1.60    1.01
 -14  -8   1    2.15    1.03
 -14  -8   1    3.31    1.14
  13   8  -1   14.42    1.63
  13   8  -1   10.30    1.61
 -13  -8   1   12.17    1.56
 -13  -8   1    9.95    1.52
  12   8  -1    0.79    0.73
  12   8  -1    1.29    0.85
 -12  -8   1    1.76    0.92
 -12  -8   1    1.96    0.93
  11   8  -1    0.29    0.71
  11   8  -1    0.09    0.53
  11   8  -1    0.46    0.65
 -11  -8   1   -0.36    0.74
 -11  -8   1    0.52    0.78
  10   8  -1    6.59    0.95
  10   8  -1    6.67    1.14
  10   8  -1    8.09    1.04
 -10  -8   1    5.13    0.96
 -10  -8   1    5.01    0.92
   9   8  -1   14.86    1.32
   9   8  -1   14.72    1.38
   9   8  -1   10.37    1.28
  -9  -8   1   13.75    1.40
  -9  -8   1   13.75    1.34
   8   8  -1    2.56    0.64
   8   8  -1    2.64    0.72
   8   8  -1    3.19    0.79
  -8  -8   1    2.78    0.66
  -8  -8   1    1.60    0.70
   7   8  -1    1.18    0.46
   7   8  -1    1.67    0.61
   7   8  -1    1.63    0.59
  -7  -8   1    1.35    0.53
  -7  -8   1    1.85    0.68
   6   8  -1   58.52    2.99
   6   8  -1   54.98    2.85
   6   8  -1   62.62    2.78
  -6  -8   1   57.99    2.83
  -6  -8   1   64.25    2.77
   5   8  -1   23.87    1.02
   5   8  -1   22.00    1.50
   5   8  -1   26.27    1.48
   5   8  -1   23.99    1.37
   5   8  -1   25.31    1.65
  -5  -8   1   25.66    1.53
  -5  -8   1   26.93    1.38
   4   8  -1    9.94    0.95
   4   8  -1    9.54    0.90
   4   8  -1    8.29    0.58
   4   8  -1    9.47    1.08
   4   8  -1    9.96    1.05
  -4  -8   1   10.14    0.78
  -4  -8   1    8.28    0.92
   3   8  -1    0.85    0.40
   3   8  -1    1.55    0.57
   3   8  -1    1.96    0.53
   3   8  -1    0.88    0.33
   3   8  -1    0.84    0.54
  -3  -8   1    0.68    0.36
  -3  -8   1    0.71    0.46
  -3  -8   1    1.28    0.29
   2   8  -1   16.31    1.46
   2   8  -1   14.48    1.22
   2   8  -1   17.42    1.12
   2   8  -1   15.76    1.16
   2   8  -1   13.46    0.96
  -2  -8   1   15.75    1.28
  -2  -8   1   15.24    0.76
  -2  -8   1   15.87    1.07
   1   8  -1    4.20    0.61
   1   8  -1    4.53    0.71
   1   8  -1    3.98    0.71
   1   8  -1    4.47    0.77
  -1  -8   1    3.89    0.63
  -1  -8   1    4.40    0.27
  -1  -8   1    4.98    0.74
  -1  -8   1    3.71    0.66
   0   8  -1  152.20    6.07
   0   8  -1  144.19    6.27
   0   8  -1  150.46    5.96
   0  -8   1  138.59    5.89
   0  -8   1  143.06    5.83
   0  -8   1  144.69    5.95
  -1   8  -1   68.00    3.24
  -1   8  -1   63.20    3.02
  -1   8  -1   62.00    3.07
   1  -8   1   66.04    3.05
   1  -8   1   62.30    2.97
  -2   8  -1   17.94    1.55
  -2   8  -1   18.96    1.57
  -2   8  -1   19.39    1.64
   2  -8   1   19.37    1.40
   2  -8   1   20.49    1.36
  -3   8  -1    1.42    0.61
  -3   8  -1    1.31    0.63
  -3   8  -1    1.82    0.64
   3  -8   1    1.35    0.58
   3  -8   1    0.65    0.57
  -4   8  -1   -0.71    0.47
  -4   8  -1    0.16    0.54
  -4   8  -1   -0.70    0.47
   4  -8   1    0.27    0.55
   4  -8   1    0.59    0.54
  -5   8  -1    0.61    0.56
  -5   8  -1    1.15    0.75
  -5   8  -1    2.08    0.81
   5  -8   1    0.97    0.68
   5  -8   1    1.51    0.67
  -6   8  -1   -0.19    0.63
  -6   8  -1    0.45    0.59
  -6   8  -1    0.38    0.77
   6  -8   1    0.14    0.64
   6  -8   1    0.19    0.72
  -7   8  -1   34.97    2.54
   7  -8   1   35.91    2.27
   7  -8   1   33.86    2.36
  -8   8  -1   -0.09    0.79
   8  -8   1   -0.01    0.80
   8  -8   1   -1.09    0.61
  -9   8  -1   -0.01    0.94
   9  -8   1    1.98    0.92
   9  -8   1    2.23    0.97
 -10   8  -1    2.85    1.29
  10  -8   1    7.21    1.44
  15   7  -1   -0.11    1.07
  15   7  -1    2.59    1.07
  15   7  -1   -0.11    0.90
 -15  -7   1    1.44    1.01
 -15  -7   1    0.17    0.92
  14   7  -1    2.61    1.15
  14   7  -1    0.83    0.88
  14   7  -1    0.70    0.82
 -14  -7   1    3.63    1.12
 -14  -7   1    3.31    1.23
  13   7  -1   22.72    1.95
  13   7  -1   15.61    1.71
  13   7  -1   18.56    2.06
 -13  -7   1   19.58    1.96
 -13  -7   1   20.16    1.91
  12   7  -1   -0.31    0.69
  12   7  -1    1.10    0.74
  12   7  -1   -0.22    0.70
 -12  -7   1   -0.77    0.61
 -12  -7   1   -0.95    0.71
  11   7  -1    0.49    0.69
  11   7  -1    0.92    0.71
  11   7  -1    0.54    0.63
 -11  -7   1    0.00    0.71
 -11  -7   1    0.79    0.66
  10   7  -1    5.19    0.84
  10   7  -1    6.22    0.93
  10   7  -1    3.76    0.91
  10   7  -1    5.25    0.83
 -10  -7   1    2.95    0.85
   9   7  -1    2.19    0.63
   9   7  -1    2.19    0.72
   9   7  -1    2.52    0.63
  -9  -7   1    1.65    0.60
  -9  -7   1    1.49    0.66
   8   7  -1    0.03    0.46
   8   7  -1    0.56    0.50
   8   7  -1    0.39    0.43
  -8  -7   1    0.13    0.46
  -8  -7   1   -0.21    0.48
   7   7  -1    0.83    0.53
  -7  -7   1    1.86    0.57
  -7  -7   1    1.91    0.51
   6   7  -1    6.26    0.73
   6   7  -1    7.02    0.73
   6   7  -1    6.12    0.83
   6   7  -1    8.40    0.98
  -6  -7   1    6.67    0.83
  -6  -7   1    6.57    0.77
   5   7  -1    0.83    0.36
   5   7  -1   -0.26    0.42
   5   7  -1    0.85    0.45
   5   7  -1    0.50    0.30
  -5  -7   1    0.12    0.37
  -5  -7   1    0.08    0.31
   4   7  -1   60.85    2.55
   4   7  -1   57.75    2.32
   4   7  -1   57.73    2.60
   4   7  -1   56.40    2.70
   4   7  -1   56.09    2.84
  -4  -7   1   58.97    2.65
  -4  -7   1   60.67    2.51
   3   7  -1   29.42    1.41
   3   7  -1   25.61    1.46
   3   7  -1   25.90    1.41
   3   7  -1   24.86    1.58
   3   7  -1   25.04    1.21
  -3  -7   1   25.94    1.39
  -3  -7   1   23.06    1.40
  -3  -7   1   25.43    1.22
   2   7  -1    1.94    0.45
   2   7  -1    0.99    0.45
   2   7  -1    1.14    0.35
   2   7  -1    1.69    0.44
   2   7  -1    1.51    0.35
  -2  -7   1    0.79    0.34
  -2  -7   1    1.48    0.24
  -2  -7   1    1.45    0.46
   1   7  -1    8.60    0.89
   1   7  -1   10.39    0.85
   1   7  -1    8.47    0.90
   1   7  -1   11.00    1.10
  -1  -7   1   10.94    0.90
  -1  -7   1    9.21    0.91
  -1  -7   1    8.48    0.45
  -1  -7   1    9.50    0.90
   0   7  -1   95.74    4.12
   0   7  -1   86.20    3.89
   0   7  -1   90.85    3.85
   0  -7   1   96.24    3.91
   0  -7   1   89.34    3.82
   0  -7   1   85.97    3.77
  -1   7  -1   30.08    1.75
  -1   7  -1   28.67    1.80
  -1   7  -1   29.97    1.69
   1  -7   1   30.82    1.67
   1  -7   1   33.40    1.73
   1  -7   1   30.89    1.69
  -2   7  -1   25.73    1.62
  -2   7  -1   24.86    1.03
  -2   7  -1   26.11    1.59
  -2   7  -1   25.68    1.58
   2  -7   1   22.73    1.47
   2  -7   1   24.95    1.56
   2  -7   1   24.06    1.49
  -3   7  -1   40.24    2.18
  -3   7  -1   39.33    2.17
  -3   7  -1   39.10    1.62
  -3   7  -1   32.80    2.05
   3  -7   1   39.39    2.09
   3  -7   1   36.84    2.04
   3  -7   1   38.63    2.04
  -4   7  -1    0.66    0.56
  -4   7  -1    0.11    0.51
  -4   7  -1    0.77    0.62
  -4   7  -1   -0.21    0.24
   4  -7   1   -0.34    0.51
   4  -7   1   -0.04    0.47
  -5   7  -1    3.80    0.86
  -5   7  -1    2.85    0.70
  -5   7  -1    2.68    0.80
   5  -7   1    3.85    0.83
   5  -7   1    3.92    0.84
  -6   7  -1   10.39    1.37
  -6   7  -1    9.45    1.10
  -6   7  -1    9.92    1.33
   6  -7   1    9.21    1.14
   6  -7   1    9.01    1.20
  -7   7  -1   29.04    2.34
  -7   7  -1   25.07    2.17
  -7   7  -1   24.68    1.74
   7  -7   1   24.09    2.01
   7  -7   1   26.56    1.82
  -8   7  -1    4.08    1.15
   8  -7   1    4.95    0.99
   8  -7   1    4.28    1.01
  -9   7  -1   -0.22    0.87
   9  -7   1   -1.00    0.76
   9  -7   1    0.05    0.68
 -10   7  -1   -0.25    0.80
  10  -7   1    0.38    0.94
 -11   7  -1    1.20    1.18
  11  -7   1   -0.52    0.79
  15   6  -1    1.35    1.04
  15   6  -1    1.32    1.14
  15   6  -1    1.32    1.07
 -15  -6   1    1.62    1.22
 -15  -6   1    1.83    1.03
  14   6  -1    8.80    1.39
  14   6  -1    6.08    1.48
  14   6  -1    8.00    1.39
 -14  -6   1    8.36    1.50
 -14  -6   1    7.53    1.29
  13   6  -1    1.64    1.07
  13   6  -1    2.36    0.98
  13   6  -1    2.61    0.93
 -13  -6   1    2.26    1.00
 -13  -6   1    2.31    0.90
  12   6  -1    3.26    1.00
  12   6  -1    4.40    1.04
  12   6  -1    5.05    0.99
 -12  -6   1    3.74    1.07
 -12  -6   1    2.74    0.87
  11   6  -1   10.02    1.19
  11   6  -1    9.35    1.14
  11   6  -1    9.83    1.37
 -11  -6   1   10.63    1.27
 -11  -6   1   11.66    1.38
  10   6  -1    9.84    1.15
  10   6  -1   10.13    1.27
  10   6  -1   11.03    1.16
  10   6  -1    9.38    1.01
 -10  -6   1    8.72    1.17
 -10  -6   1   10.06    1.13
   9   6  -1    2.49    0.59
   9   6  -1    1.76    0.56
   9   6  -1    2.58    0.70
   9   6  -1    1.87    0.59
  -9  -6   1    2.61    0.74
  -9  -6   1    2.56    0.72
   8   6  -1    0.12    0.43
   8   6  -1    0.52    0.41
   8   6  -1    0.36    0.41
   8   6  -1    0.70    0.44
  -8  -6   1    0.31    0.49
  -8  -6   1    0.03    0.44
   7   6  -1   21.67    1.24
   7   6  -1   20.13    1.34
   7   6  -1   21.16    1.27
   7   6  -1   20.96    1.20
   7   6  -1   19.00    1.35
  -7  -6   1   21.20    1.32
  -7  -6   1   20.77    1.36
   6   6  -1   10.12    0.84
   6   6  -1    9.64    0.98
   6   6  -1    8.49    0.75
   6   6  -1    9.48    0.98
  -6  -6   1    7.15    0.77
  -6  -6   1    7.82    0.83
   5   6  -1    2.22    0.41
   5   6  -1    1.61    0.44
   5   6  -1    0.53    0.43
   5   6  -1    0.77    0.27
  -5  -6   1    1.02    0.41
  -5  -6   1    0.88    0.35
   4   6  -1   75.06    2.97
   4   6  -1   75.20    3.49
   4   6  -1   82.08    3.39
   4   6  -1   78.94    3.26
   4   6  -1   81.14    3.19
  -4  -6   1   82.15    3.23
  -4  -6   1   75.38    3.29
   3   6  -1   35.55    1.78
   3   6  -1   38.18    1.72
   3   6  -1   37.26    1.90
   3   6  -1   38.50    1.69
   3   6  -1   34.35    1.51
  -3  -6   1   33.43    1.72
  -3  -6   1   35.23    1.58
   2   6  -1   18.90    1.15
   2   6  -1   19.50    1.00
   2   6  -1   18.92    1.25
   2   6  -1   22.23    1.13
   2   6  -1   20.97    1.15
  -2  -6   1   18.47    1.07
  -2  -6   1   18.87    0.90
  -2  -6   1   19.33    1.15
   1   6  -1   31.64    1.64
   1   6  -1   32.30    1.77
   1   6  -1   29.70    1.54
   1   6  -1   34.96    1.65
   1   6  -1   33.94    1.68
  -1  -6   1   34.47    1.61
  -1  -6   1   32.87    1.33
  -1  -6   1   34.63    1.64
  -1  -6   1   36.00    1.69
   0   6  -1    4.50    0.62
   0   6  -1    4.60    0.64
   0   6  -1    4.60    0.56
   0  -6   1    4.25    0.59
   0  -6   1    3.19    0.52
   0  -6   1    4.40    0.54
  -1   6  -1    9.33    0.41
  -1   6  -1    7.80    0.81
  -1   6  -1    9.97    0.95
  -1   6  -1   10.08    0.95
   1  -6   1   11.54    0.96
   1  -6   1   11.79    0.97
   1  -6   1    9.93    0.92
  -2   6  -1   63.87    2.87
  -2   6  -1   62.32    2.39
  -2   6  -1   65.22    2.92
  -2   6  -1   52.91    2.77
   2  -6   1   59.47    2.75
   2  -6   1   62.97    2.75
   2  -6   1   62.40    2.81
  -3   6  -1   76.54    3.34
  -3   6  -1   70.95    2.87
  -3   6  -1   70.64    3.33
  -3   6  -1   70.57    3.30
   3  -6   1   74.59    3.19
   3  -6   1   68.36    3.19
   3  -6   1   74.08    3.25
  -4   6  -1    5.29    0.54
  -4   6  -1    6.71    0.92
  -4   6  -1    4.57    0.84
  -4   6  -1    6.81    0.81
   4  -6   1    5.77    0.78
   4  -6   1    6.62    0.84
   4  -6   1    4.93    0.78
  -5   6  -1   29.35    1.50
  -5   6  -1   29.40    1.94
  -5   6  -1   25.82    1.77
  -5   6  -1   30.26    1.73
   5  -6   1   31.86    1.77
   5  -6   1   28.99    1.77
   5  -6   1   30.13    1.79
  -6   6  -1    2.32    0.80
  -6   6  -1    3.80    0.92
  -6   6  -1    3.84    0.60
  -6   6  -1    3.66    0.69
   6  -6   1    4.04    0.76
   6  -6   1    2.47    0.73
  -7   6  -1   49.10    2.46
  -7   6  -1   49.09    2.75
  -7   6  -1   47.33    2.79
  -7   6  -1   48.79    2.36
   7  -6   1   45.21    2.47
   7  -6   1   43.05    2.55
  -8   6  -1   11.22    1.15
  -8   6  -1    8.24    1.28
   8  -6   1    9.34    1.16
   8  -6   1    8.80    1.28
  -9   6  -1   27.70    2.43
   9  -6   1   26.22    2.07
   9  -6   1   27.26    2.31
 -10   6  -1    7.58    1.35
  10  -6   1    7.51    1.19
  10  -6   1    7.84    1.46
 -11   6  -1   -0.26    0.97
  11  -6   1    0.07    0.91
 -12   6  -1    2.38    1.21
  12  -6   1    1.62    1.16
  15   5  -1    3.45    1.15
  15   5  -1    2.54    1.05
  15   5  -1    0.74    1.19
 -15  -5   1    3.10    1.29
  14   5  -1   11.72    1.73
  14   5  -1   14.10    1.69
  14   5  -1   14.67    1.78
 -14  -5   1   11.19    1.61
  13   5  -1    0.98    0.84
  13   5  -1    1.56    0.78
  13   5  -1    1.25    0.98
 -13  -5   1    1.02    0.84
  12   5  -1    0.52    0.78
  12   5  -1    2.73    0.92
  12   5  -1    2.88    0.86
 -12  -5   1    1.25    0.76
  11   5  -1    0.52    0.67
  11   5  -1    0.88    0.60
  11   5  -1    0.53    0.64
 -11  -5   1    0.60    0.71
  10   5  -1    1.43    0.58
  10   5  -1    0.16    0.40
  10   5  -1    0.35    0.59
  10   5  -1    1.29    0.58
 -10  -5   1    2.07    0.75
   9   5  -1    2.00    0.54
   9   5  -1    0.84    0.44
   9   5  -1    1.89    0.60
  -9  -5   1    1.25    0.57
   8   5  -1    8.86    1.05
   8   5  -1    7.75    0.84
   8   5  -1    9.21    0.90
   8   5  -1    6.95    0.83
  -8  -5   1    7.67    0.48
  -8  -5   1    7.11    0.88
   7   5  -1   32.09    1.58
   7   5  -1   31.68    1.51
   7   5  -1   27.82    1.43
   7   5  -1   24.79    1.48
   7   5  -1   24.63    1.55
  -7  -5   1   26.01    1.57
  -7  -5   1   25.81    1.49
  -7  -5   1   24.87    1.08
   6   5  -1    0.70    0.31
   6   5  -1    0.84    0.39
   6   5  -1    0.35    0.26
   6   5  -1   -0.25    0.29
   6   5  -1    0.03    0.32
   6   5  -1    0.30    0.25
  -6  -5   1    0.78    0.37
  -6  -5   1    0.42    0.33
   5   5  -1   22.06    1.13
   5   5  -1   22.13    1.29
   5   5  -1   20.59    1.28
   5   5  -1   24.23    1.19
  -5  -5   1   21.33    1.23
  -5  -5   1   21.82    1.23
   4   5  -1    0.60    0.34
   4   5  -1   -0.01    0.27
   4   5  -1    0.32    0.22
   4   5  -1    0.45    0.24
  -4  -5   1    0.12    0.25
  -4  -5   1    0.23    0.29
   3   5  -1   42.90    1.75
   3   5  -1   40.08    1.58
   3   5  -1   38.24    1.94
   3   5  -1   40.38    1.86
   3   5  -1   39.88    1.77
  -3  -5   1   36.93    1.79
  -3  -5   1   39.02    1.71
   2   5  -1   13.74    0.77
   2   5  -1   12.68    0.82
   2   5  -1   12.12    0.76
   2   5  -1   10.87    0.85
   2   5  -1   11.23    0.64
  -2  -5   1   12.56    0.81
  -2  -5   1   11.58    0.63
  -2  -5   1   12.16    0.75
   1   5  -1   24.60    1.29
   1   5  -1   24.00    1.22
   1   5  -1   26.88    1.44
   1   5  -1   29.52    1.33
  -1  -5   1   26.29    1.31
  -1  -5   1   25.92    1.28
   0   5  -1   12.13    0.86
   0   5  -1   10.44    0.80
   0   5  -1   11.88    0.47
   0   5  -1   11.97    0.79
   0  -5   1   11.53    0.77
   0  -5   1   11.62    0.80
   0  -5   1   11.71    0.80
   0  -5   1   11.40    0.47
  -1   5  -1    6.70    0.67
  -1   5  -1    5.94    0.70
  -1   5  -1    7.47    0.76
  -1   5  -1    7.01    0.34
   1  -5   1    5.84    0.65
   1  -5   1    7.24    0.68
   1  -5   1    6.72    0.67
  -2   5  -1    9.68    0.90
  -2   5  -1   10.49    0.55
  -2   5  -1   11.87    0.98
  -2   5  -1   11.34    0.85
   2  -5   1   11.32    0.95
   2  -5   1   11.47    0.90
   2  -5   1    9.39    0.84
  -3   5  -1   93.50    4.02
  -3   5  -1   94.77    3.70
  -3   5  -1   94.23    4.04
  -3   5  -1   93.62    4.07
   3  -5   1   95.91    3.94
   3  -5   1   92.45    3.97
   3  -5   1   95.91    3.91
  -4   5  -1    2.15    0.55
  -4   5  -1    1.19    0.33
  -4   5  -1    1.41    0.50
  -4   5  -1    1.57    0.43
   4  -5   1    0.93    0.38
   4  -5   1    0.87    0.42
   4  -5   1    1.45    0.50
  -5   5  -1   28.08    1.57
  -5   5  -1   28.62    1.76
  -5   5  -1   24.93    1.64
  -5   5  -1   28.21    1.45
   5  -5   1   24.62    1.58
   5  -5   1   31.80    1.63
   5  -5   1   28.16    1.69
  -6   5  -1    4.74    0.88
  -6   5  -1    7.04    0.78
  -6   5  -1    6.77    0.96
  -6   5  -1    7.23    0.79
   6  -5   1    5.28    0.89
   6  -5   1    4.99    0.82
   6  -5   1    6.99    0.88
  -7   5  -1    2.75    0.57
  -7   5  -1    2.09    0.54
  -7   5  -1    2.79    0.81
  -7   5  -1    0.68    0.61
   7  -5   1    1.68    0.71
   7  -5   1    2.17    0.61
   7  -5   1    1.16    0.61
  -8   5  -1   19.57    1.44
  -8   5  -1   17.46    1.72
   8  -5   1   22.95    1.90
   8  -5   1   18.85    1.57
  -9   5  -1   38.79    2.28
  -9   5  -1   37.84    2.57
   9  -5   1   37.37    2.45
   9  -5   1   42.09    2.32
 -10   5  -1    0.75    0.85
 -10   5  -1    0.16    0.63
  10  -5   1   -0.70    0.68
  10  -5   1    0.52    0.70
 -11   5  -1    0.13    0.79
  11  -5   1    0.65    0.83
 -12   5  -1   12.09    1.76
  12  -5   1   11.87    1.76
  15   4  -1   -1.31    0.87
  15   4  -1    0.11    1.06
  15   4  -1   -0.85    0.73
  15   4  -1    0.16    0.85
 -15  -4   1    0.26    1.10
  14   4  -1    6.45    1.31
  14   4  -1    8.02    1.36
  14   4  -1    8.23    1.36
  14   4  -1    9.01    1.57
 -14  -4   1    7.31    1.39
  13   4  -1    5.81    1.11
  13   4  -1    6.56    1.36
  13   4  -1    4.71    1.12
  13   4  -1    4.45    0.99
 -13  -4   1    3.69    1.13
  12   4  -1   13.66    1.43
  12   4  -1   16.45    1.57
  12   4  -1   11.38    1.60
  12   4  -1   15.52    1.56
 -12  -4   1   13.51    1.61
  11   4  -1   75.69    3.44
  11   4  -1   74.79    3.47
  11   4  -1   69.06    3.35
  11   4  -1   65.73    3.56
 -11  -4   1   66.59    3.57
  10   4  -1    2.23    0.74
 -10  -4   1    1.80    0.70
   9   4  -1    1.32    0.41
   9   4  -1    0.96    0.58
   8   4  -1   12.82    1.21
   8   4  -1   12.62    1.08
   8   4  -1   17.43    1.15
   8   4  -1   11.12    0.88
  -8  -4   1   11.66    1.11
  -8  -4   1   12.07    0.77
   7   4  -1    1.65    0.51
   7   4  -1    2.99    0.49
  -7  -4   1    3.36    0.50
  -7  -4   1    2.12    0.57
  -7  -4   1    2.79    0.34
   6   4  -1    2.25    0.49
   6   4  -1    2.62    0.46
   6   4  -1    3.25    0.46
   6   4  -1    3.11    0.48
   6   4  -1    2.43    0.43
  -6  -4   1    2.87    0.27
  -6  -4   1    3.32    0.47
  -6  -4   1    2.51    0.51
   5   4  -1   14.20    0.85
   5   4  -1   15.62    0.99
   5   4  -1   16.45    0.92
   5   4  -1   16.44    0.98
   5   4  -1   15.57    1.02
   5   4  -1   16.55    0.90
  -5  -4   1   16.79    0.66
  -5  -4   1   16.08    0.89
  -5  -4   1   16.47    1.02
  -5  -4   1   14.90    0.98
   4   4  -1    4.00    0.55
   4   4  -1    3.86    0.48
   4   4  -1    4.80    0.47
   4   4  -1    3.70    0.54
   4   4  -1    4.70    0.46
  -4  -4   1    4.88    0.55
  -4  -4   1    4.82    0.53
   3   4  -1   12.09    0.52
   3   4  -1   12.83    0.69
   3   4  -1   13.51    0.85
   3   4  -1   13.88    0.83
   3   4  -1   12.24    0.70
  -3  -4   1   11.93    0.75
  -3  -4   1   11.88    0.71
   2   4  -1  268.65    9.47
   2   4  -1  266.53    9.67
   2   4  -1  264.18    9.71
   2   4  -1  251.26   10.08
   2   4  -1  251.26    9.64
  -2  -4   1  264.54    9.47
  -2  -4   1  243.85    9.61
  -2  -4   1  256.67    9.62
   1   4  -1   20.82    1.02
   1   4  -1   19.01    0.96
   1   4  -1   20.05    0.92
   1   4  -1   19.17    1.07
   1   4  -1   18.58    0.97
  -1  -4   1   18.44    0.81
  -1  -4   1   19.64    0.96
  -1  -4   1   18.55    0.97
   0   4  -1    0.01    0.17
   0   4  -1    0.18    0.24
   0   4  -1    0.43    0.23
   0   4  -1   -0.05    0.17
   0   4  -1   -0.06    0.19
   0   4  -1    0.03    0.05
   0  -4   1    0.56    0.25
   0  -4   1    0.17    0.18
   0  -4   1   -0.10    0.18
  -1   4  -1    1.94    0.39
  -1   4  -1    1.89    0.16
  -1   4  -1    2.38    0.39
  -1   4  -1    1.34    0.32
   1  -4   1    1.90    0.35
   1  -4   1    1.92    0.35
   1  -4   1    1.54    0.35
  -2   4  -1    7.61    0.71
  -2   4  -1   10.28    0.85
  -2   4  -1    8.26    0.49
  -2   4  -1    8.56    0.77
   2  -4   1    9.86    0.79
   2  -4   1   11.51    0.78
   2  -4   1    9.30    0.73
  -3   4  -1    8.10    0.54
  -3   4  -1    7.59    0.76
  -3   4  -1    7.09    0.69
  -3   4  -1    7.15    0.76
   3  -4   1    8.14    0.77
   3  -4   1    7.44    0.67
   3  -4   1    8.66    0.81
  -4   4  -1   18.21    1.08
  -4   4  -1   14.78    1.12
  -4   4  -1   18.94    1.03
  -4   4  -1   17.26    1.25
   4  -4   1   18.50    1.15
   4  -4   1   21.42    1.23
   4  -4   1   21.30    1.16
  -5   4  -1   57.47    2.72
  -5   4  -1   53.53    2.42
  -5   4  -1   55.69    2.63
  -5   4  -1   50.73    2.45
   5  -4   1   55.24    2.56
   5  -4   1   56.39    2.60
   5  -4   1   54.77    2.49
  -6   4  -1    0.54    0.50
  -6   4  -1    0.82    0.37
  -6   4  -1    0.73    0.54
  -6   4  -1    0.63    0.37
   6  -4   1    0.58    0.43
   6  -4   1    0.69    0.45
   6  -4   1   -0.21    0.36
  -7   4  -1    1.62    0.64
  -7   4  -1    2.07    0.72
  -7   4  -1    2.66    0.60
  -7   4  -1    2.37    0.50
   7  -4   1    1.72    0.62
   7  -4   1    2.02    0.56
   7  -4   1    1.57    0.60
  -8   4  -1    3.64    0.72
  -8   4  -1    2.68    0.86
  -8   4  -1    3.05    0.79
   8  -4   1    3.38    0.73
   8  -4   1    4.62    0.88
   8  -4   1    3.54    0.60
   8  -4   1    4.26    0.83
  -9   4  -1    4.48    0.98
  -9   4  -1    4.76    0.88
   9  -4   1    6.70    1.13
   9  -4   1    5.19    0.88
   9  -4   1    4.39    1.03
 -10   4  -1    7.76    1.15
 -10   4  -1    8.39    1.37
  10  -4   1   10.24    1.19
  10  -4   1    9.24    1.40
 -11   4  -1    0.27    0.70
 -11   4  -1    0.57    0.86
  11  -4   1   -0.03    0.73
  11  -4   1    0.05    0.64
 -12   4  -1    1.11    0.97
 -12   4  -1    0.46    0.87
  12  -4   1    1.64    1.06
 -13   4  -1    8.05    1.53
  13  -4   1    9.06    1.66
  15   3  -1    8.62    1.50
  15   3  -1    9.82    1.53
  15   3  -1    7.48    1.32
  15   3  -1    7.27    1.54
 -15  -3   1    9.03    1.65
  14   3  -1    0.91    0.92
  14   3  -1   -0.62    0.74
  14   3  -1    0.89    0.92
  14   3  -1    0.12    0.69
 -14  -3   1    1.76    1.18
  13   3  -1    3.30    0.90
  13   3  -1    4.39    1.02
  13   3  -1    2.37    1.00
 -13  -3   1    1.44    0.93
  12   3  -1    6.23    0.97
  12   3  -1    3.88    1.02
 -12  -3   1    4.73    1.12
  11   3  -1    9.10    1.05
  11   3  -1    5.95    1.08
 -11  -3   1    5.68    0.90
  10   3  -1    3.33    0.69
  10   3  -1    5.58    1.01
  10   3  -1    3.96    0.79
 -10  -3   1    3.89    0.64
 -10  -3   1    3.01    0.80
   9   3  -1   10.36    1.07
   9   3  -1   10.80    0.86
   9   3  -1   10.58    1.22
   9   3  -1   10.31    1.02
  -9  -3   1   10.84    1.17
  -9  -3   1   11.59    0.93
   8   3  -1    3.75    0.71
   8   3  -1    4.99    0.67
   8   3  -1    3.37    0.49
   8   3  -1    2.82    0.54
  -8  -3   1    4.72    0.73
  -8  -3   1    3.90    0.69
  -8  -3   1    3.54    0.50
  -8  -3   1    3.34    0.69
   7   3  -1   22.44    1.23
   7   3  -1   21.70    1.16
   7   3  -1   21.79    1.27
   7   3  -1   19.60    1.32
  -7  -3   1   20.61    1.09
  -7  -3   1   21.81    1.35
  -7  -3   1   21.74    1.20
   6   3  -1   19.10    1.05
   6   3  -1   19.26    1.05
   6   3  -1   17.32    1.01
   6   3  -1   19.06    1.07
   6   3  -1   17.60    1.18
   6   3  -1   18.44    1.07
  -6  -3   1   17.03    0.90
  -6  -3   1   18.51    1.02
  -6  -3   1   18.19    1.14
   5   3  -1    5.80    0.57
   5   3  -1    4.69    0.51
   5   3  -1    8.01    0.55
   5   3  -1    5.28    0.62
   5   3  -1    5.26    0.53
   5   3  -1    5.51    0.55
  -5  -3   1    7.94    0.72
  -5  -3   1    6.14    0.39
  -5  -3   1    7.79    0.61
   4   3  -1  106.51    4.24
   4   3  -1  107.72    4.34
   4   3  -1  118.10    4.47
   4   3  -1  110.73    4.52
   4   3  -1  109.76    4.37
   4   3  -1  112.24    4.35
  -4  -3   1  114.43    4.22
  -4  -3   1  115.35    4.45
  -4  -3   1  116.62    4.25
   3   3  -1    1.93    0.31
   3   3  -1    1.37    0.31
   3   3  -1    1.63    0.24
   3   3  -1    1.67    0.32
   3   3  -1    1.39    0.23
  -3  -3   1    1.50    0.31
  -3  -3   1    1.51    0.27
  -3  -3   1    1.62    0.25
   2   3  -1   43.88    2.02
   2   3  -1   49.67    1.86
   2   3  -1   48.21    1.89
   2   3  -1   45.46    1.79
   2   3  -1   50.27    1.98
  -2  -3   1   46.36    1.88
  -2  -3   1   44.11    1.84
   1   3  -1   86.33    3.22
   1   3  -1   76.99    3.14
   1   3  -1   83.28    3.17
   1   3  -1   80.51    3.35
   1   3  -1   83.91    3.12
  -1  -3   1   84.50    3.12
  -1  -3   1   77.81    3.08
  -1  -3   1   82.07    3.17
   0   3  -1   94.53    3.79
   0   3  -1  100.38    3.95
   0   3  -1   94.23    3.78
   0   3  -1   98.18    3.71
   0   3  -1   94.67    3.78
   0  -3   1   99.24    3.70
   0  -3   1   97.64    3.74
   0  -3   1   99.21    3.79
  -1   3  -1   15.72    0.91
  -1   3  -1   17.10    0.90
  -1   3  -1   17.10    0.71
  -1   3  -1   17.18    0.92
   1  -3   1   18.53    0.89
   1  -3   1   16.86    0.90
   1  -3   1   17.96    0.89
  -2   3  -1   27.43    1.34
  -2   3  -1   26.31    1.34
  -2   3  -1   27.20    1.32
  -2   3  -1   25.60    1.15
   2  -3   1   28.26    1.34
   2  -3   1   29.14    1.32
   2  -3   1   28.36    1.27
  -3   3  -1    1.16    0.40
  -3   3  -1    0.81    0.26
  -3   3  -1    1.31    0.37
  -3   3  -1    0.82    0.23
   3  -3   1    0.42    0.27
   3  -3   1    0.74    0.26
   3  -3   1    0.83    0.28
  -4   3  -1  146.30    6.15
  -4   3  -1  157.48    6.04
  -4   3  -1  151.89    6.19
  -4   3  -1  151.70    6.25
   4  -3   1  158.80    6.06
   4  -3   1  160.52    6.15
   4  -3   1  165.89    6.05
  -5   3  -1   79.58    3.43
  -5   3  -1   78.90    3.61
  -5   3  -1   83.51    3.57
  -5   3  -1   83.99    3.45
   5  -3   1   83.55    3.42
   5  -3   1   82.70    3.49
   5  -3   1   84.26    3.54
  -6   3  -1    4.79    0.77
  -6   3  -1    6.65    0.63
  -6   3  -1    4.98    0.80
  -6   3  -1    4.79    0.65
   6  -3   1    6.46    0.82
   6  -3   1    5.16    0.66
   6  -3   1    5.76    0.81
  -7   3  -1    3.23    0.65
  -7   3  -1    1.85    0.65
  -7   3  -1    3.71    0.52
  -7   3  -1    3.34    0.69
   7  -3   1    4.91    0.71
   7  -3   1    4.20    0.73
   7  -3   1    3.86    0.55
   7  -3   1    3.50    0.75
  -8   3  -1    3.27    0.79
  -8   3  -1    2.01    0.79
  -8   3  -1    3.05    0.69
   8  -3   1    5.60    0.90
   8  -3   1    3.38    0.55
   8  -3   1    5.08    0.78
   8  -3   1    3.03    0.74
  -9   3  -1    6.70    1.00
  -9   3  -1    5.53    0.99
   9  -3   1    7.51    1.10
   9  -3   1    7.67    0.98
   9  -3   1    6.37    0.98
 -10   3  -1    1.81    0.77
 -10   3  -1    2.56    0.81
  10  -3   1    3.21    0.87
  10  -3   1    2.44    0.71
  10  -3   1    3.07    0.87
 -11   3  -1   11.90    1.50
 -11   3  -1   13.31    1.48
  11  -3   1    9.94    1.46
  11  -3   1   11.81    1.33
 -12   3  -1    7.97    1.41
 -12   3  -1    9.26    1.41
  12  -3   1   11.95    1.40
  12  -3   1    8.74    1.43
 -13   3  -1   -0.29    0.95
 -13   3  -1    2.95    1.14
  13  -3   1    3.42    1.20
  15   2  -1    7.23    1.51
  15   2  -1   13.39    1.63
  15   2  -1    8.88    1.50
 -15  -2   1    8.76    1.62
  14   2  -1    1.08    0.95
  14   2  -1    1.60    0.93
  14   2  -1    3.33    1.11
 -14  -2   1    1.42    1.01
  13   2  -1    3.82    1.21
  13   2  -1    2.62    0.81
  13   2  -1    4.67    1.05
 -13  -2   1    3.75    1.11
  12   2  -1    5.76    1.17
  12   2  -1    7.51    1.15
  12   2  -1    7.11    1.06
 -12  -2   1    6.05    1.13
 -12  -2   1    5.32    1.02
  11   2  -1    1.04    0.60
  11   2  -1    2.16    0.82
  11   2  -1    1.73    0.64
 -11  -2   1    2.17    0.65
 -11  -2   1    1.86    0.79
  10   2  -1   51.74    2.63
  10   2  -1   52.78    2.66
  10   2  -1   53.55    2.89
 -10  -2   1   54.42    2.88
 -10  -2   1   54.53    2.61
   9   2  -1   19.64    1.34
   9   2  -1   20.48    1.50
   9   2  -1   20.25    1.06
   9   2  -1   21.06    1.37
  -9  -2   1   18.87    1.26
  -9  -2   1   17.13    1.49
   8   2  -1    2.79    0.57
   8   2  -1    4.04    0.72
   8   2  -1    3.76    0.64
   8   2  -1    2.88    0.41
  -8  -2   1    3.79    0.74
  -8  -2   1    4.95    0.72
  -8  -2   1    3.41    0.54
   7   2  -1    0.51    0.31
   7   2  -1    0.24    0.41
   7   2  -1    0.65    0.36
   7   2  -1    0.24    0.22
  -7  -2   1    0.28    0.37
  -7  -2   1    0.81    0.33
  -7  -2   1    0.24    0.28
   6   2  -1    7.67    0.68
   6   2  -1    9.24    0.79
   6   2  -1    8.68    0.87
   6   2  -1    8.87    0.60
  -6  -2   1    9.16    0.76
  -6  -2   1    8.23    0.82
  -6  -2   1    9.05    0.63
  -6  -2   1    7.85    0.74
   5   2  -1    1.31    0.33
   5   2  -1    1.82    0.40
   5   2  -1    1.09    0.28
   5   2  -1    1.28    0.26
   5   2  -1    1.05    0.27
  -5  -2   1    1.06    0.29
  -5  -2   1    1.23    0.29
  -5  -2   1    1.19    0.27
  -5  -2   1    1.64    0.36
   4   2  -1    1.23    0.25
   4   2  -1    1.25    0.24
   4   2  -1    1.19    0.25
   4   2  -1    1.13    0.27
   4   2  -1    0.92    0.31
  -4  -2   1    1.08    0.25
  -4  -2   1    1.29    0.29
  -4  -2   1    1.14    0.25
  -4  -2   1    1.02    0.20
   3   2  -1   50.32    2.07
   3   2  -1   53.68    2.12
   3   2  -1   50.99    2.14
   3   2  -1   51.97    2.07
   3   2  -1   52.78    2.20
   3   2  -1   51.66    2.12
   3   2  -1   54.59    2.21
  -3  -2   1   54.34    2.20
  -3  -2   1   54.36    2.05
  -3  -2   1   56.51    2.08
   2   2  -1    8.24    0.49
   2   2  -1    8.57    0.42
   2   2  -1    7.72    0.42
   2   2  -1    6.91    0.47
   2   2  -1    7.82    0.47
  -2  -2   1    7.71    0.45
  -2  -2   1    8.28    0.41
  -2  -2   1    7.17    0.33
  -2  -2   1    7.47    0.32
  -2  -2   1    7.89    0.47
   1   2  -1   13.97    0.59
   1   2  -1   12.36    0.69
   1   2  -1   14.32    0.68
   1   2  -1   14.24    0.63
   1   2  -1   15.16    0.63
  -1  -2   1   14.03    0.61
  -1  -2   1   12.61    0.64
  -1  -2   1   14.55    0.63
   0   2  -1   47.34    1.96
   0   2  -1   50.27    1.92
   0   2  -1   50.57    2.05
   0   2  -1   50.36    1.98
   0   2  -1   49.13    1.95
   0  -2   1   50.13    1.91
   0  -2   1   48.63    1.93
   0  -2   1   47.44    1.97
  -1   2  -1  102.44    4.00
  -1   2  -1  102.47    3.88
  -1   2  -1  108.02    4.05
  -1   2  -1   97.53    4.10
   1  -2   1  109.05    3.94
   1  -2   1  101.93    3.91
   1  -2   1  106.84    4.00
  -2   2  -1    1.44    0.29
  -2   2  -1    1.55    0.26
  -2   2  -1    1.56    0.32
  -2   2  -1    1.40    0.21
   2  -2   1    1.70    0.32
   2  -2   1    1.70    0.29
   2  -2   1    1.54    0.25
  -3   2  -1    5.92    0.59
  -3   2  -1    5.14    0.46
  -3   2  -1    4.61    0.51
  -3   2  -1    5.92    0.48
   3  -2   1    5.50    0.48
   3  -2   1    6.23    0.58
   3  -2   1    6.21    0.57
  -4   2  -1    8.35    0.55
  -4   2  -1    8.21    0.68
  -4   2  -1    7.97    0.76
  -4   2  -1    8.46    0.74
   4  -2   1    8.35    0.67
   4  -2   1    7.66    0.69
   4  -2   1    7.65    0.71
  -5   2  -1   15.00    0.98
  -5   2  -1   13.87    1.02
  -5   2  -1   15.98    0.85
  -5   2  -1   12.47    0.95
   5  -2   1   15.92    1.01
   5  -2   1   15.58    0.93
   5  -2   1   14.97    1.02
  -6   2  -1   53.25    2.41
  -6   2  -1   54.77    2.26
  -6   2  -1   52.18    2.50
  -6   2  -1   48.52    2.41
   6  -2   1   48.75    2.38
   6  -2   1   48.91    2.43
   6  -2   1   51.76    2.33
   6  -2   1   53.64    2.26
  -7   2  -1   17.29    1.21
  -7   2  -1   15.39    1.36
  -7   2  -1   15.26    1.14
   7  -2   1   15.19    1.08
   7  -2   1   15.07    0.94
   7  -2   1   16.53    1.16
   7  -2   1   15.72    1.32
  -8   2  -1    0.72    0.46
  -8   2  -1   -0.08    0.45
  -8   2  -1    0.46    0.51
   8  -2   1    1.21    0.53
   8  -2   1    1.64    0.50
   8  -2   1    0.62    0.52
   8  -2   1    1.02    0.34
  -9   2  -1    1.67    0.63
  -9   2  -1    1.93    0.70
   9  -2   1    3.16    0.66
   9  -2   1    2.37    0.74
   9  -2   1    2.30    0.73
 -10   2  -1    9.27    1.20
 -10   2  -1   11.27    1.39
  10  -2   1    9.39    1.11
  10  -2   1    8.93    1.24
  10  -2   1   10.77    1.35
 -11   2  -1   21.30    1.93
 -11   2  -1   20.21    1.81
  11  -2   1   18.59    1.90
  11  -2   1   19.52    1.66
  11  -2   1   19.72    1.91
 -12   2  -1   -0.37    0.76
 -12   2  -1    0.51    0.85
  12  -2   1    0.08    0.75
  12  -2   1    0.06    0.65
 -13   2  -1   12.77    1.73
 -13   2  -1   14.03    1.80
  13  -2   1   16.00    1.96
 -14   2  -1    4.73    1.27
 -14   2  -1    1.89    1.16
  14  -2   1    2.03    1.13
  15   1  -1   -0.84    0.88
  15   1  -1   -1.10    1.00
  15   1  -1    0.75    0.96
 -15  -1   1   -0.45    1.07
  14   1  -1   15.06    1.66
  14   1  -1   14.15    1.84
  14   1  -1   11.16    1.60
 -14  -1   1   20.51    2.19
  13   1  -1    2.09    0.77
  13   1  -1    2.98    1.16
  13   1  -1    1.68    0.88
 -13  -1   1    1.72    1.04
  12   1  -1   20.64    1.91
  12   1  -1   23.46    1.73
  12   1  -1   27.85    2.34
 -12  -1   1   27.37    1.86
 -12  -1   1   21.90    2.03
  11   1  -1   24.04    2.05
  11   1  -1   21.34    1.77
  11   1  -1   20.49    1.67
 -11  -1   1   16.90    1.69
 -11  -1   1   22.01    1.73
  10   1  -1    5.23    0.84
  10   1  -1    3.01    0.80
  10   1  -1    5.22    0.85
 -10  -1   1    2.38    0.73
 -10  -1   1    3.47    0.71
   9   1  -1    2.85    0.64
   9   1  -1    1.05    0.49
   9   1  -1    2.07    0.70
  -9  -1   1    2.11    0.57
  -9  -1   1    2.30    0.66
   8   1  -1    3.95    0.63
   8   1  -1    4.58    0.44
   8   1  -1    3.58    0.59
   8   1  -1    4.09    0.77
  -8  -1   1    4.22    0.75
  -8  -1   1    3.72    0.64
  -8  -1   1    4.17    0.65
   7   1  -1    9.88    1.02
   7   1  -1   12.41    0.89
   7   1  -1   11.50    0.67
   7   1  -1   11.51    0.98
  -7  -1   1   13.57    1.15
  -7  -1   1   11.96    0.97
  -7  -1   1   11.96    0.99
   6   1  -1    8.98    0.77
   6   1  -1    8.24    0.51
   6   1  -1    7.96    0.83
   6   1  -1    7.16    0.70
  -6  -1   1    7.58    0.72
  -6  -1   1    5.92    0.63
  -6  -1   1    8.39    0.84
   5   1  -1    3.85    0.45
   5   1  -1    3.77    0.34
   5   1  -1    3.41    0.49
   5   1  -1    3.11    0.45
  -5  -1   1    3.16    0.42
  -5  -1   1    4.66    0.52
  -5  -1   1    3.26    0.51
   4   1  -1    7.54    0.54
   4   1  -1    7.91    0.54
   4   1  -1    7.87    0.54
   4   1  -1    8.48    0.61
   4   1  -1    8.07    0.45
  -4  -1   1    7.51    0.52
  -4  -1   1    6.40    0.59
  -4  -1   1    7.43    0.53
   3   1  -1   96.80    3.84
   3   1  -1  101.62    3.88
   3   1  -1  101.67    3.76
   3   1  -1   99.87    3.83
   3   1  -1  101.38    3.89
  -3  -1   1  101.15    3.92
  -3  -1   1  104.16    3.86
  -3  -1   1   94.81    3.83
   2   1  -1    2.92    0.24
   2   1  -1    2.57    0.28
   2   1  -1    3.32    0.29
   2   1  -1    2.88    0.24
   2   1  -1    2.31    0.22
  -2  -1   1    2.98    0.22
  -2  -1   1    3.30    0.31
  -2  -1   1    3.39    0.26
  -2  -1   1    2.56    0.23
   1   1  -1   -0.01    0.07
   1   1  -1    0.05    0.05
   1   1  -1    0.11    0.08
   1   1  -1    0.04    0.04
   1   1  -1    0.03    0.07
   1   1  -1   -0.04    0.04
  -1  -1   1    0.03    0.04
  -1  -1   1   -0.03    0.04
  -1  -1   1    0.14    0.07
   0   1  -1   10.15    0.43
   0   1  -1    9.92    0.48
   0   1  -1   10.22    0.47
   0   1  -1    9.79    0.44
   0   1  -1   10.05    0.45
   0  -1   1   10.89    0.44
   0  -1   1   10.49    0.44
  -1   1  -1   16.05    0.77
  -1   1  -1   16.69    0.76
  -1   1  -1   17.01    0.71
  -1   1  -1   17.31    0.76
   1  -1   1   17.43    0.77
   1  -1   1   18.26    0.73
   1  -1   1   17.54    0.75
  -2   1  -1    0.78    0.18
  -2   1  -1    1.00    0.18
  -2   1  -1    0.54    0.19
  -2   1  -1    0.66    0.15
   2  -1   1    0.77    0.18
   2  -1   1    0.67    0.16
   2  -1   1    0.64    0.21
  -3   1  -1    0.99    0.24
  -3   1  -1    0.20    0.21
  -3   1  -1    0.99    0.25
  -3   1  -1    1.10    0.20
   3  -1   1    0.69    0.21
   3  -1   1    1.06    0.27
   3  -1   1    0.73    0.19
  -4   1  -1   57.50    2.57
  -4   1  -1   62.68    2.59
  -4   1  -1   61.63    2.63
  -4   1  -1   64.67    2.52
   4  -1   1   63.50    2.51
   4  -1   1   61.79    2.50
   4  -1   1   58.42    2.53
   4  -1   1   60.35    2.60
  -5   1  -1   13.79    0.91
  -5   1  -1   13.76    0.97
  -5   1  -1   14.24    0.93
   5  -1   1   14.53    0.96
   5  -1   1   16.00    0.81
   5  -1   1   13.86    0.92
   5  -1   1   14.49    0.87
  -6   1  -1   77.75    3.32
  -6   1  -1   79.26    3.29
  -6   1  -1   73.23    3.25
   6  -1   1   73.50    3.28
   6  -1   1   75.40    3.21
   6  -1   1   73.23    3.14
   6  -1   1   76.17    3.10
  -7   1  -1   88.99    3.88
  -7   1  -1   95.27    3.96
  -7   1  -1   86.55    3.86
   7  -1   1   88.99    3.73
   7  -1   1   88.78    3.81
   7  -1   1   86.41    3.89
   7  -1   1   93.01    3.68
  -8   1  -1    0.98    0.48
  -8   1  -1    0.89    0.50
  -8   1  -1    1.28    0.55
   8  -1   1    1.10    0.54
   8  -1   1    0.92    0.45
  -9   1  -1    3.62    0.75
  -9   1  -1    3.58    0.79
   9  -1   1    3.79    0.71
   9  -1   1    4.13    0.78
   9  -1   1    3.79    0.82
 -10   1  -1    0.43    0.56
 -10   1  -1    0.23    0.62
  10  -1   1    0.80    0.53
  10  -1   1    0.31    0.62
  10  -1   1    0.93    0.61
 -11   1  -1   12.91    1.46
 -11   1  -1   12.65    1.43
  11  -1   1   11.39    1.37
  11  -1   1   10.15    1.38
  11  -1   1   13.49    1.33
 -12   1  -1   15.95    1.74
 -12   1  -1   17.45    1.79
  12  -1   1   13.19    1.67
  12  -1   1   15.89    1.74
  12  -1   1   15.67    1.52
 -13   1  -1   17.49    1.87
 -13   1  -1   15.28    1.82
  13  -1   1   17.18    2.04
  13  -1   1   17.59    1.73
 -14   1  -1    0.58    0.99
 -14   1  -1   -0.66    0.85
  14  -1   1    0.59    1.00
  14   0  -1    8.25    1.36
  14   0  -1    7.37    1.40
  14   0  -1    6.87    1.41
 -14   0   1    8.27    1.57
  13   0  -1    2.12    0.95
  13   0  -1    2.61    0.92
  13   0  -1   -0.24    0.85
 -13   0   1    0.82    0.79
 -13   0   1    0.26    0.93
  12   0  -1   19.31    1.85
  12   0  -1   26.50    2.31
  12   0  -1   24.23    1.99
 -12   0   1   24.89    2.01
 -12   0   1   25.93    2.18
  11   0  -1    0.37    0.57
  11   0  -1    0.72    0.80
  11   0  -1   -0.09    0.53
 -11   0   1    0.83    0.65
 -11   0   1   -0.43    0.68
  10   0  -1   10.77    1.31
  10   0  -1   11.97    1.16
  10   0  -1    9.94    1.17
 -10   0   1   14.06    1.36
 -10   0   1   10.56    1.24
   9   0  -1    1.98    0.61
   9   0  -1    1.56    0.56
   9   0  -1    1.71    0.68
  -9   0   1    1.20    0.57
  -9   0   1    1.40    0.66
   8   0  -1   16.69    1.17
   8   0  -1   15.15    1.34
   8   0  -1   17.86    0.87
   8   0  -1   16.71    1.33
  -8   0   1   13.61    1.20
  -8   0   1   14.73    1.30
  -8   0   1   17.78    1.23
   7   0  -1   25.50    1.43
   7   0  -1   26.29    1.45
   7   0  -1   25.91    1.17
   7   0  -1   26.32    1.57
  -7   0   1   25.56    1.55
  -7   0   1   24.46    1.42
  -7   0   1   25.31    1.48
   6   0  -1    0.45    0.18
   6   0  -1   -0.13    0.33
   6   0  -1    0.71    0.34
   6   0  -1    0.73    0.33
  -6   0   1    0.48    0.29
  -6   0   1    0.02    0.35
  -6   0   1    0.19    0.34
   5   0  -1    1.79    0.34
   5   0  -1    1.34    0.39
   5   0  -1    1.40    0.20
   5   0  -1    1.19    0.32
  -5   0   1    1.33    0.38
  -5   0   1    0.83    0.32
  -5   0   1    0.92    0.29
   4   0  -1   11.20    0.52
   4   0  -1   10.35    0.71
   4   0  -1   11.11    0.68
   4   0  -1   10.86    0.67
  -4   0   1   10.03    0.69
  -4   0   1    9.79    0.71
  -4   0   1   10.53    0.68
   3   0  -1    0.94    0.24
   3   0  -1    1.37    0.15
   3   0  -1    1.08    0.23
   3   0  -1    0.80    0.20
  -3   0   1    0.75    0.21
  -3   0   1    1.28    0.26
  -3   0   1    1.02    0.24
   2   0  -1    0.12    0.14
   2   0  -1   -0.08    0.15
   2   0  -1    0.16    0.07
   2   0  -1    0.34    0.08
   2   0  -1   -0.23    0.12
   2   0  -1    0.02    0.14
  -2   0   1   -0.02    0.14
  -2   0   1   -0.19    0.13
  -2   0   1    0.14    0.15
   1   0  -1   26.14    1.08
   1   0  -1   26.55    1.05
   1   0  -1   25.53    1.05
   1   0  -1   26.42    1.03
   1   0  -1   29.76    1.06
  -1   0   1   26.79    1.08
  -1   0   1   26.22    1.08
  -1   0   1   27.08    1.05
   0   0  -1    0.01    0.01
   0   0   1    0.30    0.05
  -1   0  -1    0.01    0.06
  -1   0  -1   -0.03    0.02
  -1   0  -1    0.06    0.06
  -1   0  -1    0.18    0.07
   1   0   1    0.12    0.05
   1   0   1    0.13    0.06
   1   0   1    0.12    0.07
   1   0   1    0.03    0.05
  -2   0  -1    5.51    0.37
  -2   0  -1    6.14    0.38
  -2   0  -1    5.85    0.39
   2   0   1    6.65    0.35
   2   0   1    6.02    0.40
   2   0   1    5.78    0.38
   2   0   1    5.74    0.33
  -3   0  -1    0.78    0.21
  -3   0  -1    1.08    0.23
  -3   0  -1    0.99    0.25
   3   0   1    1.23    0.27
   3   0   1    0.82    0.23
   3   0   1    1.14    0.21
   3   0   1    1.44    0.21
  -4   0  -1  117.82    4.74
  -4   0  -1  123.36    4.79
  -4   0  -1  122.53    4.78
   4   0   1  115.47    4.64
   4   0   1  120.39    4.65
   4   0   1  128.96    4.76
   4   0   1  123.05    4.78
  -5   0  -1    1.08    0.32
  -5   0  -1    0.80    0.31
  -5   0  -1    0.43    0.30
   5   0   1    0.90    0.23
   5   0   1    1.27    0.34
   5   0   1    0.44    0.34
   5   0   1    0.99    0.27
  -6   0  -1   39.07    1.97
  -6   0  -1   42.36    2.01
  -6   0  -1   41.73    2.02
   6   0   1   43.45    1.92
   6   0   1   43.22    2.07
   6   0   1   42.43    1.83
   6   0   1   42.17    1.97
  -7   0  -1   45.90    2.20
  -7   0  -1   47.09    2.23
  -7   0  -1   51.84    2.32
   7   0   1   44.42    2.10
   7   0   1   44.32    2.17
   7   0   1   43.21    2.25
   7   0   1   44.44    1.99
  -8   0  -1    4.85    0.78
  -8   0  -1    4.82    0.74
  -8   0  -1    6.36    0.82
   8   0   1    4.88    0.79
   8   0   1    5.26    0.71
   8   0   1    5.69    0.70
   8   0   1    5.26    0.55
  -9   0  -1   11.54    1.16
  -9   0  -1    8.98    1.05
   9   0   1    8.83    1.12
 -10   0  -1    2.91    0.86
 -10   0  -1    2.01    0.70
  10   0   1    3.05    0.71
  10   0   1    1.83    0.61
  10   0   1    3.17    0.82
 -11   0  -1   16.82    1.63
 -11   0  -1   17.34    1.58
  11   0   1   18.12    1.79
  11   0   1   17.71    1.66
  11   0   1   19.25    1.57
 -12   0  -1   19.10    1.74
 -12   0  -1   21.16    2.00
  12   0   1   17.58    1.73
  12   0   1   18.91    1.90
  12   0   1   18.68    1.66
 -13   0  -1   13.43    1.73
 -13   0  -1   10.86    1.41
  13   0   1    9.29    1.38
  13   0   1    9.21    1.27
  13   0   1   11.19    1.60
 -14   0  -1    0.66    1.04
  14   0   1    2.44    1.19
  14  -1  -1    1.19    1.04
  14  -1  -1   -0.05    0.80
 -14   1   1    0.61    1.05
 -14   1   1    1.77    0.99
  13  -1  -1   -0.58    0.78
  13  -1  -1    0.73    0.76
  13  -1  -1    0.05    0.87
 -13   1   1    0.38    0.87
 -13   1   1   -0.65    0.87
  12  -1  -1    0.38    0.72
  12  -1  -1    0.67    0.81
  12  -1  -1    0.00    0.69
 -12   1   1    0.34    0.75
 -12   1   1    0.06    0.79
  11  -1  -1    1.05    0.64
  11  -1  -1    2.16    0.78
  11  -1  -1    0.68    0.83
 -11   1   1    0.13    0.64
 -11   1   1    0.38    0.73
  10  -1  -1   19.66    1.68
  10  -1  -1   14.96    1.52
  10  -1  -1   16.17    1.43
 -10   1   1   15.12    1.51
 -10   1   1   17.06    1.58
   9  -1  -1    1.75    0.65
   9  -1  -1    2.58    0.68
   9  -1  -1    2.42    0.60
  -9   1   1    1.03    0.60
  -9   1   1    0.39    0.54
   8  -1  -1   15.88    1.31
   8  -1  -1   12.20    1.26
   8  -1  -1   13.71    0.76
   8  -1  -1   12.06    1.09
  -8   1   1   13.05    1.24
  -8   1   1   13.97    1.23
  -8   1   1   13.91    1.25
   7  -1  -1   28.81    1.48
   7  -1  -1   26.82    1.59
   7  -1  -1   23.75    1.16
   7  -1  -1   24.74    1.47
  -7   1   1   24.72    1.50
  -7   1   1   25.24    1.55
  -7   1   1   24.98    1.47
   6  -1  -1   25.26    1.09
   6  -1  -1   21.68    1.28
   6  -1  -1   22.08    1.34
   6  -1  -1   24.18    1.34
  -6   1   1   22.96    1.36
  -6   1   1   20.82    1.30
  -6   1   1   25.87    1.42
   5  -1  -1   19.18    1.09
   5  -1  -1   20.19    0.91
   5  -1  -1   18.18    1.08
   5  -1  -1   18.72    1.12
  -5   1   1   20.30    1.15
  -5   1   1   17.09    1.13
  -5   1   1   19.28    1.11
   4  -1  -1   54.47    2.25
   4  -1  -1   55.17    2.30
   4  -1  -1   53.64    2.25
  -4   1   1   49.71    2.27
  -4   1   1   52.26    2.29
  -4   1   1   53.69    2.14
  -4   1   1   51.77    2.32
   3  -1  -1  206.35    7.98
   3  -1  -1  234.94    8.14
   3  -1  -1  219.99    8.07
  -3   1   1  217.11    8.27
  -3   1   1  210.02    8.24
  -3   1   1  212.85    8.16
  -3   1   1  212.85    8.17
   2  -1  -1   98.97    3.77
   2  -1  -1   95.77    3.73
   2  -1  -1  108.80    3.80
  -2   1   1   95.29    3.87
  -2   1   1   98.24    3.81
  -2   1   1   96.25    3.81
  -2   1   1   99.29    3.81
   1  -1  -1   56.50    2.22
   1  -1  -1   60.27    2.22
   1  -1  -1   56.51    2.20
   1  -1  -1   58.22    2.23
  -1   1   1   57.80    2.29
  -1   1   1   56.64    2.25
  -1   1   1   56.71    2.26
   0  -1  -1    0.25    0.07
   0  -1  -1    0.24    0.09
   0  -1  -1    0.34    0.09
   0  -1  -1    0.19    0.06
   0   1   1    0.28    0.09
   0   1   1    0.31    0.10
   0   1   1    0.39    0.09
   0   1   1    0.43    0.08
  -1  -1  -1    0.08    0.07
  -1  -1  -1    0.13    0.07
  -1  -1  -1    0.10    0.07
  -1  -1  -1    0.03    0.03
   1   1   1    0.15    0.09
   1   1   1    0.10    0.06
   1   1   1    0.03    0.02
   1   1   1    0.07    0.07
   1   1   1    0.03    0.04
  -2  -1  -1  129.96    4.89
  -2  -1  -1  130.81    4.94
  -2  -1  -1  124.55    4.78
  -2  -1  -1  142.36    4.89
   2   1   1  129.87    4.90
   2   1   1  121.47    4.90
   2   1   1  130.49    4.79
   2   1   1  128.33    4.84
   2   1   1  138.97    4.91
   2   1   1  127.74    5.04
  -3  -1  -1   61.74    2.36
  -3  -1  -1   58.48    2.26
  -3  -1  -1   56.16    2.30
   3   1   1   53.44    2.31
   3   1   1   59.25    2.34
   3   1   1   56.71    2.25
   3   1   1   56.58    2.25
  -4  -1  -1    1.68    0.31
  -4  -1  -1    0.98    0.30
  -4  -1  -1    1.37    0.25
   4   1   1    1.80    0.30
   4   1   1    1.89    0.26
   4   1   1    1.33    0.25
   4   1   1    1.87    0.35
  -5  -1  -1    1.05    0.34
  -5  -1  -1    0.86    0.28
  -5  -1  -1    1.09    0.36
   5   1   1    1.05    0.35
   5   1   1    0.99    0.27
   5   1   1    1.07    0.29
   5   1   1    1.10    0.24
  -6  -1  -1    1.94    0.41
  -6  -1  -1    2.52    0.48
  -6  -1  -1    2.31    0.43
   6   1   1    2.37    0.35
   6   1   1    2.31    0.48
   6   1   1    2.33    0.39
   6   1   1    2.25    0.43
  -7  -1  -1   -0.16    0.34
  -7  -1  -1    0.26    0.32
  -7  -1  -1   -0.25    0.30
   7   1   1    0.08    0.25
   7   1   1    0.44    0.33
   7   1   1   -0.05    0.37
   7   1   1    0.23    0.24
  -8  -1  -1   32.25    1.84
  -8  -1  -1   31.16    1.66
  -8  -1  -1   29.27    1.69
   8   1   1   33.17    1.73
   8   1   1   31.51    1.52
   8   1   1   30.20    1.84
   8   1   1   30.93    1.65
  -9  -1  -1   86.40    4.12
  -9  -1  -1   98.97    4.04
   9   1   1   94.92    3.97
   9   1   1   84.50    4.12
   9   1   1   94.58    4.02
   9   1   1   92.63    3.83
 -10  -1  -1    2.11    0.58
 -10  -1  -1    1.60    0.68
  10   1   1    3.13    0.80
 -11  -1  -1    1.29    0.78
 -11  -1  -1    0.88    0.61
  11   1   1    2.11    0.66
  11   1   1   -0.22    0.62
  11   1   1    1.07    0.63
 -12  -1  -1    3.69    0.84
 -12  -1  -1    2.10    0.90
  12   1   1    2.38    0.80
  12   1   1    2.39    0.91
  12   1   1    2.45    0.77
 -13  -1  -1    1.64    1.02
  13   1   1    1.73    0.82
  13   1   1    1.30    1.03
  13   1   1    1.76    0.74
 -14  -1  -1    5.35    1.35
  14   1   1    7.23    1.42
  14   1   1    7.09    1.21
  14   1   1    6.04    1.33
 -15  -1  -1   -1.03    0.78
  15   1   1    0.94    1.04
  14  -2  -1   10.85    1.71
 -14   2   1   14.81    1.92
 -14   2   1   17.43    2.03
  13  -2  -1   -0.92    0.74
  13  -2  -1    0.58    0.76
 -13   2   1   -0.78    0.86
 -13   2   1    0.40    0.89
  12  -2  -1    6.66    1.22
  12  -2  -1    5.76    1.21
  12  -2  -1    6.88    1.13
 -12   2   1    6.29    1.20
 -12   2   1    5.59    1.24
  11  -2  -1   15.91    1.52
  11  -2  -1   14.37    1.65
  11  -2  -1   15.85    1.61
 -11   2   1   18.04    1.74
 -11   2   1   16.15    1.71
  10  -2  -1   24.39    2.00
  10  -2  -1   21.94    1.94
  10  -2  -1   23.92    1.63
 -10   2   1   24.47    2.04
 -10   2   1   24.67    2.02
   9  -2  -1   10.76    1.17
   9  -2  -1   10.13    1.08
   9  -2  -1    9.02    1.16
  -9   2   1   14.47    1.44
  -9   2   1   11.67    1.26
   8  -2  -1    3.11    0.72
  -8   2   1    1.04    0.60
  -8   2   1    2.08    0.65
  -8   2   1    1.11    0.58
   7  -2  -1    1.13    0.45
   7  -2  -1    0.27    0.43
   7  -2  -1    1.59    0.48
   7  -2  -1    0.85    0.27
  -7   2   1   -0.13    0.41
  -7   2   1    0.28    0.41
  -7   2   1   -0.04    0.40
   6  -2  -1   26.45    1.49
   6  -2  -1   26.41    1.44
   6  -2  -1   27.13    1.24
   6  -2  -1   27.39    1.54
  -6   2   1   23.41    1.49
  -6   2   1   25.29    1.22
  -6   2   1   26.27    1.50
  -6   2   1   25.82    1.47
   5  -2  -1   30.38    1.53
   5  -2  -1   32.14    1.60
   5  -2  -1   33.76    1.62
  -5   2   1   29.93    1.63
  -5   2   1   30.85    1.56
  -5   2   1   30.78    1.60
  -5   2   1   29.48    1.37
   4  -2  -1    0.62    0.29
   4  -2  -1    0.70    0.30
   4  -2  -1    0.75    0.30
  -4   2   1    0.17    0.27
  -4   2   1    0.19    0.24
  -4   2   1    0.62    0.19
  -4   2   1    0.29    0.24
   3  -2  -1   68.82    2.68
   3  -2  -1   68.25    2.70
   3  -2  -1   65.16    2.67
  -3   2   1   63.84    2.65
  -3   2   1   63.14    2.72
  -3   2   1   64.13    2.66
  -3   2   1   64.42    2.77
   2  -2  -1    1.30    0.25
   2  -2  -1    1.40    0.27
   2  -2  -1    1.13    0.26
  -2   2   1    0.79    0.20
  -2   2   1    1.37    0.23
  -2   2   1    0.87    0.26
  -2   2   1    1.42    0.30
   1  -2  -1   10.09    0.53
   1  -2  -1   10.74    0.58
   1  -2  -1   11.06    0.62
   1  -2  -1   11.89    0.61
  -1   2   1   11.01    0.61
  -1   2   1   13.26    0.67
  -1   2   1   10.69    0.63
   0  -2  -1   26.07    1.05
   0  -2  -1   26.33    1.13
   0  -2  -1   25.54    1.12
   0  -2  -1   26.35    1.11
   0   2   1   24.35    1.14
   0   2   1   27.66    1.20
   0   2   1   26.17    1.11
   0   2   1   27.87    1.15
  -1  -2  -1   81.45    3.23
  -1  -2  -1   83.06    3.23
  -1  -2  -1   90.17    3.20
   1   2   1   82.61    3.23
   1   2   1   86.27    3.19
   1   2   1   93.37    3.26
   1   2   1   76.91    3.25
   1   2   1   90.72    3.43
  -2  -2  -1    0.98    0.19
  -2  -2  -1    0.98    0.18
  -2  -2  -1    1.22    0.21
   2   2   1    1.09    0.19
   2   2   1    0.52    0.21
   2   2   1    1.07    0.21
   2   2   1    1.40    0.21
  -3  -2  -1   30.61    1.40
  -3  -2  -1   31.59    1.25
  -3  -2  -1   33.94    1.35
   3   2   1   32.42    1.37
   3   2   1   29.52    1.38
   3   2   1   31.30    1.43
   3   2   1   30.70    1.37
   3   2   1   31.89    1.36
   3   2   1   34.35    1.43
  -4  -2  -1  131.45    5.01
  -4  -2  -1  139.86    5.06
  -4  -2  -1  137.39    5.21
   4   2   1  131.07    5.13
   4   2   1  134.72    5.08
   4   2   1  126.78    5.26
   4   2   1  127.86    5.01
   4   2   1  136.88    5.18
  -5  -2  -1    5.68    0.47
  -5  -2  -1    7.13    0.61
  -5  -2  -1    5.52    0.55
  -5  -2  -1    5.95    0.62
   5   2   1    6.24    0.57
   5   2   1    6.83    0.70
   5   2   1    5.66    0.54
   5   2   1    5.89    0.56
  -6  -2  -1   10.50    0.78
  -6  -2  -1    9.09    0.84
  -6  -2  -1    9.17    0.67
  -6  -2  -1   11.56    0.79
   6   2   1   10.72    0.72
   6   2   1    9.54    0.91
   6   2   1   12.44    0.83
   6   2   1   11.12    0.77
  -7  -2  -1   92.36    3.64
  -7  -2  -1   93.14    3.61
  -7  -2  -1   82.91    3.66
  -7  -2  -1   86.54    3.78
   7   2   1   86.39    3.60
   7   2   1   86.95    3.79
   7   2   1   86.50    3.61
   7   2   1   84.27    3.62
  -8  -2  -1   70.26    3.28
  -8  -2  -1   67.96    3.03
  -8  -2  -1   68.71    3.09
  -8  -2  -1   65.51    3.11
   8   2   1   68.85    3.03
   8   2   1   78.64    3.12
   8   2   1   78.20    3.15
   8   2   1   67.20    3.25
  -9  -2  -1    2.52    0.53
  -9  -2  -1    3.57    0.72
   9   2   1    4.10    0.81
 -10  -2  -1   10.17    1.03
 -10  -2  -1   10.00    1.23
  10   2   1   10.24    1.28
  10   2   1   11.07    1.20
  10   2   1    9.23    1.03
 -11  -2  -1    2.94    0.69
 -11  -2  -1    2.43    0.91
  11   2   1    3.69    0.87
  11   2   1    3.17    0.76
  11   2   1    3.55    0.99
 -12  -2  -1    9.45    1.14
 -12  -2  -1   10.26    1.45
  12   2   1   10.84    1.26
  12   2   1    9.31    1.36
  12   2   1   12.91    1.50
 -13  -2  -1    7.05    1.30
  13   2   1    7.17    1.38
  13   2   1    8.70    1.28
  13   2   1    6.51    1.10
 -14  -2  -1    1.30    1.10
  14   2   1    4.37    1.12
  14   2   1    3.52    0.96
  14   2   1    3.91    1.25
 -15  -2  -1   11.58    1.77
  15   2   1   15.50    1.87
  15   2   1   12.90    1.96
  15   2   1   17.16    2.04
  13  -3  -1    0.76    1.01
  13  -3  -1   -0.33    0.82
 -13   3   1   -1.53    0.78
 -13   3   1    0.88    0.93
  12  -3  -1    1.52    0.81
  12  -3  -1    1.28    0.88
 -12   3   1    1.55    0.93
 -12   3   1    2.00    1.03
  11  -3  -1   -0.61    0.63
  11  -3  -1    0.05    0.77
  11  -3  -1    1.20    0.83
 -11   3   1    0.96    0.76
 -11   3   1    0.79    0.84
  10  -3  -1   11.47    1.23
  10  -3  -1    9.82    1.35
  10  -3  -1   11.19    1.38
 -10   3   1   10.80    1.44
 -10   3   1   11.61    1.36
   9  -3  -1    0.42    0.59
   9  -3  -1    0.87    0.63
   9  -3  -1    1.68    0.62
  -9   3   1    0.88    0.72
  -9   3   1    0.73    0.61
   8  -3  -1   55.60    2.92
   8  -3  -1   59.77    2.87
   8  -3  -1   64.59    3.01
  -8   3   1   60.26    2.94
  -8   3   1   58.92    3.09
   7  -3  -1   45.16    2.01
   7  -3  -1   41.75    2.29
   7  -3  -1   44.62    2.30
   7  -3  -1   43.83    2.23
  -7   3   1   45.71    2.43
  -7   3   1   43.40    1.99
  -7   3   1   43.73    2.25
  -7   3   1   47.15    2.36
   6  -3  -1   60.97    2.79
   6  -3  -1   61.13    2.74
   6  -3  -1   57.88    2.77
  -6   3   1   58.85    2.83
  -6   3   1   59.66    2.57
  -6   3   1   62.53    2.75
  -6   3   1   58.92    2.91
   5  -3  -1    5.72    0.72
   5  -3  -1    4.97    0.65
   5  -3  -1    5.57    0.68
  -5   3   1    5.12    0.60
  -5   3   1    5.30    0.72
  -5   3   1    3.99    0.60
  -5   3   1    5.54    0.53
   4  -3  -1   86.01    3.47
   4  -3  -1   86.21    3.50
   4  -3  -1   81.60    3.47
  -4   3   1   84.73    3.43
  -4   3   1   83.01    3.62
  -4   3   1   81.39    3.54
  -4   3   1   84.01    3.45
   3  -3  -1    1.59    0.39
   3  -3  -1    0.37    0.25
   3  -3  -1    0.93    0.30
  -3   3   1    1.84    0.32
  -3   3   1    1.24    0.42
  -3   3   1    2.05    0.39
  -3   3   1    0.81    0.25
   2  -3  -1   17.21    0.88
   2  -3  -1   14.89    0.87
   2  -3  -1   16.35    0.86
  -2   3   1   15.39    0.92
  -2   3   1   14.53    0.84
  -2   3   1   14.64    0.90
  -2   3   1   14.53    0.76
   1  -3  -1   47.66    1.95
   1  -3  -1   46.14    1.92
   1  -3  -1   46.75    1.93
   1  -3  -1   45.44    1.82
  -1   3   1   45.90    1.98
  -1   3   1   46.36    2.00
  -1   3   1   42.47    1.96
   0  -3  -1    1.90    0.29
   0  -3  -1    2.48    0.32
   0  -3  -1    2.56    0.31
   0  -3  -1    2.34    0.20
   0   3   1    2.40    0.32
   0   3   1    2.48    0.36
   0   3   1    2.08    0.31
   0   3   1    2.30    0.30
  -1  -3  -1    2.06    0.29
  -1  -3  -1    1.69    0.26
  -1  -3  -1    2.00    0.22
   1   3   1    1.54    0.26
   1   3   1    1.86    0.29
   1   3   1    1.77    0.28
   1   3   1    1.03    0.29
   1   3   1    1.59    0.23
  -2  -3  -1    0.14    0.15
  -2  -3  -1    0.52    0.17
  -2  -3  -1    0.54    0.20
   2   3   1    0.60    0.20
   2   3   1    0.66    0.25
   2   3   1    0.39    0.18
   2   3   1    0.56    0.11
   2   3   1    0.27    0.16
  -3  -3  -1    0.22    0.18
  -3  -3  -1    0.25    0.19
  -3  -3  -1    0.09    0.14
   3   3   1    0.18    0.23
   3   3   1    0.45    0.18
   3   3   1    0.26    0.17
   3   3   1   -0.14    0.17
  -4  -3  -1   11.35    0.66
  -4  -3  -1   10.55    0.46
  -4  -3  -1   10.32    0.68
  -4  -3  -1    9.89    0.68
   4   3   1   10.84    0.72
   4   3   1    9.99    0.65
   4   3   1   10.12    0.66
   4   3   1    9.79    0.65
   4   3   1   10.81    0.67
   4   3   1    9.62    0.70
  -5  -3  -1   59.31    2.32
  -5  -3  -1   56.31    2.18
  -5  -3  -1   54.90    2.42
   5   3   1   52.71    2.42
   5   3   1   53.44    2.35
   5   3   1   53.85    2.33
   5   3   1   54.76    2.44
  -6  -3  -1   21.30    1.13
  -6  -3  -1   20.62    0.98
  -6  -3  -1   18.90    1.20
   6   3   1   21.94    1.18
   6   3   1   20.12    1.14
   6   3   1   19.77    1.13
   6   3   1   20.31    1.15
   6   3   1   21.51    1.25
  -7  -3  -1   19.69    1.16
  -7  -3  -1   18.56    1.03
  -7  -3  -1   19.26    1.26
   7   3   1   18.56    1.29
   7   3   1   19.57    1.16
   7   3   1   21.71    1.24
   7   3   1   24.05    1.25
   7   3   1   18.79    1.15
  -8  -3  -1    5.50    0.79
   8   3   1    6.58    0.83
   8   3   1    6.47    0.71
  -9  -3  -1    0.93    0.38
  -9  -3  -1    1.16    0.59
   9   3   1    1.25    0.40
   9   3   1    1.56    0.60
   9   3   1    1.47    0.51
   9   3   1    1.03    0.49
 -10  -3  -1   10.05    0.92
 -10  -3  -1    7.83    1.11
  10   3   1   11.02    1.32
  10   3   1    9.52    1.04
  10   3   1    9.46    1.02
 -11  -3  -1   -0.14    0.67
 -11  -3  -1    0.66    0.50
  11   3   1    0.18    0.47
  11   3   1    1.13    0.82
  11   3   1    0.68    0.61
  11   3   1   -0.32    0.51
 -12  -3  -1    1.24    0.76
  12   3   1    0.96    0.78
  12   3   1    2.40    0.77
  12   3   1    3.36    0.83
  12   3   1    4.01    0.94
 -13  -3  -1    0.60    0.80
  13   3   1    0.83    0.76
  13   3   1   -0.87    0.73
  13   3   1   -0.16    0.72
  13   3   1    0.60    0.72
 -14  -3  -1    6.11    1.41
  14   3   1    7.12    1.23
  14   3   1    5.44    1.27
  14   3   1    2.92    1.11
  14   3   1    5.59    1.28
 -15  -3  -1    7.34    1.61
  15   3   1    8.30    1.34
  15   3   1    6.88    1.49
  15   3   1   10.76    1.63
  15   3   1    9.68    1.76
  13  -4  -1    0.96    1.09
 -13   4   1    1.76    1.05
 -13   4   1    1.76    1.18
  12  -4  -1   10.94    1.41
  12  -4  -1   10.48    1.61
 -12   4   1    8.52    1.42
 -12   4   1    8.91    1.39
  11  -4  -1    3.94    1.04
  11  -4  -1    4.59    1.00
 -11   4   1    3.82    1.01
 -11   4   1    2.43    1.07
  10  -4  -1   16.94    1.77
  10  -4  -1   20.18    1.72
 -10   4   1   16.25    1.79
 -10   4   1   16.17    1.60
   9  -4  -1    0.92    0.62
   9  -4  -1    0.73    0.65
   9  -4  -1    0.37    0.60
  -9   4   1    1.15    0.78
  -9   4   1    1.02    0.61
   8  -4  -1   25.74    1.83
   8  -4  -1   28.92    1.86
   8  -4  -1   29.80    1.80
  -8   4   1   27.15    1.92
  -8   4   1   27.13    1.75
   7  -4  -1   22.01    1.48
   7  -4  -1   22.55    1.51
   7  -4  -1   22.94    1.56
  -7   4   1   21.41    1.24
  -7   4   1   23.25    1.84
  -7   4   1   22.62    1.45
  -7   4   1   18.45    1.65
   6  -4  -1   16.67    1.36
   6  -4  -1   15.87    1.30
   6  -4  -1   16.63    1.29
  -6   4   1   15.22    1.37
  -6   4   1   13.54    1.28
  -6   4   1   14.04    1.14
  -6   4   1   12.41    0.92
   5  -4  -1    0.49    0.39
   5  -4  -1    0.89    0.41
   5  -4  -1    1.51    0.47
  -5   4   1    0.42    0.31
  -5   4   1    0.63    0.31
  -5   4   1   -0.02    0.39
  -5   4   1    0.18    0.42
   4  -4  -1    5.54    0.67
   4  -4  -1    5.17    0.66
   4  -4  -1    4.39    0.64
  -4   4   1    4.44    0.67
  -4   4   1    4.53    0.56
  -4   4   1    4.87    0.54
  -4   4   1    4.80    0.66
   3  -4  -1   18.12    1.10
   3  -4  -1   18.20    1.07
   3  -4  -1   18.85    1.09
  -3   4   1   16.37    0.91
  -3   4   1   16.16    1.01
  -3   4   1   16.78    1.09
  -3   4   1   17.16    1.12
   2  -4  -1   60.04    2.59
   2  -4  -1   58.34    2.56
   2  -4  -1   62.96    2.59
  -2   4   1   63.56    2.69
  -2   4   1   60.48    2.43
  -2   4   1   59.47    2.64
  -2   4   1   58.58    2.64
   1  -4  -1   41.67    1.88
   1  -4  -1   42.98    1.72
   1  -4  -1   45.03    1.90
   1  -4  -1   39.75    1.87
  -1   4   1   43.77    1.94
  -1   4   1   39.91    1.94
  -1   4   1   46.17    1.97
   0  -4  -1   -0.08    0.18
   0  -4  -1    0.06    0.10
   0  -4  -1    0.18    0.24
   0  -4  -1    0.06    0.21
   0   4   1    0.01    0.20
   0   4   1    0.08    0.21
   0   4   1   -0.01    0.21
   0   4   1    0.05    0.19
  -1  -4  -1   86.56    3.26
  -1  -4  -1   76.41    3.25
  -1  -4  -1   83.58    3.15
   1   4   1   84.50    3.28
   1   4   1   85.05    3.48
   1   4   1   75.95    3.23
   1   4   1   84.35    3.31
  -2  -4  -1   10.57    0.68
  -2  -4  -1   11.31    0.67
  -2  -4  -1   10.91    0.61
   2   4   1   11.13    0.67
   2   4   1   11.01    0.56
   2   4   1   12.62    0.71
   2   4   1   11.18    0.67
   2   4   1   10.55    0.77
  -3  -4  -1   35.52    1.61
  -3  -4  -1   34.37    1.58
  -3  -4  -1   38.93    1.59
   3   4   1   33.26    1.73
   3   4   1   38.46    1.67
   3   4   1   36.25    1.60
   3   4   1   35.83    1.56
   3   4   1   36.46    1.38
  -4  -4  -1   43.79    1.94
  -4  -4  -1   45.25    1.84
  -4  -4  -1   40.86    1.87
   4   4   1   42.72    1.83
   4   4   1   43.78    1.96
   4   4   1   42.16    2.02
   4   4   1   39.58    1.85
  -5  -4  -1   56.72    2.25
  -5  -4  -1   63.32    2.51
  -5  -4  -1   61.43    2.56
  -5  -4  -1   59.30    2.61
   5   4   1   60.09    2.56
   5   4   1   62.80    2.66
   5   4   1   59.04    2.55
   5   4   1   60.67    2.70
  -6  -4  -1   14.87    0.67
  -6  -4  -1   14.26    0.99
  -6  -4  -1   15.72    0.94
  -6  -4  -1   12.89    0.95
   6   4   1   14.31    0.94
   6   4   1   14.03    0.97
   6   4   1   14.75    0.94
   6   4   1   15.00    1.06
  -7  -4  -1   59.01    2.32
  -7  -4  -1   56.12    2.50
  -7  -4  -1   55.69    2.66
   7   4   1   57.77    2.60
   7   4   1   54.26    2.62
   7   4   1   57.20    2.58
   7   4   1   60.28    2.72
  -8  -4  -1   27.43    1.28
  -8  -4  -1   28.85    1.66
  -8  -4  -1   26.98    1.50
   8   4   1   25.53    1.50
   8   4   1   26.68    1.65
   8   4   1   26.90    1.55
   8   4   1   27.82    1.55
   8   4   1   24.67    1.48
  -9  -4  -1    1.18    0.54
  -9  -4  -1    0.60    0.29
   9   4   1    0.98    0.52
   9   4   1    0.52    0.44
   9   4   1   -0.35    0.31
   9   4   1    0.66    0.43
   9   4   1    0.22    0.48
 -10  -4  -1    9.93    1.21
  10   4   1   11.83    1.21
  10   4   1   12.45    1.05
  10   4   1   10.80    1.26
  10   4   1   11.05    1.13
  10   4   1   12.57    1.24
 -11  -4  -1   42.12    2.65
  11   4   1   46.95    2.72
  11   4   1   50.40    2.62
  11   4   1   46.34    2.52
  11   4   1   47.96    2.50
 -12  -4  -1    1.06    0.80
  12   4   1    0.74    0.65
  12   4   1   -0.84    0.58
  12   4   1    0.05    0.49
  12   4   1   -0.10    0.75
 -13  -4  -1    5.49    1.30
  13   4   1    8.57    1.20
  13   4   1    9.54    1.55
  13   4   1    7.91    1.24
  13   4   1   11.04    1.46
 -14  -4  -1    2.76    1.20
  14   4   1    4.03    1.19
  14   4   1    2.60    1.03
  14   4   1    2.97    0.98
  14   4   1    5.93    1.22
 -15  -4  -1    5.39    1.48
  15   4   1    6.27    1.28
  15   4   1    7.10    1.44
  15   4   1    4.05    1.13
  15   4   1    3.17    1.27
  12  -5  -1    9.86    1.62
 -12   5   1   10.26    1.74
  11  -5  -1    6.34    1.27
  11  -5  -1    2.85    0.98
 -11   5   1    4.93    1.07
 -11   5   1    4.63    1.21
  10  -5  -1   -0.01    0.72
  10  -5  -1    0.29    0.69
 -10   5   1   -0.15    0.59
 -10   5   1   -0.65    0.78
   9  -5  -1    1.10    0.78
   9  -5  -1    0.75    0.64
  -9   5   1    0.34    0.60
  -9   5   1    1.15    0.86
   8  -5  -1   14.48    1.50
   8  -5  -1   17.24    1.66
   8  -5  -1   16.31    1.52
  -8   5   1   14.66    1.35
  -8   5   1   16.64    1.75
   7  -5  -1   11.95    1.28
   7  -5  -1   13.69    1.30
   7  -5  -1   13.18    1.33
  -7   5   1   14.86    1.25
  -7   5   1   17.24    1.66
  -7   5   1   17.26    1.59
  -7   5   1   13.88    1.03
   6  -5  -1   44.17    2.43
   6  -5  -1   47.03    2.46
   6  -5  -1   56.63    2.52
  -6   5   1   45.52    2.28
  -6   5   1   44.97    2.56
  -6   5   1   51.35    2.61
  -6   5   1   47.51    2.30
   5  -5  -1   27.43    1.60
   5  -5  -1   27.59    1.66
   5  -5  -1   29.75    1.67
  -5   5   1   27.93    1.54
  -5   5   1   30.68    1.77
  -5   5   1   30.11    1.83
  -5   5   1   26.28    1.48
   4  -5  -1   40.99    1.94
   4  -5  -1   33.96    1.87
   4  -5  -1   37.29    1.87
  -4   5   1   34.41    1.96
  -4   5   1   33.60    1.93
  -4   5   1   37.47    1.71
  -4   5   1   34.98    1.83
   3  -5  -1    1.80    0.48
   3  -5  -1    2.36    0.47
   3  -5  -1    2.76    0.50
  -3   5   1    2.65    0.57
  -3   5   1    3.18    0.53
  -3   5   1    2.49    0.37
  -3   5   1    2.20    0.51
   2  -5  -1   67.58    2.98
   2  -5  -1   66.38    2.99
   2  -5  -1   74.04    3.02
  -2   5   1   74.30    2.80
  -2   5   1   62.42    3.06
  -2   5   1   71.82    3.09
  -2   5   1   72.41    3.11
   1  -5  -1   58.00    2.51
   1  -5  -1   55.35    2.51
   1  -5  -1   55.42    2.50
   1  -5  -1   59.77    2.29
  -1   5   1   58.47    2.59
  -1   5   1   57.93    2.64
  -1   5   1   58.44    2.58
   0  -5  -1   18.81    1.06
   0  -5  -1   17.99    1.03
   0  -5  -1   18.93    1.06
   0  -5  -1   18.01    0.81
   0   5   1   18.44    1.15
   0   5   1   17.89    1.05
   0   5   1   18.90    1.09
  -1  -5  -1    1.29    0.22
  -1  -5  -1    1.07    0.32
  -1  -5  -1    1.47    0.34
   1   5   1    1.15    0.27
   1   5   1    2.21    0.41
   1   5   1    1.46    0.41
   1   5   1    2.20    0.50
  -2  -5  -1    4.03    0.50
  -2  -5  -1    5.12    0.43
  -2  -5  -1    5.26    0.56
   2   5   1    4.19    0.53
   2   5   1    5.06    0.41
   2   5   1    2.96    0.51
   2   5   1    4.09    0.50
  -3  -5  -1   19.45    0.99
  -3  -5  -1   19.63    1.03
  -3  -5  -1   18.12    1.07
   3   5   1   18.32    0.83
   3   5   1   20.66    1.11
   3   5   1   21.68    1.08
   3   5   1   19.83    1.03
   3   5   1   17.14    1.15
  -4  -5  -1   26.35    1.27
  -4  -5  -1   24.35    1.30
  -4  -5  -1   24.39    1.28
   4   5   1   25.79    1.45
   4   5   1   26.24    1.30
   4   5   1   24.71    1.34
   4   5   1   25.79    1.26
  -5  -5  -1    0.19    0.22
  -5  -5  -1    0.09    0.28
  -5  -5  -1   -0.24    0.28
   5   5   1   -0.19    0.22
   5   5   1   -0.08    0.31
   5   5   1    0.13    0.22
   5   5   1   -0.19    0.29
  -6  -5  -1    0.82    0.30
  -6  -5  -1    1.40    0.45
  -6  -5  -1    0.99    0.36
   6   5   1    1.45    0.40
   6   5   1    0.64    0.38
   6   5   1    0.91    0.43
  -7  -5  -1    0.05    0.33
  -7  -5  -1    0.26    0.31
  -7  -5  -1   -0.17    0.10
  -7  -5  -1    0.01    0.38
   7   5   1    0.06    0.41
   7   5   1    0.10    0.32
   7   5   1    0.06    0.36
   7   5   1    0.31    0.33
  -8  -5  -1    0.44    0.45
  -8  -5  -1    1.54    0.48
  -8  -5  -1    1.50    0.24
   8   5   1    1.24    0.54
   8   5   1    1.12    0.44
   8   5   1    1.71    0.51
   8   5   1    1.67    0.50
  -9  -5  -1   -0.13    0.45
  -9  -5  -1   -0.05    0.50
   9   5   1    0.56    0.51
   9   5   1   -0.01    0.38
   9   5   1   -0.13    0.38
   9   5   1   -0.20    0.38
 -10  -5  -1   38.67    2.17
 -10  -5  -1   39.50    2.29
  10   5   1   36.97    2.17
  10   5   1   39.79    2.34
  10   5   1   42.52    2.14
  10   5   1   39.29    2.19
 -11  -5  -1    3.15    0.91
  11   5   1    4.70    0.90
  11   5   1    3.84    1.01
  11   5   1    2.06    0.73
 -12  -5  -1   44.13    2.67
  12   5   1   38.54    2.65
  12   5   1   40.76    2.40
  12   5   1   40.81    2.49
 -13  -5  -1    4.75    1.16
  13   5   1    6.52    1.10
  13   5   1    6.76    1.27
  13   5   1    6.30    1.31
 -14  -5  -1    6.48    1.25
 -14  -5  -1    5.89    1.32
  14   5   1    6.54    1.46
  14   5   1    4.72    1.08
  14   5   1    6.74    1.26
 -15  -5  -1    8.99    1.64
 -15  -5  -1    8.67    1.44
  15   5   1    9.64    1.63
  15   5   1   10.72    1.58
  15   5   1   10.62    1.79
  12  -6  -1   15.41    1.96
 -12   6   1   19.69    2.25
  11  -6  -1    3.15    1.21
  11  -6  -1    3.00    1.00
 -11   6   1    3.54    1.14
  10  -6  -1    1.34    0.85
  10  -6  -1    0.98    0.77
 -10   6   1    0.45    0.80
   9  -6  -1    3.96    0.95
   9  -6  -1    3.77    1.04
  -9   6   1    2.70    0.96
   8  -6  -1   -0.64    0.61
   8  -6  -1    0.55    0.73
  -8   6   1   -0.26    0.45
  -8   6   1    0.17    0.66
   7  -6  -1    1.05    0.65
   7  -6  -1    0.40    0.65
  -7   6   1    0.47    0.74
  -7   6   1    0.72    0.50
   6  -6  -1   62.86    3.01
   6  -6  -1   63.13    3.06
   6  -6  -1   58.98    3.04
  -6   6   1   63.94    3.18
  -6   6   1   61.88    2.82
  -6   6   1   60.95    2.91
  -6   6   1   58.46    3.17
   5  -6  -1   37.07    2.02
   5  -6  -1   36.54    1.98
   5  -6  -1   32.75    1.99
  -5   6   1   36.24    1.92
  -5   6   1   34.99    1.76
  -5   6   1   34.20    2.10
  -5   6   1   35.44    2.10
   4  -6  -1    1.77    0.55
   4  -6  -1    0.96    0.50
   4  -6  -1    1.12    0.50
  -4   6   1    1.01    0.54
  -4   6   1    0.75    0.33
  -4   6   1    1.00    0.53
  -4   6   1    1.80    0.49
   3  -6  -1   10.22    0.98
   3  -6  -1    9.57    0.97
   3  -6  -1   11.75    1.10
  -3   6   1    8.34    0.89
  -3   6   1    8.93    1.05
  -3   6   1    8.64    0.97
  -3   6   1    9.63    0.65
   2  -6  -1   10.01    0.93
   2  -6  -1    9.04    0.90
   2  -6  -1    8.16    0.86
  -2   6   1    8.74    0.91
  -2   6   1   10.33    1.03
  -2   6   1    8.93    0.93
  -2   6   1    9.16    0.57
   1  -6  -1   16.20    1.05
   1  -6  -1   15.21    1.03
   1  -6  -1   15.65    1.04
   1  -6  -1   14.60    0.73
  -1   6   1   14.49    1.06
  -1   6   1   17.68    1.10
  -1   6   1   15.17    1.11
   0  -6  -1   53.35    2.15
   0  -6  -1   56.23    2.48
   0  -6  -1   57.42    2.46
   0  -6  -1   52.33    2.43
   0   6   1   54.28    2.51
   0   6   1   56.71    2.45
   0   6   1   52.85    2.60
  -1  -6  -1  141.40    5.32
  -1  -6  -1  131.69    5.11
  -1  -6  -1  129.49    5.33
   1   6   1  139.20    5.43
   1   6   1  133.14    5.64
   1   6   1  139.60    5.34
   1   6   1  132.64    5.35
  -2  -6  -1   61.69    2.51
  -2  -6  -1   57.80    2.68
  -2  -6  -1   67.85    2.71
   2   6   1   64.51    2.74
   2   6   1   60.26    2.57
   2   6   1   61.35    2.71
   2   6   1   65.26    2.94
  -3  -6  -1   76.17    3.43
  -3  -6  -1   88.79    3.43
  -3  -6  -1   83.28    3.34
   3   6   1   81.55    3.47
   3   6   1   84.95    3.27
   3   6   1   84.87    3.50
   3   6   1   84.28    3.73
  -4  -6  -1    0.83    0.31
  -4  -6  -1    1.47    0.34
  -4  -6  -1    0.92    0.40
   4   6   1    0.34    0.31
   4   6   1    1.24    0.48
   4   6   1    1.34    0.33
   4   6   1    0.94    0.14
   4   6   1    0.94    0.33
  -5  -6  -1   45.55    1.98
  -5  -6  -1   43.25    2.06
  -5  -6  -1   42.19    2.01
   5   6   1   42.97    2.01
   5   6   1   40.99    1.93
   5   6   1   43.18    2.22
   5   6   1   41.85    2.08
  -6  -6  -1    6.80    0.76
  -6  -6  -1    5.85    0.72
  -6  -6  -1    6.43    0.71
   6   6   1    6.48    0.68
   6   6   1    6.03    0.79
   6   6   1    7.08    0.85
   6   6   1    6.02    0.69
  -7  -6  -1   36.35    1.92
  -7  -6  -1   36.82    1.99
   7   6   1   39.66    2.05
   7   6   1   37.24    2.02
   7   6   1   38.00    1.92
  -8  -6  -1    4.13    0.67
  -8  -6  -1    4.32    0.75
   8   6   1    5.03    0.75
   8   6   1    3.17    0.62
   8   6   1    4.32    0.78
  -9  -6  -1   -0.04    0.46
  -9  -6  -1    0.70    0.51
   9   6   1    0.24    0.45
   9   6   1   -0.08    0.44
   9   6   1    0.65    0.54
   9   6   1    0.52    0.42
 -10  -6  -1   44.41    2.54
 -10  -6  -1   47.48    2.39
  10   6   1   44.28    2.42
  10   6   1   43.13    2.40
  10   6   1   46.08    2.62
  10   6   1   45.28    2.38
 -11  -6  -1    5.36    1.05
 -11  -6  -1    5.69    0.91
  11   6   1    6.32    1.02
  11   6   1    5.59    1.12
  11   6   1    4.46    0.90
 -12  -6  -1   19.81    1.73
 -12  -6  -1   21.64    1.97
  12   6   1   19.57    1.81
  12   6   1   24.12    1.96
  12   6   1   25.28    2.24
 -13  -6  -1   13.18    1.51
 -13  -6  -1   17.55    1.89
  13   6   1   14.36    1.60
  13   6   1   14.20    1.60
  13   6   1    9.82    1.57
 -14  -6  -1   20.24    1.93
 -14  -6  -1   16.54    1.97
  14   6   1   17.68    2.07
  14   6   1   18.35    1.93
  14   6   1   18.91    1.89
 -15  -6  -1   -0.55    1.02
 -15  -6  -1   -0.28    0.85
  15   6   1    1.52    1.12
  15   6   1   -0.50    1.00
  15   6   1    0.20    0.80
  11  -7  -1    2.11    1.06
 -11   7   1    1.41    1.16
  10  -7  -1    1.25    0.85
  10  -7  -1    1.88    0.89
 -10   7   1    0.90    1.01
   9  -7  -1   -0.28    0.79
   9  -7  -1   -0.39    0.71
  -9   7   1    0.21    0.88
   8  -7  -1    1.20    0.77
   8  -7  -1   -0.04    0.71
  -8   7   1    1.30    0.84
   7  -7  -1    3.28    0.92
   7  -7  -1    2.60    0.83
  -7   7   1    3.56    1.05
   6  -7  -1   13.82    1.42
   6  -7  -1   14.72    1.48
  -6   7   1   14.42    1.59
  -6   7   1   13.62    1.50
  -6   7   1   13.88    1.30
   5  -7  -1    0.35    0.59
   5  -7  -1    1.27    0.63
  -5   7   1    0.15    0.65
  -5   7   1    0.33    0.34
  -5   7   1    0.42    0.46
  -5   7   1   -0.47    0.50
   4  -7  -1   79.28    3.48
   4  -7  -1   73.27    3.47
   4  -7  -1   72.77    3.42
  -4   7   1   69.51    3.56
  -4   7   1   76.10    3.51
  -4   7   1   74.63    3.59
  -4   7   1   75.59    3.11
   3  -7  -1    1.86    0.55
   3  -7  -1    2.91    0.64
   3  -7  -1    2.04    0.55
  -3   7   1    2.23    0.36
  -3   7   1    2.70    0.71
  -3   7   1    1.09    0.54
  -3   7   1    2.59    0.64
   2  -7  -1    1.53    0.52
   2  -7  -1    0.79    0.41
   2  -7  -1    3.16    0.65
  -2   7   1    2.97    0.65
  -2   7   1    2.54    0.63
  -2   7   1    2.35    0.61
  -2   7   1    2.47    0.32
   1  -7  -1    0.41    0.36
   1  -7  -1   -0.64    0.36
   1  -7  -1   -0.25    0.31
   1  -7  -1   -0.11    0.13
  -1   7   1    0.08    0.36
  -1   7   1    0.03    0.15
  -1   7   1    0.50    0.42
  -1   7   1   -0.67    0.34
   0  -7  -1  124.25    5.09
   0  -7  -1  122.00    5.05
   0  -7  -1  128.90    5.13
   0  -7  -1  122.62    4.74
   0   7   1  127.57    5.13
   0   7   1  126.46    5.39
   0   7   1  126.34    5.21
  -1  -7  -1    2.25    0.27
  -1  -7  -1    1.88    0.43
  -1  -7  -1    1.96    0.44
  -1  -7  -1    1.45    0.47
   1   7   1    1.10    0.47
   1   7   1    1.06    0.46
   1   7   1    1.63    0.48
   1   7   1    2.06    0.44
  -2  -7  -1    0.75    0.32
  -2  -7  -1    0.92    0.23
  -2  -7  -1    1.26    0.41
   2   7   1    1.19    0.47
   2   7   1    0.52    0.28
   2   7   1    0.67    0.38
   2   7   1    0.14    0.30
  -3  -7  -1    1.66    0.41
  -3  -7  -1    1.89    0.48
  -3  -7  -1    1.29    0.31
   3   7   1    0.92    0.46
   3   7   1    1.29    0.41
   3   7   1    1.37    0.41
   3   7   1    1.42    0.28
  -4  -7  -1   28.44    1.45
  -4  -7  -1   28.25    1.59
  -4  -7  -1   32.22    1.56
   4   7   1   29.61    1.78
   4   7   1   29.29    1.57
   4   7   1   29.80    1.58
   4   7   1   30.06    1.61
   4   7   1   29.84    1.26
  -5  -7  -1    6.22    0.67
  -5  -7  -1    4.55    0.68
  -5  -7  -1    5.67    0.67
   5   7   1    5.97    0.67
   5   7   1    5.84    0.69
   5   7   1    5.57    0.76
   5   7   1    6.16    0.89
  -6  -7  -1   32.26    1.69
  -6  -7  -1   27.09    1.66
  -6  -7  -1   31.50    1.67
   6   7   1   32.45    1.80
   6   7   1   32.34    1.89
   6   7   1   32.03    1.68
   6   7   1   31.23    1.62
  -7  -7  -1   20.27    1.32
  -7  -7  -1   18.99    1.35
   7   7   1   19.59    1.26
   7   7   1   14.32    1.35
   7   7   1   17.72    1.37
  -8  -7  -1    0.33    0.49
  -8  -7  -1    1.31    0.55
   8   7   1    0.83    0.55
   8   7   1    1.39    0.52
   8   7   1    1.33    0.58
  -9  -7  -1    0.67    0.59
  -9  -7  -1    2.04    0.69
   9   7   1    2.56    0.73
   9   7   1    1.54    0.62
   9   7   1    2.12    0.64
 -10  -7  -1    0.88    0.59
 -10  -7  -1    0.96    0.55
  10   7   1   -0.11    0.57
  10   7   1    0.73    0.56
  10   7   1    1.81    0.66
 -11  -7  -1    4.43    0.98
 -11  -7  -1    5.26    1.12
  11   7   1    3.29    0.94
  11   7   1    6.18    0.92
  11   7   1    5.74    1.00
 -12  -7  -1   11.95    1.39
  12   7   1   16.15    1.58
 -13  -7  -1    0.84    0.78
 -13  -7  -1    0.94    0.92
  13   7   1    0.57    0.79
  13   7   1    0.09    0.91
 -14  -7  -1   -0.40    0.75
 -14  -7  -1    0.96    1.06
  14   7   1    0.72    0.93
  14   7   1    0.60    0.94
 -15  -7  -1    0.75    0.95
 -15  -7  -1   -1.64    0.92
  15   7   1    0.33    0.98
  15   7   1    1.00    0.92
  10  -8  -1    3.89    1.16
  10  -8  -1    3.63    1.25
 -10   8   1    3.03    1.23
   9  -8  -1    0.85    0.83
   9  -8  -1    0.64    0.87
  -9   8   1    1.06    1.07
   8  -8  -1    0.22    0.70
   8  -8  -1    0.48    0.73
  -8   8   1    1.04    0.84
   7  -8  -1    0.21    0.73
   7  -8  -1    0.37    0.69
  -7   8   1    1.06    0.82
   6  -8  -1    1.00    0.69
   6  -8  -1   -0.41    0.60
  -6   8   1    0.09    0.64
  -6   8   1   -0.35    0.68
  -6   8   1    0.33    0.58
   5  -8  -1    3.33    0.85
   5  -8  -1    2.55    0.74
  -5   8   1    4.41    1.05
  -5   8   1    4.82    1.01
  -5   8   1    3.65    0.82
   4  -8  -1   86.58    3.99
   4  -8  -1   81.58    3.95
  -4   8   1   92.08    4.23
  -4   8   1   91.33    4.14
  -4   8   1   87.20    4.16
   3  -8  -1   28.41    1.77
   3  -8  -1   27.64    1.77
  -3   8   1   31.09    1.92
  -3   8   1   28.32    1.93
  -3   8   1   32.86    2.01
   2  -8  -1    5.60    0.93
   2  -8  -1    6.24    0.88
   2  -8  -1    7.20    0.95
  -2   8   1    6.93    1.01
  -2   8   1    5.08    0.85
  -2   8   1    5.68    0.87
   1  -8  -1    0.10    0.41
   1  -8  -1    0.26    0.43
   1  -8  -1    0.23    0.37
  -1   8   1   -0.07    0.47
  -1   8   1   -0.16    0.14
  -1   8   1    0.76    0.47
  -1   8   1   -0.19    0.42
   0  -8  -1    8.20    0.91
   0  -8  -1    6.32    0.41
   0  -8  -1    6.61    0.83
   0  -8  -1    6.91    0.82
   0   8   1    7.10    0.83
   0   8   1    7.04    0.94
   0   8   1    8.63    1.02
  -1  -8  -1    0.44    0.33
  -1  -8  -1    1.35    0.22
  -1  -8  -1    0.90    0.44
  -1  -8  -1    1.67    0.53
   1   8   1    1.20    0.43
   1   8   1    1.24    0.51
   1   8   1    0.67    0.47
   1   8   1    1.27    0.46
  -2  -8  -1   46.94    2.31
  -2  -8  -1   45.14    1.93
  -2  -8  -1   50.07    2.28
   2   8   1   43.73    2.45
   2   8   1   47.91    2.14
   2   8   1   45.47    2.30
   2   8   1   44.80    2.27
  -3  -8  -1   54.93    2.61
  -3  -8  -1   55.32    2.53
  -3  -8  -1   53.07    2.31
   3   8   1   57.30    2.64
   3   8   1   54.82    2.83
   3   8   1   54.55    2.35
   3   8   1   55.08    2.60
  -4  -8  -1    1.76    0.40
  -4  -8  -1    1.89    0.47
  -4  -8  -1    1.65    0.53
   4   8   1    2.09    0.53
   4   8   1    1.86    0.64
   4   8   1    2.63    0.34
   4   8   1    2.50    0.56
  -5  -8  -1    4.41    0.60
  -5  -8  -1    4.29    0.72
   5   8   1    3.66    0.66
   5   8   1    3.97    0.29
   5   8   1    4.38    0.82
   5   8   1    3.67    0.67
  -6  -8  -1    5.91    0.75
  -6  -8  -1    5.52    0.82
   6   8   1    5.34    0.76
   6   8   1    5.16    0.88
   6   8   1    6.18    0.86
  -7  -8  -1    3.87    0.73
  -7  -8  -1    5.33    0.77
   7   8   1    5.87    0.81
   7   8   1    5.18    0.90
   7   8   1    5.49    0.87
  -8  -8  -1   25.02    1.71
  -8  -8  -1   27.24    1.66
   8   8   1   23.63    1.75
   8   8   1   27.90    1.66
   8   8   1   25.52    1.72
  -9  -8  -1    0.40    0.60
  -9  -8  -1   -0.17    0.53
   9   8   1    0.09    0.58
   9   8   1    0.62    0.60
   9   8   1   -0.80    0.45
 -10  -8  -1    1.32    0.75
 -10  -8  -1    1.80    0.78
  10   8   1    3.28    0.77
  10   8   1    1.59    0.72
  10   8   1    3.99    0.85
 -11  -8  -1    7.58    1.19
 -11  -8  -1    7.75    1.19
  11   8   1    9.16    1.20
  11   8   1    7.13    1.20
  11   8   1    6.93    1.00
 -12  -8  -1   23.24    2.00
 -12  -8  -1   21.93    2.03
  12   8   1   19.82    2.08
  12   8   1   22.33    1.93
 -13  -8  -1    0.62    0.97
 -13  -8  -1   -0.47    0.73
  13   8   1   -0.12    0.75
  13   8   1   -1.03    0.73
 -14  -8  -1    1.27    0.93
 -14  -8  -1    1.04    0.93
  14   8   1    1.47    0.99
  14   8   1    1.82    0.90
 -15  -8  -1    1.53    1.03
 -15  -8  -1    2.70    1.18
  15   8   1    0.38    0.90
  15   8   1    1.32    1.17
   9  -9  -1    0.49    0.89
   9  -9  -1    0.16    0.81
  -9   9   1   -0.56    1.00
   8  -9  -1    2.65    1.09
   8  -9  -1   -0.64    0.83
  -8   9   1    2.23    1.13
   7  -9  -1    3.96    1.11
   7  -9  -1    2.66    0.96
  -7   9   1    1.99    1.11
   6  -9  -1    2.85    0.97
   6  -9  -1    4.12    1.02
  -6   9   1    3.76    0.94
  -6   9   1    3.35    1.01
   5  -9  -1   11.02    1.34
   5  -9  -1   13.13    1.45
  -5   9   1   13.21    1.42
  -5   9   1   15.14    1.71
  -5   9   1    9.96    1.38
   4  -9  -1   63.04    3.32
   4  -9  -1   70.17    3.40
  -4   9   1   67.45    3.55
  -4   9   1   68.70    3.50
  -4   9   1   68.28    3.59
   3  -9  -1    2.69    0.76
   3  -9  -1    1.02    0.62
  -3   9   1    1.98    0.74
  -3   9   1    1.80    0.70
  -3   9   1    1.84    0.70
   2  -9  -1   33.41    2.06
   2  -9  -1   34.85    2.09
  -2   9   1   39.54    2.30
  -2   9   1   33.47    2.10
  -2   9   1   39.37    2.27
   1  -9  -1   11.27    1.18
   1  -9  -1   12.51    1.26
  -1   9   1    9.21    1.17
  -1   9   1   10.93    1.21
  -1   9   1   12.26    1.34
   0  -9  -1    3.57    0.73
   0  -9  -1    4.39    0.79
   0   9   1    3.95    0.87
   0   9   1    4.42    0.76
   0   9   1    3.89    0.83
  -1  -9  -1    0.16    0.45
  -1  -9  -1    0.45    0.47
   1   9   1   -0.32    0.40
   1   9   1   -0.52    0.43
   1   9   1    0.13    0.37
  -2  -9  -1   34.84    1.92
  -2  -9  -1   34.03    1.50
  -2  -9  -1   33.20    1.95
   2   9   1   33.88    1.76
   2   9   1   36.63    1.99
   2   9   1   33.16    2.12
   2   9   1   35.07    1.96
  -3  -9  -1   61.27    2.91
  -3  -9  -1   60.55    2.53
   3   9   1   61.21    2.88
   3   9   1   62.67    2.93
   3   9   1   59.35    2.62
   3   9   1   56.64    3.09
  -4  -9  -1   -0.03    0.49
  -4  -9  -1    0.21    0.29
   4   9   1   -0.26    0.52
   4   9   1    0.54    0.53
   4   9   1    0.47    0.47
   4   9   1   -0.21    0.24
  -5  -9  -1    2.54    0.51
  -5  -9  -1    2.31    0.70
   5   9   1    3.38    0.82
   5   9   1    2.11    0.63
   5   9   1    1.64    0.62
  -6  -9  -1    6.49    0.80
  -6  -9  -1    5.86    0.88
   6   9   1    4.77    0.79
   6   9   1    6.19    1.02
   6   9   1    5.00    0.82
  -7  -9  -1   11.51    1.22
  -7  -9  -1   14.34    1.20
   7   9   1   14.89    1.33
   7   9   1   11.18    1.40
   7   9   1   12.34    1.28
  -8  -9  -1    2.25    0.65
   8   9   1    1.63    0.71
   8   9   1    2.64    0.71
  -9  -9  -1    9.40    1.13
  -9  -9  -1    9.56    1.23
   9   9   1    9.47    1.19
   9   9   1    7.55    1.07
   9   9   1    7.58    1.18
 -10  -9  -1   11.84    1.34
  10   9   1   10.49    1.33
  10   9   1   11.76    1.28
  10   9   1    9.10    1.28
 -11  -9  -1    5.67    1.10
 -11  -9  -1    6.00    1.24
  11   9   1    7.49    1.15
  11   9   1    7.70    1.14
  11   9   1    6.06    1.17
 -12  -9  -1    8.34    1.40
 -12  -9  -1    8.91    1.40
  12   9   1    7.75    1.35
  12   9   1    8.51    1.27
 -13  -9  -1    1.73    0.90
 -13  -9  -1    2.46    1.03
  13   9   1    0.28    0.79
  13   9   1    1.28    1.00
 -14  -9  -1    3.74    1.10
 -14  -9  -1    2.81    1.05
  14   9   1    1.81    1.05
  14   9   1    2.05    1.06
 -15  -9  -1    4.38    1.27
 -15  -9  -1    7.04    1.55
  15   9   1    3.21    1.19
  15   9   1    2.66    1.17
   8 -10  -1   20.01    2.09
   8 -10  -1   19.82    2.10
  -8  10   1   19.85    2.23
   7 -10  -1   -0.35    0.84
   7 -10  -1   -0.09    0.76
  -7  10   1    0.26    0.88
   6 -10  -1    0.89    0.84
   6 -10  -1    0.02    0.84
  -6  10   1    1.36    1.02
   5 -10  -1    9.21    1.30
   5 -10  -1    9.67    1.34
  -5  10   1   10.19    1.38
  -5  10   1    7.51    1.35
  -5  10   1    9.53    1.44
   4 -10  -1   17.02    1.68
   4 -10  -1   18.15    1.71
  -4  10   1   17.79    1.82
  -4  10   1   16.73    1.82
  -4  10   1   18.38    1.79
   3 -10  -1    2.30    0.86
   3 -10  -1    1.51    0.77
  -3  10   1    2.92    0.89
  -3  10   1    1.69    0.81
  -3  10   1    1.95    0.86
   2 -10  -1   95.82    4.38
   2 -10  -1   96.15    4.35
  -2  10   1   90.93    4.56
  -2  10   1   93.44    4.45
  -2  10   1   96.24    4.53
   1 -10  -1    3.71    0.83
   1 -10  -1    2.30    0.79
  -1  10   1    3.96    0.96
  -1  10   1    3.04    0.90
  -1  10   1    2.77    0.82
   0 -10  -1    2.84    0.81
   0 -10  -1    5.04    0.88
   0  10   1    4.78    0.99
   0  10   1    5.16    1.02
   0  10   1    4.57    0.84
  -1 -10  -1    0.22    0.58
  -1 -10  -1    0.11    0.46
   1  10   1    0.17    0.45
   1  10   1    0.90    0.67
   1  10   1    0.43    0.54
  -2 -10  -1   21.21    1.55
  -2 -10  -1   23.43    1.58
   2  10   1   23.56    1.60
   2  10   1   20.67    1.85
   2  10   1   19.10    1.33
   2  10   1   19.35    1.67
  -3 -10  -1   21.97    1.57
   3  10   1   22.03    1.59
   3  10   1   25.26    1.66
   3  10   1   24.06    1.82
   3  10   1   20.34    1.30
  -4 -10  -1  112.14    4.81
  -4 -10  -1  112.47    4.43
   4  10   1  110.16    4.43
   4  10   1   99.82    5.05
   4  10   1  118.22    4.85
   4  10   1  103.78    4.74
  -5 -10  -1   29.90    1.91
  -5 -10  -1   26.50    1.52
   5  10   1   28.42    1.77
   5  10   1   30.28    1.87
   5  10   1   27.25    2.04
  -6 -10  -1    1.87    0.69
  -6 -10  -1    2.19    0.56
   6  10   1    0.58    0.67
   6  10   1    2.09    0.68
   6  10   1    1.13    0.66
  -7 -10  -1    0.13    0.57
  -7 -10  -1    0.53    0.50
   7  10   1    1.14    0.55
   7  10   1    1.42    0.64
   7  10   1    0.67    0.66
  -8 -10  -1    0.95    0.61
  -8 -10  -1    2.13    0.84
   8  10   1    1.97    0.78
   8  10   1    1.19    0.73
   8  10   1    0.50    0.58
  -9 -10  -1   11.11    1.32
  -9 -10  -1   11.51    1.26
   9  10   1   11.91    1.32
   9  10   1   11.95    1.51
   9  10   1   13.39    1.51
 -10 -10  -1    0.14    0.73
 -10 -10  -1    1.10    0.84
  10  10   1    0.38    0.64
  10  10   1    0.76    0.72
  10  10   1   -0.78    0.55
 -11 -10  -1   12.36    1.49
 -11 -10  -1    9.87    1.39
  11  10   1   15.06    1.71
  11  10   1    9.80    1.39
  11  10   1   10.77    1.34
 -12 -10  -1    3.53    1.06
 -12 -10  -1    0.52    0.91
  12  10   1    1.22    0.75
  12  10   1    2.11    0.95
  12  10   1    2.79    0.90
 -13 -10  -1   -0.35    0.88
 -13 -10  -1    0.17    0.94
  13  10   1   -0.59    0.77
  13  10   1    0.37    0.87
 -14 -10  -1   -1.07    0.95
 -14 -10  -1    0.55    1.02
  14  10   1    0.97    1.00
  14  10   1    1.11    1.01
   7 -11  -1    0.62    0.91
   7 -11  -1    0.53    0.94
  -7  11   1    0.73    0.99
   6 -11  -1   -0.07    0.80
   6 -11  -1    1.69    0.98
  -6  11   1   -0.99    0.96
   5 -11  -1    4.22    1.15
   5 -11  -1    2.88    1.08
  -5  11   1    2.97    1.17
  -5  11   1    2.92    1.02
   4 -11  -1   -0.14    0.73
   4 -11  -1    0.83    0.77
  -4  11   1    0.76    0.86
  -4  11   1    1.25    0.86
  -4  11   1    0.48    0.85
   3 -11  -1    1.25    0.87
   3 -11  -1    0.00    0.73
  -3  11   1    1.25    0.82
  -3  11   1    0.33    0.71
  -3  11   1    0.63    0.84
   2 -11  -1   25.49    2.09
   2 -11  -1   27.64    1.94
  -2  11   1   25.10    2.10
  -2  11   1   24.08    2.13
  -2  11   1   20.89    2.06
   1 -11  -1    0.72    0.72
   1 -11  -1    1.44    0.81
  -1  11   1    0.47    0.75
  -1  11   1    0.93    0.71
  -1  11   1    0.83    0.79
   0 -11  -1   12.31    1.38
   0 -11  -1   14.03    1.44
   0  11   1   12.44    1.56
   0  11   1   14.26    1.67
   0  11   1   13.54    1.39
  -1 -11  -1    3.60    0.82
  -1 -11  -1    2.86    0.81
   1  11   1    4.05    0.92
   1  11   1    4.34    0.82
   1  11   1    3.40    0.95
  -2 -11  -1    5.87    0.94
  -2 -11  -1    4.73    0.98
   2  11   1    5.59    0.95
   2  11   1    5.79    0.83
   2  11   1    5.14    0.98
   2  11   1    4.43    1.06
  -3 -11  -1   -0.07    0.58
  -3 -11  -1   -0.19    0.48
   3  11   1   -1.12    0.33
   3  11   1   -0.50    0.62
   3  11   1    0.33    0.59
   3  11   1   -0.28    0.49
  -4 -11  -1  100.54    4.57
   4  11   1  105.48    4.61
   4  11   1   95.90    4.88
   4  11   1  100.50    4.59
  -5 -11  -1   17.76    1.60
   5  11   1   15.49    1.69
   5  11   1   15.97    1.53
   5  11   1   18.57    1.64
  -6 -11  -1    6.21    0.88
  -6 -11  -1    5.98    1.08
   6  11   1    4.76    1.04
   6  11   1    5.71    1.03
   6  11   1    5.14    0.94
  -7 -11  -1   10.56    1.31
  -7 -11  -1   11.47    1.13
   7  11   1    8.05    1.14
   7  11   1    8.91    1.21
   7  11   1    9.16    1.32
  -8 -11  -1    0.26    0.75
  -8 -11  -1    1.32    0.63
   8  11   1    0.83    0.66
   8  11   1   -0.27    0.68
   8  11   1    0.58    0.72
  -9 -11  -1   10.64    1.38
  -9 -11  -1    9.05    1.18
   9  11   1    8.09    1.29
   9  11   1    9.75    1.40
   9  11   1    8.71    1.20
 -10 -11  -1   21.83    2.01
 -10 -11  -1   22.56    1.88
  10  11   1   20.49    1.91
  10  11   1   21.51    2.07
  10  11   1   22.47    2.08
 -11 -11  -1   18.43    1.91
 -11 -11  -1   21.48    1.90
  11  11   1   23.30    2.00
  11  11   1   20.25    1.99
  11  11   1   16.40    1.96
 -12 -11  -1    0.90    0.89
 -12 -11  -1    0.43    0.84
  12  11   1    0.40    0.75
  12  11   1    0.39    0.86
  12  11   1    1.26    0.95
 -13 -11  -1    0.20    0.88
 -13 -11  -1   -0.25    0.88
  13  11   1   -0.21    0.93
  13  11   1    1.20    0.88
 -14 -11  -1    8.38    1.55
  14  11   1    8.08    1.57
  14  11   1    6.95    1.42
   6 -12  -1    4.42    1.24
   6 -12  -1    4.87    1.23
  -6  12   1    5.10    1.45
   5 -12  -1    2.66    1.11
   5 -12  -1    2.83    1.09
  -5  12   1    3.30    1.16
  -5  12   1    1.00    0.95
   4 -12  -1   -1.05    0.70
   4 -12  -1    0.37    0.88
  -4  12   1   -0.54    0.91
  -4  12   1    0.34    0.89
   3 -12  -1   -0.26    0.85
   3 -12  -1    1.00    0.88
  -3  12   1   -0.89    0.76
  -3  12   1    0.07    0.87
  -3  12   1    0.49    0.94
   2 -12  -1   11.13    1.47
   2 -12  -1   10.14    1.33
  -2  12   1   13.34    1.74
  -2  12   1    9.04    1.38
  -2  12   1    7.93    1.48
   1 -12  -1    6.90    1.19
   1 -12  -1    7.33    1.23
  -1  12   1    9.37    1.48
  -1  12   1    7.80    1.35
  -1  12   1    7.09    1.25
   0 -12  -1   48.32    2.82
   0 -12  -1   46.47    2.83
   0  12   1   52.55    3.10
   0  12   1   52.01    3.18
   0  12   1   53.53    2.82
  -1 -12  -1    3.75    0.93
  -1 -12  -1    5.52    1.14
   1  12   1    5.47    1.19
   1  12   1    3.41    0.96
   1  12   1    4.46    0.90
  -2 -12  -1    1.81    0.75
  -2 -12  -1   -0.38    0.73
   2  12   1    0.24    0.79
   2  12   1    0.48    0.55
   2  12   1    0.25    0.71
  -3 -12  -1   -0.14    0.55
  -3 -12  -1    0.32    0.71
   3  12   1    0.25    0.77
   3  12   1   -0.52    0.60
   3  12   1   -0.03    0.60
  -4 -12  -1   32.58    2.22
   4  12   1   34.63    2.48
   4  12   1   32.66    2.22
   4  12   1   34.80    2.25
  -5 -12  -1    4.64    1.02
   5  12   1    3.57    0.94
   5  12   1    4.42    1.06
   5  12   1    5.52    1.08
  -6 -12  -1   11.48    1.42
   6  12   1   11.20    1.44
   6  12   1   14.97    1.78
   6  12   1   12.63    1.44
  -7 -12  -1   18.34    1.78
   7  12   1   16.85    1.69
   7  12   1   19.40    2.02
   7  12   1   15.50    1.57
  -8 -12  -1    1.54    0.89
   8  12   1    1.42    0.76
   8  12   1    1.12    0.89
   8  12   1    0.32    0.68
  -9 -12  -1    0.14    0.83
  -9 -12  -1    0.48    0.68
   9  12   1   -0.29    0.72
   9  12   1   -0.24    0.70
   9  12   1    1.23    0.79
 -10 -12  -1   15.00    1.84
 -10 -12  -1   16.68    1.63
  10  12   1   12.40    1.66
  10  12   1   11.67    1.54
  10  12   1   14.42    1.69
 -11 -12  -1    2.34    1.18
 -11 -12  -1    2.89    1.00
  11  12   1    2.23    1.00
  11  12   1    2.13    1.02
  11  12   1    0.83    0.89
 -12 -12  -1    1.33    0.98
 -12 -12  -1    3.84    1.27
  12  12   1    2.34    1.15
  12  12   1    1.49    0.98
  12  12   1    3.00    1.04
 -13 -12  -1   -0.11    0.94
 -13 -12  -1   -1.03    0.84
  13  12   1    0.09    0.91
  13  12   1    0.17    0.84
   5 -13  -1   -0.72    0.90
   5 -13  -1    0.06    0.95
  -5  13   1   -0.31    0.97
   4 -13  -1    1.07    0.94
   4 -13  -1    2.05    1.10
  -4  13   1   -0.26    1.00
  -4  13   1    0.29    0.95
   3 -13  -1   -2.17    0.80
   3 -13  -1    0.21    0.84
  -3  13   1    0.29    0.97
  -3  13   1   -0.38    0.92
  -3  13   1    0.04    0.89
   2 -13  -1    0.70    1.03
   2 -13  -1    0.38    0.83
  -2  13   1    1.13    0.85
  -2  13   1    0.10    0.90
  -2  13   1    0.64    0.98
   1 -13  -1    6.92    1.34
   1 -13  -1    7.95    1.32
  -1  13   1    5.12    1.16
  -1  13   1    5.30    1.27
  -1  13   1    5.19    1.23
   0 -13  -1   30.46    2.45
   0 -13  -1   28.24    2.31
   0  13   1   23.86    2.43
   0  13   1   27.92    2.51
   0  13   1   28.18    2.10
  -1 -13  -1   -0.40    0.69
  -1 -13  -1   -0.31    0.77
   1  13   1    0.05    0.75
   1  13   1    0.05    0.79
   1  13   1    0.37    0.61
  -2 -13  -1    2.38    0.91
  -2 -13  -1    1.99    0.95
   2  13   1    1.62    0.92
   2  13   1    2.38    1.02
  -3 -13  -1    0.60    0.78
  -3 -13  -1   -0.38    0.81
   3  13   1    0.85    0.87
   3  13   1    1.34    0.87
  -4 -13  -1   12.55    1.52
  -4 -13  -1    9.03    1.34
   4  13   1    9.13    1.55
   4  13   1    7.96    1.22
   4  13   1    9.41    1.43
  -5 -13  -1    2.53    0.97
   5  13   1    3.83    1.10
   5  13   1    4.42    1.10
   5  13   1    2.60    0.93
  -6 -13  -1   43.65    2.80
   6  13   1   49.26    2.83
   6  13   1   46.87    3.11
   6  13   1   48.34    2.83
  -7 -13  -1   11.52    1.52
   7  13   1   11.67    1.50
   7  13   1   10.67    1.66
   7  13   1    8.76    1.34
  -8 -13  -1    1.66    1.02
   8  13   1    0.91    0.74
   8  13   1    1.74    1.00
   8  13   1   -0.07    0.67
  -9 -13  -1    0.72    0.98
   9  13   1   -0.62    0.76
   9  13   1   -0.67    0.62
   9  13   1   -0.88    0.74
 -10 -13  -1    0.59    1.12
  10  13   1    1.62    0.94
  10  13   1    2.97    1.05
  10  13   1    1.86    0.96
 -11 -13  -1   -0.26    1.03
  11  13   1    3.98    1.24
  11  13   1    2.68    1.03
  11  13   1   -0.09    0.86
 -12 -13  -1    2.56    1.23
  12  13   1    4.27    1.17
  12  13   1    4.72    1.22
  12  13   1    2.41    1.10
   3 -14  -1    0.16    0.86
   3 -14  -1   -0.42    0.93
  -3  14   1    0.39    0.92
  -3  14   1    0.45    1.06
   2 -14  -1    0.09    0.88
   2 -14  -1   -0.32    0.86
  -2  14   1    0.32    0.93
  -2  14   1    0.04    0.98
  -2  14   1    1.45    1.12
   1 -14  -1    2.81    1.22
   1 -14  -1    1.87    1.02
  -1  14   1    1.41    1.13
  -1  14   1    4.18    1.16
  -1  14   1    3.90    1.31
   0 -14  -1    8.02    1.48
   0 -14  -1    5.78    1.25
   0  14   1    5.50    1.36
   0  14   1    4.59    1.33
   0  14   1    6.82    1.28
  -1 -14  -1    2.34    1.11
  -1 -14  -1    2.31    0.98
   1  14   1    0.16    1.01
   1  14   1   -1.66    0.77
  -2 -14  -1   27.54    2.36
  -2 -14  -1   29.76    2.54
   2  14   1   28.97    2.78
   2  14   1   31.79    2.76
  -3 -14  -1    0.12    0.72
  -3 -14  -1   -0.63    0.79
   3  14   1   -0.90    0.83
   3  14   1   -0.74    0.68
  -4 -14  -1    4.33    1.12
  -4 -14  -1    4.05    1.12
   4  14   1    1.13    1.01
   4  14   1    5.41    1.17
   4  14   1    3.61    1.15
  -5 -14  -1    9.72    1.41
  -5 -14  -1    8.57    1.55
   5  14   1    9.23    1.41
   5  14   1    6.48    1.27
   5  14   1    7.36    1.45
  -6 -14  -1   19.08    2.09
   6  14   1   19.71    1.94
   6  14   1   18.86    2.26
   6  14   1   14.60    1.80
  -7 -14  -1    0.03    0.87
   7  14   1    0.16    0.85
   7  14   1    0.56    0.95
   7  14   1    0.11    0.78
  -8 -14  -1   11.96    1.76
   8  14   1   14.46    1.85
   8  14   1   16.49    1.88
   8  14   1   16.08    2.04
  -9 -14  -1   -0.09    0.96
   9  14   1    0.19    0.86
   9  14   1   -0.47    0.87
   9  14   1   -0.12    0.89
 -10 -14  -1   -0.11    1.15
  10  14   1    0.38    0.84
  10  14   1    1.31    1.07
  10  14   1    1.50    0.98
 -11 -14  -1    0.80    1.11
  11  14   1    0.13    0.94
  11  14   1   -1.14    0.87
  11  14   1    1.86    0.97
   1 -15  -1    2.05    1.07
   1 -15  -1    4.35    1.19
  -1  15   1    0.79    0.99
  -1  15   1    3.24    1.37
  -1  15   1    2.50    1.29
   0 -15  -1    0.04    0.89
   0 -15  -1    0.55    1.06
   0  15   1    1.45    1.10
   0  15   1   -0.17    0.98
  -1 -15  -1    4.13    1.15
  -1 -15  -1    8.02    1.57
   1  15   1    6.18    1.50
   1  15   1    5.10    1.44
  -2 -15  -1   16.12    1.88
  -2 -15  -1   13.99    1.69
   2  15   1   12.91    1.86
   2  15   1   12.72    1.84
  -3 -15  -1    0.92    1.03
  -3 -15  -1    2.44    1.00
   3  15   1    0.88    1.05
   3  15   1    0.94    1.04
  -4 -15  -1    3.18    1.28
  -4 -15  -1    4.69    1.37
   4  15   1    6.21    1.39
   4  15   1    2.30    1.11
  -5 -15  -1    1.96    1.07
  -5 -15  -1    2.87    1.06
   5  15   1    2.74    1.21
   5  15   1    3.70    1.20
   5  15   1    1.63    1.08
  -6 -15  -1   -0.54    0.88
  -6 -15  -1   -0.24    1.00
   6  15   1    2.24    0.97
   6  15   1   -0.56    0.93
   6  15   1    1.70    1.03
  -7 -15  -1    2.88    1.24
   7  15   1   -0.42    0.77
   7  15   1   -0.24    0.82
   7  15   1    0.07    0.87
  -8 -15  -1   14.41    2.00
   8  15   1   13.16    1.82
   8  15   1   13.87    2.05
   8  15   1   15.85    1.92
  -9 -15  -1    2.45    1.35
   9  15   1    0.59    1.13
   9  15   1    1.55    1.08
   9  15   1   -0.72    0.76
 -10 -15  -1    1.17    1.11
  10  15   1    1.22    1.04
  10  15   1   -0.62    0.84
  10  15   1   -0.41    0.82
   2  16   1    2.38    1.36
  -3 -16  -1   -0.73    0.78
  -3 -16  -1    1.52    1.16
   3  16   1   -1.96    0.83
   3  16   1    0.10    1.10
  -4 -16  -1   10.52    1.72
  -4 -16  -1   14.15    1.91
   4  16   1   16.34    2.08
   4  16   1    9.98    1.86
  -5 -16  -1    0.27    1.08
  -5 -16  -1    0.50    0.90
   5  16   1    3.05    1.32
   5  16   1   -0.30    0.94
  -6 -16  -1    3.48    1.24
  -6 -16  -1    3.18    1.38
   6  16   1    1.24    1.11
   6  16   1    2.55    1.23
   6  16   1    3.57    1.23
  -7 -16  -1    3.79    1.49
  -7 -16  -1    1.97    1.21
   7  16   1    3.05    1.28
   7  16   1    1.97    1.19
   7  16   1   -0.56    0.91
   7  16  -2    3.34    1.35
   6  16  -2    4.97    1.43
   6  16  -2    5.72    1.54
   6  16  -2    4.79    1.34
  -6 -16   2    4.77    1.51
  -6 -16   2    3.62    1.28
   5  16  -2   20.77    2.25
   5  16  -2   15.87    2.29
  -5 -16   2   17.87    2.14
  -5 -16   2   17.75    2.12
   4  16  -2    2.91    1.34
   4  16  -2    2.48    1.18
  -4 -16   2    4.85    1.43
  -4 -16   2    2.36    1.29
   3  16  -2   11.12    1.94
   3  16  -2    9.81    1.71
  -3 -16   2    9.90    1.68
  -3 -16   2   11.22    1.78
   9  15  -2   26.84    2.79
   9  15  -2   23.00    2.46
   9  15  -2   25.99    2.39
  -9 -15   2   26.37    2.61
   8  15  -2    0.73    0.90
   8  15  -2   -0.77    0.90
   8  15  -2   -0.13    1.01
  -8 -15   2    1.08    1.24
   7  15  -2    3.27    1.21
   7  15  -2    0.75    0.97
   7  15  -2    4.33    1.32
  -7 -15   2    1.96    1.18
   6  15  -2    0.56    0.87
   6  15  -2   -0.82    0.86
   6  15  -2    0.73    1.03
  -6 -15   2   -0.59    0.88
  -6 -15   2    0.33    0.95
   5  15  -2   -0.71    0.90
   5  15  -2   -0.48    0.99
   5  15  -2   -0.16    0.85
  -5 -15   2    0.92    1.08
  -5 -15   2    0.88    0.95
   4  15  -2    6.39    1.50
   4  15  -2    7.11    1.43
  -4 -15   2    8.62    1.56
  -4 -15   2    9.60    1.63
   3  15  -2    2.94    1.28
   3  15  -2    2.17    1.06
  -3 -15   2    4.87    1.34
  -3 -15   2    2.13    1.21
   2  15  -2    0.07    0.97
   2  15  -2    0.05    1.04
  -2 -15   2    1.46    0.94
  -2 -15   2   -0.03    1.01
   1  15  -2    3.94    1.41
   1  15  -2    7.07    1.53
  -1 -15   2    5.92    1.36
  -1 -15   2    4.16    1.33
   0  15  -2   10.23    1.81
   0  15  -2    9.47    1.80
   0 -15   2   14.23    1.85
   0 -15   2   10.80    1.68
  -1  15  -2   11.09    1.82
  -1  15  -2   10.35    1.77
  -1  15  -2    7.30    1.67
   1 -15   2    7.61    1.47
   1 -15   2    7.71    1.52
  11  14  -2    2.22    1.17
  11  14  -2    2.83    1.25
  11  14  -2    3.52    1.12
 -11 -14   2    4.08    1.30
  10  14  -2    1.25    0.88
  10  14  -2    2.17    1.05
  10  14  -2    1.05    0.86
 -10 -14   2    0.97    1.10
   9  14  -2    8.33    1.36
   9  14  -2    7.45    1.42
   9  14  -2    7.22    1.60
  -9 -14   2    8.30    1.54
   8  14  -2   10.05    1.56
   8  14  -2   11.80    1.56
   8  14  -2   11.95    1.73
  -8 -14   2    8.38    1.59
   7  14  -2    0.93    0.81
   7  14  -2    0.36    0.85
   7  14  -2    0.68    0.96
  -7 -14   2    0.14    0.89
   6  14  -2   14.98    1.98
   6  14  -2   10.56    1.59
   6  14  -2   15.13    1.78
  -6 -14   2   14.95    1.86
   5  14  -2    2.58    0.94
   5  14  -2    1.20    0.86
   5  14  -2    1.13    0.95
  -5 -14   2    3.30    1.05
  -5 -14   2    3.46    1.18
   4  14  -2   -0.80    0.80
   4  14  -2    0.45    0.88
   4  14  -2    1.71    0.97
  -4 -14   2    0.20    0.95
  -4 -14   2    0.48    0.79
   3  14  -2    1.07    1.06
   3  14  -2    1.14    0.93
  -3 -14   2    0.87    0.95
  -3 -14   2    2.77    1.11
   2  14  -2    4.75    1.23
   2  14  -2    3.25    1.10
  -2 -14   2    4.05    1.21
  -2 -14   2    4.25    1.24
   1  14  -2    4.59    1.40
   1  14  -2    4.05    1.19
  -1 -14   2    3.50    1.19
  -1 -14   2    3.30    1.08
   0  14  -2   -0.20    0.95
   0  14  -2    1.47    0.86
   0  14  -2    1.94    1.06
   0 -14   2    2.23    0.99
   0 -14   2    1.21    0.93
  -1  14  -2   24.12    2.41
  -1  14  -2   28.15    2.71
  -1  14  -2   26.71    2.32
   1 -14   2   20.98    2.17
   1 -14   2   20.05    2.20
  -2  14  -2   -0.29    0.95
  -2  14  -2   -0.33    0.88
  -2  14  -2    3.39    1.33
   2 -14   2   -0.04    0.97
   2 -14   2   -0.61    0.89
  -3  14  -2   40.04    3.36
  -3  14  -2   31.05    2.90
  -3  14  -2   41.83    3.34
   3 -14   2   31.66    2.69
   3 -14   2   35.02    2.59
  12  13  -2    2.70    1.02
  12  13  -2    0.02    1.00
  12  13  -2    2.11    1.08
 -12 -13   2    2.07    1.20
  11  13  -2    1.79    1.02
  11  13  -2    1.52    0.92
  11  13  -2    0.35    0.98
 -11 -13   2    2.34    1.08
  10  13  -2    4.86    1.28
  10  13  -2    6.43    1.22
  10  13  -2    6.72    1.41
 -10 -13   2    5.08    1.42
   9  13  -2    1.89    0.97
   9  13  -2    1.08    0.97
   9  13  -2    0.55    0.78
  -9 -13   2    1.68    1.00
   8  13  -2    3.10    1.00
   8  13  -2    2.50    0.99
   8  13  -2    4.00    1.18
  -8 -13   2    1.46    0.95
   7  13  -2   13.02    1.55
   7  13  -2   11.78    1.54
   7  13  -2   12.83    1.79
  -7 -13   2    9.98    1.48
   6  13  -2   11.33    1.44
   6  13  -2    9.82    1.50
   6  13  -2   10.58    1.65
  -6 -13   2   13.28    1.70
   5  13  -2    7.40    1.22
   5  13  -2    7.17    1.37
   5  13  -2    9.16    1.37
  -5 -13   2    7.95    1.29
   4  13  -2    1.26    0.93
   4  13  -2    0.99    0.89
   4  13  -2    2.18    0.90
  -4 -13   2    1.57    0.87
  -4 -13   2    1.61    0.91
   3  13  -2    3.61    1.08
   3  13  -2    4.83    1.13
  -3 -13   2    6.40    1.22
  -3 -13   2    5.33    1.14
   2  13  -2    6.68    1.28
   2  13  -2    6.45    1.30
  -2 -13   2    5.94    1.17
  -2 -13   2    5.85    1.25
   1  13  -2   48.61    3.25
   1  13  -2   52.74    2.88
   1  13  -2   56.11    3.22
  -1 -13   2   59.15    3.18
  -1 -13   2   50.37    2.99
   0  13  -2   25.94    2.15
   0  13  -2   22.29    2.19
   0  13  -2   23.35    2.36
   0 -13   2   22.15    2.08
   0 -13   2   23.64    2.13
  -1  13  -2    0.84    0.98
  -1  13  -2    0.82    0.93
  -1  13  -2    0.73    0.83
   1 -13   2    0.40    0.78
   1 -13   2    0.30    0.79
  -2  13  -2   15.33    1.98
  -2  13  -2   13.65    1.87
  -2  13  -2   13.74    1.71
   2 -13   2   14.61    1.74
   2 -13   2   11.90    1.61
  -3  13  -2    9.31    1.63
  -3  13  -2    5.81    1.36
  -3  13  -2    4.67    1.37
   3 -13   2    6.21    1.32
   3 -13   2    9.02    1.46
  -4  13  -2   -0.20    0.97
  -4  13  -2   -1.50    0.93
  -4  13  -2   -0.24    1.04
   4 -13   2    1.08    1.04
   4 -13   2    0.63    0.96
  -5  13  -2    2.62    1.20
  -5  13  -2    4.25    1.30
   5 -13   2    4.52    1.20
   5 -13   2    3.41    1.22
  13  12  -2    2.10    1.03
  13  12  -2    0.64    1.05
 -13 -12   2    1.84    1.09
 -13 -12   2    2.04    1.02
  12  12  -2    0.23    0.79
  12  12  -2    0.30    0.85
 -12 -12   2    1.83    1.18
 -12 -12   2   -0.78    0.75
  11  12  -2   13.33    1.71
  11  12  -2   13.54    1.61
  11  12  -2   12.82    1.67
 -11 -12   2   13.65    1.56
 -11 -12   2   10.88    1.62
  10  12  -2   36.28    2.60
  10  12  -2   33.49    2.50
  10  12  -2   38.00    2.38
 -10 -12   2   37.54    2.56
 -10 -12   2   39.82    2.37
   9  12  -2    1.16    0.81
   9  12  -2    2.09    0.91
   9  12  -2    1.26    0.72
  -9 -12   2    0.72    0.91
   8  12  -2   11.29    1.47
   8  12  -2   13.91    1.49
   8  12  -2   11.16    1.53
  -8 -12   2   13.50    1.64
   7  12  -2   -1.10    0.68
   7  12  -2   -0.23    0.63
   7  12  -2    0.15    0.61
  -7 -12   2   -1.00    0.76
   6  12  -2   13.15    1.67
   6  12  -2   14.87    1.52
   6  12  -2   12.83    1.51
  -6 -12   2    8.68    1.30
   5  12  -2    4.59    1.06
   5  12  -2    3.93    0.92
   5  12  -2    3.24    0.99
  -5 -12   2    3.88    0.96
   4  12  -2    0.86    0.68
   4  12  -2    0.41    0.72
   4  12  -2    0.08    0.70
  -4 -12   2    0.08    0.80
   3  12  -2   13.47    1.56
   3  12  -2   12.72    1.50
   3  12  -2   11.89    1.53
  -3 -12   2   14.14    1.56
  -3 -12   2   15.64    1.63
   2  12  -2    9.59    1.31
   2  12  -2    9.00    1.08
   2  12  -2   10.97    1.61
  -2 -12   2   10.75    1.36
  -2 -12   2    9.73    1.31
   1  12  -2   77.14    3.80
   1  12  -2   79.00    4.32
   1  12  -2   87.26    4.13
  -1 -12   2   85.21    4.05
  -1 -12   2   80.50    4.03
   0  12  -2    0.22    0.64
   0  12  -2   -0.78    0.74
   0  12  -2   -0.31    0.67
   0 -12   2   -0.59    0.62
   0 -12   2   -0.69    0.70
  -1  12  -2    0.75    0.82
  -1  12  -2    0.19    0.70
  -1  12  -2    0.49    0.89
   1 -12   2   -0.04    0.73
   1 -12   2    0.20    0.79
  -2  12  -2    0.36    0.75
  -2  12  -2    0.75    0.76
  -2  12  -2    2.25    0.96
   2 -12   2   -0.23    0.80
   2 -12   2    1.72    0.88
  -3  12  -2    0.47    0.91
  -3  12  -2   -0.11    0.81
  -3  12  -2    0.05    0.86
   3 -12   2    1.09    0.78
   3 -12   2   -0.30    0.82
  -4  12  -2    0.53    0.98
  -4  12  -2    0.65    1.02
  -4  12  -2    0.88    0.95
   4 -12   2    0.96    0.79
   4 -12   2    1.15    0.94
  -5  12  -2    6.67    1.46
  -5  12  -2    8.94    1.52
   5 -12   2    6.45    1.39
   5 -12   2    4.96    1.17
  -6  12  -2    2.16    1.20
   6 -12   2    3.56    1.13
   6 -12   2    1.55    1.03
  14  11  -2    7.16    1.38
  14  11  -2    4.91    1.34
 -14 -11   2    7.44    1.49
 -14 -11   2    5.13    1.42
  13  11  -2    1.84    1.13
  13  11  -2    0.34    0.83
 -13 -11   2    0.83    0.95
 -13 -11   2    0.27    0.86
  12  11  -2    5.22    1.26
  12  11  -2    2.88    0.98
 -12 -11   2    4.47    1.10
 -12 -11   2    3.00    1.10
  11  11  -2   11.07    1.45
  11  11  -2    9.49    1.32
  11  11  -2   10.83    1.62
 -11 -11   2   11.81    1.62
 -11 -11   2    8.53    1.32
  10  11  -2    0.35    0.77
  10  11  -2    1.38    0.86
  10  11  -2    0.16    0.67
 -10 -11   2    1.47    0.90
 -10 -11   2    1.30    0.79
   9  11  -2   61.34    3.38
   9  11  -2   68.15    3.50
   9  11  -2   59.47    3.11
  -9 -11   2   61.45    3.13
  -9 -11   2   56.37    3.22
   8  11  -2   19.30    1.88
   8  11  -2   21.45    2.04
   8  11  -2   23.53    1.73
  -8 -11   2   25.02    1.64
  -8 -11   2   24.60    2.02
   7  11  -2   41.62    2.61
   7  11  -2   36.88    2.24
   7  11  -2   39.88    2.44
  -7 -11   2   38.77    2.44
  -7 -11   2   40.90    2.16
   6  11  -2   13.16    1.46
   6  11  -2   13.89    1.33
   6  11  -2   11.70    1.46
  -6 -11   2   13.76    1.50
   5  11  -2    3.58    0.96
   5  11  -2    4.97    1.07
   5  11  -2    4.15    0.86
  -5 -11   2    4.13    0.97
   4  11  -2    1.22    0.65
   4  11  -2    1.58    0.76
   4  11  -2    0.93    0.75
  -4 -11   2    1.24    0.70
   3  11  -2    1.23    0.68
   3  11  -2    2.15    0.73
   3  11  -2    2.04    0.54
   3  11  -2    1.15    0.73
  -3 -11   2    3.39    0.83
  -3 -11   2    1.89    0.73
   2  11  -2    9.44    1.32
   2  11  -2    9.04    1.00
   2  11  -2    8.38    1.19
   2  11  -2    9.85    1.24
  -2 -11   2   11.06    1.27
  -2 -11   2   11.83    1.36
   1  11  -2    3.02    0.74
   1  11  -2    2.94    0.88
   1  11  -2    2.82    0.87
  -1 -11   2    3.54    0.90
  -1 -11   2    3.17    0.85
   0  11  -2    9.75    1.35
   0  11  -2   11.46    1.39
   0  11  -2   10.99    1.23
   0 -11   2    7.43    1.12
   0 -11   2   10.39    1.28
  -1  11  -2    0.29    0.76
  -1  11  -2    1.33    0.84
  -1  11  -2    1.35    0.72
   1 -11   2    1.33    0.69
   1 -11   2    0.97    0.70
  -2  11  -2    0.55    0.80
  -2  11  -2    0.16    0.60
  -2  11  -2    1.64    0.79
   2 -11   2    0.56    0.67
   2 -11   2    1.02    0.73
  -3  11  -2    9.62    1.48
  -3  11  -2    8.62    1.40
  -3  11  -2   10.85    1.52
   3 -11   2    8.19    1.25
   3 -11   2    9.70    1.41
  -4  11  -2    5.57    1.26
  -4  11  -2    5.57    1.32
  -4  11  -2    5.68    1.27
   4 -11   2    5.23    1.14
   4 -11   2    5.99    1.15
  -5  11  -2   10.98    1.70
  -5  11  -2   13.41    1.68
  -5  11  -2   11.08    1.60
   5 -11   2   11.51    1.52
   5 -11   2   13.60    1.66
  -6  11  -2   14.13    1.87
   6 -11   2   13.80    1.78
   6 -11   2   15.09    1.73
  -7  11  -2   -0.27    1.02
   7 -11   2    0.48    0.97
  14  10  -2    4.95    1.20
  14  10  -2    4.04    1.35
 -14 -10   2    6.43    1.41
 -14 -10   2    5.01    1.33
  13  10  -2    8.11    1.56
  13  10  -2    8.47    1.38
 -13 -10   2    9.75    1.49
 -13 -10   2   11.43    1.65
  12  10  -2    5.68    1.23
  12  10  -2    7.25    1.21
 -12 -10   2    5.83    1.25
 -12 -10   2    9.10    1.42
  11  10  -2    4.98    1.00
  11  10  -2    3.09    0.96
  11  10  -2    5.55    1.04
 -11 -10   2    3.58    0.99
 -11 -10   2    4.52    1.16
  10  10  -2   27.86    2.35
  10  10  -2   27.51    1.93
  10  10  -2   28.49    2.09
 -10 -10   2   31.29    2.11
 -10 -10   2   29.77    2.16
   9  10  -2   18.30    1.74
   9  10  -2   17.94    1.49
   9  10  -2   12.68    1.49
  -9 -10   2   15.84    1.46
  -9 -10   2   14.04    1.56
   8  10  -2   -0.43    0.60
   8  10  -2    0.79    0.56
   8  10  -2    0.81    0.62
  -8 -10   2    0.79    0.66
  -8 -10   2    0.28    0.53
   7  10  -2    1.46    0.69
   7  10  -2    2.42    0.68
   7  10  -2    1.46    0.74
  -7 -10   2    1.73    0.60
  -7 -10   2    1.99    0.71
   6  10  -2    0.75    0.64
   6  10  -2    0.71    0.60
   6  10  -2    1.79    0.63
  -6 -10   2    0.36    0.43
  -6 -10   2    0.76    0.62
   5  10  -2   27.44    1.79
   5  10  -2   26.64    1.85
   5  10  -2   29.01    2.07
  -5 -10   2   30.78    1.56
  -5 -10   2   31.74    1.90
   4  10  -2   23.14    1.58
   4  10  -2   20.88    1.21
   4  10  -2   23.09    1.84
   4  10  -2   20.48    1.86
  -4 -10   2   25.36    1.70
   3  10  -2    2.20    0.64
   3  10  -2    3.25    0.56
   3  10  -2    2.53    0.71
   3  10  -2    5.00    0.98
  -3 -10   2    3.10    0.74
   2  10  -2   28.94    1.87
   2  10  -2   32.50    1.94
   2  10  -2   29.99    2.04
   2  10  -2   28.64    1.64
  -2 -10   2   30.13    1.87
  -2 -10   2   27.46    1.81
   1  10  -2    9.66    1.23
   1  10  -2    7.88    1.21
   1  10  -2   11.42    1.09
  -1 -10   2    8.38    1.10
  -1 -10   2    9.17    1.07
   0  10  -2    0.77    0.63
   0  10  -2    0.41    0.60
   0  10  -2    1.05    0.56
   0 -10   2    1.31    0.63
   0 -10   2    2.19    0.72
  -1  10  -2   13.33    1.44
  -1  10  -2   11.33    1.40
  -1  10  -2   12.54    1.34
   1 -10   2   14.22    1.39
   1 -10   2   12.47    1.35
  -2  10  -2    0.42    0.72
  -2  10  -2    0.10    0.63
  -2  10  -2    2.30    0.78
   2 -10   2    1.03    0.67
   2 -10   2    0.85    0.63
  -3  10  -2    2.75    0.91
  -3  10  -2    3.09    0.83
  -3  10  -2    1.65    0.84
   3 -10   2    3.34    0.90
   3 -10   2    2.83    0.84
  -4  10  -2    1.58    0.89
  -4  10  -2    0.69    0.80
  -4  10  -2    1.52    0.87
   4 -10   2    2.03    0.87
   4 -10   2    3.30    0.89
  -5  10  -2   25.06    2.35
  -5  10  -2   22.93    2.18
  -5  10  -2   31.94    2.22
   5 -10   2   32.37    2.15
   5 -10   2   28.78    2.06
  -6  10  -2    1.06    0.88
  -6  10  -2    3.03    1.01
  -6  10  -2    0.96    1.02
   6 -10   2    0.97    0.86
   6 -10   2    1.86    0.89
  -7  10  -2   30.35    2.83
   7 -10   2   38.92    2.52
   7 -10   2   31.83    2.74
  -8  10  -2   16.18    2.13
   8 -10   2   15.93    2.01
  14   9  -2   10.48    1.73
  14   9  -2    6.65    1.28
 -14  -9   2    8.23    1.45
 -14  -9   2    5.98    1.29
  13   9  -2   25.50    2.48
  13   9  -2   28.03    2.29
 -13  -9   2   28.17    2.46
 -13  -9   2   28.79    2.39
  12   9  -2    1.91    1.04
  12   9  -2    0.16    0.67
 -12  -9   2    1.39    0.87
 -12  -9   2    0.67    0.89
  11   9  -2   52.17    3.14
  11   9  -2   61.31    3.09
  11   9  -2   56.90    2.98
 -11  -9   2   55.69    3.05
 -11  -9   2   54.99    3.10
  10   9  -2    7.32    1.08
  10   9  -2    6.01    1.10
  10   9  -2    6.70    1.02
 -10  -9   2    6.44    1.11
 -10  -9   2    7.24    1.10
   9   9  -2    2.61    0.78
  -9  -9   2    3.12    0.84
   8   9  -2   -0.13    0.52
   8   9  -2    0.33    0.49
   8   9  -2   -0.27    0.54
  -8  -9   2    0.85    0.65
  -8  -9   2   -0.11    0.53
   7   9  -2    0.74    0.51
   7   9  -2    0.47    0.53
   7   9  -2   -0.13    0.54
  -7  -9   2    0.66    0.48
  -7  -9   2    0.67    0.62
   6   9  -2    5.25    0.77
   6   9  -2    2.77    0.80
   6   9  -2    2.09    0.72
  -6  -9   2    2.90    0.71
  -6  -9   2    2.96    0.61
   5   9  -2    8.01    1.13
   5   9  -2    6.98    0.85
   5   9  -2    9.70    1.15
  -5  -9   2    8.55    0.80
  -5  -9   2    7.72    0.97
   4   9  -2   26.16    1.74
   4   9  -2   25.89    1.62
   4   9  -2   22.95    1.20
   4   9  -2   25.90    1.53
  -4  -9   2   23.51    1.54
  -4  -9   2   23.20    1.25
   3   9  -2   15.71    1.41
   3   9  -2   16.13    1.02
   3   9  -2   17.69    1.27
   3   9  -2   16.82    1.61
  -3  -9   2   16.28    0.88
  -3  -9   2   18.02    1.42
   2   9  -2   98.03    4.50
   2   9  -2   99.26    4.27
   2   9  -2   90.69    4.00
   2   9  -2  100.94    4.22
  -2  -9   2   89.87    4.14
  -2  -9   2   96.94    4.22
   1   9  -2    8.51    1.16
   1   9  -2    9.85    1.13
   1   9  -2    8.31    0.91
  -1  -9   2   10.97    1.14
  -1  -9   2    9.39    1.08
   0   9  -2   28.57    1.92
   0   9  -2   34.78    2.15
   0   9  -2   35.15    1.89
   0  -9   2   35.04    1.95
   0  -9   2   31.69    1.92
  -1   9  -2   65.93    3.31
  -1   9  -2   59.62    3.03
  -1   9  -2   64.36    3.21
   1  -9   2   61.47    3.02
   1  -9   2   63.00    3.10
  -2   9  -2   47.26    2.51
  -2   9  -2   47.41    2.42
  -2   9  -2   35.59    2.41
   2  -9   2   38.68    2.31
   2  -9   2   42.09    2.30
  -3   9  -2    4.03    0.93
  -3   9  -2    2.91    0.87
  -3   9  -2    3.93    0.90
   3  -9   2    3.39    0.80
   3  -9   2    2.60    0.79
  -4   9  -2    6.93    1.19
  -4   9  -2    6.70    1.10
  -4   9  -2    7.01    1.09
   4  -9   2    4.01    0.89
   4  -9   2    5.42    0.96
  -5   9  -2    4.03    0.99
  -5   9  -2    3.66    0.95
  -5   9  -2    4.25    0.96
   5  -9   2    4.17    0.96
   5  -9   2    4.20    0.98
  -6   9  -2   16.76    1.85
  -6   9  -2   13.91    1.57
  -6   9  -2   15.46    1.76
   6  -9   2   18.31    1.71
   6  -9   2   15.50    1.72
  -7   9  -2   43.28    2.90
   7  -9   2   37.45    2.47
   7  -9   2   37.88    2.64
  -8   9  -2   -0.87    0.93
   8  -9   2   -0.04    0.76
   8  -9   2   -0.26    0.87
  -9   9  -2    7.53    1.54
   9  -9   2    9.42    1.54
  15   8  -2    1.04    0.94
  15   8  -2    2.02    1.19
 -15  -8   2    3.26    1.20
 -15  -8   2    4.40    1.32
  14   8  -2    7.56    1.55
  14   8  -2    9.77    1.49
 -14  -8   2    6.16    1.28
 -14  -8   2    7.76    1.40
  13   8  -2    2.59    0.95
  13   8  -2    3.84    1.10
 -13  -8   2    2.83    1.11
 -13  -8   2    1.91    0.99
  12   8  -2   10.58    1.35
  12   8  -2    7.24    1.31
 -12  -8   2    8.91    1.31
 -12  -8   2    7.05    1.26
  11   8  -2    7.20    1.04
  11   8  -2    4.23    0.91
  11   8  -2    3.97    1.06
 -11  -8   2    5.04    0.99
 -11  -8   2    4.73    1.03
  10   8  -2   10.12    1.35
  10   8  -2   10.03    1.15
  10   8  -2   10.49    1.19
 -10  -8   2    8.88    1.25
 -10  -8   2   10.39    1.20
   9   8  -2   16.64    1.37
   9   8  -2   14.34    1.49
   9   8  -2   17.36    1.51
  -9  -8   2   15.09    1.39
  -9  -8   2   15.61    1.44
   8   8  -2    0.44    0.58
   8   8  -2    1.47    0.58
   8   8  -2    2.00    0.57
  -8  -8   2    1.09    0.56
  -8  -8   2    0.55    0.62
   7   8  -2   19.28    1.32
   7   8  -2   21.14    1.53
   7   8  -2   22.01    1.53
  -7  -8   2   22.15    1.44
  -7  -8   2   20.18    1.59
   6   8  -2   71.11    3.40
   6   8  -2   65.72    3.22
   6   8  -2   67.82    3.08
  -6  -8   2   71.16    3.20
  -6  -8   2   70.62    3.09
   5   8  -2    1.80    0.49
   5   8  -2    1.26    0.51
   5   8  -2    1.62    0.42
   5   8  -2    1.88    0.23
   5   8  -2    1.57    0.55
  -5  -8   2    1.11    0.41
  -5  -8   2    1.03    0.53
   4   8  -2    8.15    0.80
   4   8  -2    6.44    0.85
   4   8  -2    7.65    0.99
   4   8  -2    7.39    0.84
   4   8  -2    7.27    0.56
  -4  -8   2    5.83    0.79
  -4  -8   2    8.36    0.70
   3   8  -2    5.67    0.57
   3   8  -2    4.50    0.66
   3   8  -2    5.38    0.73
   3   8  -2    6.55    0.94
   3   8  -2    5.20    0.75
  -3  -8   2    4.98    0.72
  -3  -8   2    4.96    0.48
   2   8  -2   31.60    1.79
   2   8  -2   28.50    1.54
   2   8  -2   32.91    1.74
   2   8  -2   31.05    1.66
   2   8  -2   27.77    1.83
  -2  -8   2   32.63    1.73
  -2  -8   2   31.73    1.31
   1   8  -2   21.60    1.41
   1   8  -2   22.54    1.58
   1   8  -2   20.93    1.29
   1   8  -2   21.39    1.39
   1   8  -2   22.77    1.44
  -1  -8   2   20.05    1.30
  -1  -8   2   22.37    1.41
  -1  -8   2   20.72    1.38
   0   8  -2    5.33    0.87
   0   8  -2    5.30    0.71
   0   8  -2    5.98    0.83
   0  -8   2    6.41    0.83
   0  -8   2    5.26    0.76
  -1   8  -2   11.38    1.19
  -1   8  -2   11.22    1.17
  -1   8  -2    9.87    1.05
   1  -8   2   10.74    1.05
   1  -8   2   11.22    1.12
  -2   8  -2    0.63    0.55
  -2   8  -2    1.12    0.57
  -2   8  -2    1.39    0.62
   2  -8   2    1.01    0.54
   2  -8   2    0.89    0.53
  -3   8  -2  135.05    5.68
  -3   8  -2  124.69    5.60
  -3   8  -2  124.08    5.70
   3  -8   2  132.82    5.46
   3  -8   2  133.24    5.56
  -4   8  -2    0.39    0.65
  -4   8  -2    0.28    0.59
  -4   8  -2    1.07    0.64
   4  -8   2    0.02    0.49
   4  -8   2   -0.48    0.53
  -5   8  -2    5.64    0.96
  -5   8  -2    5.35    1.01
  -5   8  -2    5.20    1.01
   5  -8   2    6.17    0.99
   5  -8   2    3.77    0.82
  -6   8  -2   16.01    1.75
  -6   8  -2   15.19    1.68
  -6   8  -2   17.37    1.60
   6  -8   2   18.01    1.72
   6  -8   2   18.64    1.64
  -7   8  -2    0.98    0.90
   7  -8   2    0.34    0.72
   7  -8   2    0.76    0.74
  -8   8  -2    4.17    1.12
   8  -8   2    5.37    1.08
   8  -8   2    2.83    0.99
  -9   8  -2    4.70    1.34
   9  -8   2    6.83    1.42
 -10   8  -2    0.77    1.12
  10  -8   2    2.96    1.17
  15   7  -2   15.38    1.90
  15   7  -2   15.07    1.85
  15   7  -2   22.63    2.40
 -15  -7   2   17.02    1.98
 -15  -7   2   22.09    2.29
  14   7  -2    3.11    1.04
  14   7  -2    3.00    1.20
  14   7  -2    1.94    0.97
 -14  -7   2    0.84    1.07
 -14  -7   2    4.02    1.14
  13   7  -2    2.97    1.16
  13   7  -2    5.86    1.07
  13   7  -2    5.42    1.08
 -13  -7   2    4.42    1.09
 -13  -7   2    6.89    1.26
  12   7  -2    0.16    0.66
  12   7  -2    0.97    0.81
  12   7  -2   -0.09    0.65
 -12  -7   2    0.65    0.79
 -12  -7   2    1.05    0.87
  11   7  -2   16.57    1.53
  11   7  -2   16.82    1.60
  11   7  -2   13.76    1.58
 -11  -7   2   12.45    1.38
 -11  -7   2   12.46    1.46
  10   7  -2   21.54    1.51
  10   7  -2   18.93    1.80
  10   7  -2   20.82    1.45
  10   7  -2   18.69    1.65
 -10  -7   2   22.45    1.81
 -10  -7   2   19.17    1.64
   9   7  -2   16.30    1.35
   9   7  -2   12.16    1.36
   9   7  -2   13.83    1.21
  -9  -7   2   13.66    1.36
  -9  -7   2   11.87    1.25
   8   7  -2    4.57    0.86
   8   7  -2    8.53    0.97
   8   7  -2    6.38    0.83
  -8  -7   2    7.26    0.95
  -8  -7   2    7.51    0.94
   7   7  -2  124.92    5.55
   7   7  -2  127.23    5.37
   7   7  -2  137.43    5.71
  -7  -7   2  139.17    5.51
  -7  -7   2  137.54    5.50
   6   7  -2    7.16    0.89
   6   7  -2    5.12    0.65
   6   7  -2    4.43    0.75
   6   7  -2    4.45    0.58
  -6  -7   2    5.89    0.80
  -6  -7   2    6.06    0.75
   5   7  -2   79.48    3.63
   5   7  -2   76.93    3.32
   5   7  -2   77.58    2.92
   5   7  -2   76.41    3.22
   5   7  -2   79.53    3.49
  -5  -7   2   77.44    3.41
  -5  -7   2   80.75    3.32
   4   7  -2    2.73    0.45
   4   7  -2    2.78    0.65
   4   7  -2    3.04    0.58
   4   7  -2    2.66    0.30
   4   7  -2    2.67    0.48
  -4  -7   2    2.59    0.53
  -4  -7   2    3.11    0.43
   3   7  -2   42.72    1.96
   3   7  -2   40.50    1.81
   3   7  -2   42.41    2.10
   3   7  -2   42.46    2.02
   3   7  -2   42.57    2.24
  -3  -7   2   42.10    1.82
  -3  -7   2   43.44    2.05
   2   7  -2  113.97    4.53
   2   7  -2  101.61    4.41
   2   7  -2  115.48    4.37
   2   7  -2  111.95    4.75
   2   7  -2  102.22    4.31
  -2  -7   2  103.68    4.11
  -2  -7   2  110.76    4.43
   1   7  -2   11.84    1.02
   1   7  -2   11.61    0.82
   1   7  -2    8.56    0.92
   1   7  -2    9.48    1.01
   1   7  -2   11.24    0.95
  -1  -7   2   10.92    0.47
  -1  -7   2   12.97    1.01
  -1  -7   2    9.34    0.88
  -1  -7   2   10.82    0.99
   0   7  -2   13.29    1.13
   0   7  -2   15.47    1.31
   0   7  -2   12.96    0.98
   0  -7   2   14.93    1.01
   0  -7   2   15.28    1.22
   0  -7   2   13.91    1.01
  -1   7  -2    4.96    0.71
  -1   7  -2    3.92    0.71
  -1   7  -2    3.50    0.70
   1  -7   2    3.26    0.55
   1  -7   2    2.80    0.59
   1  -7   2    4.19    0.66
  -2   7  -2   57.41    2.79
  -2   7  -2   59.27    2.77
  -2   7  -2   56.42    2.83
   2  -7   2   57.37    2.67
   2  -7   2   54.14    2.66
   2  -7   2   59.66    2.79
  -3   7  -2   13.87    1.28
  -3   7  -2   14.90    0.74
  -3   7  -2   16.65    1.46
  -3   7  -2   16.51    1.41
   3  -7   2   13.55    1.19
   3  -7   2   16.18    1.40
   3  -7   2   13.95    1.23
  -4   7  -2   22.27    1.58
  -4   7  -2   18.81    1.43
  -4   7  -2   19.96    1.04
  -4   7  -2   21.07    1.54
   4  -7   2   18.89    1.58
   4  -7   2   19.49    1.34
  -5   7  -2    1.48    0.69
  -5   7  -2    0.45    0.60
  -5   7  -2    1.51    0.59
   5  -7   2    1.34    0.61
   5  -7   2    0.58    0.54
  -6   7  -2    7.53    1.17
  -6   7  -2    8.91    1.09
  -6   7  -2    8.18    1.21
   6  -7   2   10.09    1.12
   6  -7   2    8.68    1.16
  -7   7  -2   15.87    1.68
  -7   7  -2   14.96    1.64
  -7   7  -2   16.99    1.50
   7  -7   2   14.71    1.58
   7  -7   2   17.38    1.56
  -8   7  -2    1.27    0.93
   8  -7   2    2.24    0.83
   8  -7   2    0.91    0.83
  -9   7  -2   11.07    1.66
   9  -7   2   13.67    1.69
   9  -7   2   15.17    1.57
 -10   7  -2   14.26    1.94
  10  -7   2   11.79    1.65
 -11   7  -2    0.47    1.12
  11  -7   2    1.00    1.05
  15   6  -2    1.59    1.08
  15   6  -2   -0.21    0.83
  15   6  -2    0.70    1.02
 -15  -6   2    1.56    1.04
 -15  -6   2    0.42    1.10
  14   6  -2   27.58    2.33
  14   6  -2   21.73    2.37
  14   6  -2   22.54    2.14
 -14  -6   2   23.70    2.35
 -14  -6   2   25.12    2.19
  13   6  -2    0.37    0.75
  13   6  -2   -1.18    0.68
  13   6  -2   -0.37    0.87
 -13  -6   2   -1.47    0.63
 -13  -6   2    0.20    0.88
  12   6  -2   10.57    1.29
  12   6  -2    7.79    1.32
  12   6  -2    9.14    1.30
 -12  -6   2    8.82    1.29
 -12  -6   2    8.30    1.21
  11   6  -2   26.79    1.86
  11   6  -2   27.15    1.82
  11   6  -2   28.95    2.33
 -11  -6   2   28.70    1.94
 -11  -6   2   26.58    2.16
  10   6  -2   17.04    1.69
  10   6  -2   19.33    1.30
  10   6  -2   17.42    1.52
  10   6  -2   18.61    1.58
 -10  -6   2   20.34    1.64
 -10  -6   2   19.72    1.69
   9   6  -2   13.33    1.30
   9   6  -2   13.31    1.17
   9   6  -2   11.05    1.10
   9   6  -2   12.40    1.36
  -9  -6   2   11.77    1.27
  -9  -6   2   13.37    1.23
   8   6  -2   11.66    1.07
   8   6  -2   11.13    1.21
   8   6  -2    8.85    0.91
   8   6  -2   10.23    1.05
  -8  -6   2   11.67    1.16
  -8  -6   2   11.19    1.12
   7   6  -2    1.88    0.54
   7   6  -2    1.74    0.46
   7   6  -2    2.42    0.56
   7   6  -2    0.97    0.46
   7   6  -2    2.15    0.44
   7   6  -2    1.21    0.37
  -7  -6   2    1.23    0.52
  -7  -6   2    0.76    0.46
   6   6  -2   68.11    3.17
   6   6  -2   74.04    3.04
   6   6  -2   66.34    2.91
   6   6  -2   72.27    3.25
  -6  -6   2   70.93    3.11
  -6  -6   2   73.52    3.13
   5   6  -2   97.79    4.17
   5   6  -2   95.76    3.91
   5   6  -2  102.32    4.32
   5   6  -2  101.97    4.03
  -5  -6   2  100.47    4.07
  -5  -6   2   98.50    4.10
   4   6  -2   11.12    0.99
   4   6  -2   12.57    1.08
   4   6  -2   11.44    0.57
   4   6  -2   12.66    0.82
   4   6  -2   13.44    0.81
  -4  -6   2   12.77    0.90
  -4  -6   2   12.97    0.82
   3   6  -2  100.21    4.24
   3   6  -2  103.85    3.99
   3   6  -2  102.87    4.44
   3   6  -2  107.97    4.07
   3   6  -2  105.49    4.15
  -3  -6   2  100.72    4.03
  -3  -6   2   99.14    4.15
   2   6  -2   20.04    1.10
   2   6  -2   18.78    1.26
   2   6  -2   18.62    0.98
   2   6  -2   19.45    1.07
   2   6  -2   18.30    1.14
  -2  -6   2   18.29    0.87
  -2  -6   2   19.30    1.11
   1   6  -2   63.92    2.77
   1   6  -2   66.05    3.04
   1   6  -2   69.96    2.83
   1   6  -2   65.34    2.89
   1   6  -2   66.92    2.86
  -1  -6   2   65.47    2.81
  -1  -6   2   67.31    2.89
  -1  -6   2   67.13    2.78
  -1  -6   2   63.70    2.49
   0   6  -2    8.56    0.82
   0   6  -2   11.62    0.80
   0   6  -2    9.97    0.95
   0  -6   2    8.25    0.83
   0  -6   2    8.72    0.78
   0  -6   2    9.77    0.85
  -1   6  -2    3.93    0.60
  -1   6  -2    4.15    0.60
  -1   6  -2    4.39    0.66
   1  -6   2    3.61    0.55
   1  -6   2    5.40    0.67
   1  -6   2    6.39    0.71
  -2   6  -2    5.88    0.35
  -2   6  -2    4.97    0.70
  -2   6  -2    7.37    0.83
  -2   6  -2    5.85    0.76
   2  -6   2    5.60    0.68
   2  -6   2    6.95    0.75
   2  -6   2    5.95    0.76
  -3   6  -2   11.36    0.65
  -3   6  -2   11.98    1.13
  -3   6  -2   14.31    1.24
  -3   6  -2   12.31    1.12
   3  -6   2   12.40    1.03
   3  -6   2   13.31    1.16
   3  -6   2    9.70    0.97
  -4   6  -2   13.74    1.21
  -4   6  -2   16.87    0.91
  -4   6  -2   14.69    1.34
  -4   6  -2   14.50    1.38
   4  -6   2   16.87    1.16
   4  -6   2   15.39    1.32
   4  -6   2   16.15    1.40
  -5   6  -2    1.16    0.68
  -5   6  -2    1.75    0.41
  -5   6  -2    2.61    0.62
  -5   6  -2    2.65    0.72
   5  -6   2    1.98    0.58
   5  -6   2    2.29    0.63
   5  -6   2    3.31    0.73
  -6   6  -2    5.24    0.95
  -6   6  -2    6.29    0.73
  -6   6  -2    4.87    1.01
  -6   6  -2    7.14    0.92
   6  -6   2    6.46    0.91
   6  -6   2    5.43    0.96
  -7   6  -2    2.73    0.59
  -7   6  -2    2.46    0.90
  -7   6  -2    2.38    0.63
  -7   6  -2    2.53    0.84
   7  -6   2    2.84    0.72
   7  -6   2    1.57    0.74
  -8   6  -2    0.75    0.78
   8  -6   2    1.81    0.68
   8  -6   2    0.32    0.71
  -9   6  -2   27.58    2.39
   9  -6   2   30.93    2.01
   9  -6   2   29.32    2.13
 -10   6  -2   17.84    2.05
  10  -6   2   18.29    1.96
 -11   6  -2   23.22    2.35
  11  -6   2   23.75    2.31
 -12   6  -2    4.54    1.36
  12  -6   2    5.58    1.38
  15   5  -2    1.15    1.00
  15   5  -2    3.97    1.30
  15   5  -2    3.22    1.10
 -15  -5   2    2.03    1.22
  14   5  -2    8.22    1.48
  14   5  -2    8.41    1.43
  14   5  -2    7.30    1.34
 -14  -5   2    6.44    1.32
  13   5  -2   11.23    1.43
  13   5  -2   12.06    1.53
  13   5  -2   16.10    1.92
 -13  -5   2   12.69    1.70
  12   5  -2   10.27    1.28
  12   5  -2   11.89    1.58
  12   5  -2   12.22    1.40
  12   5  -2   10.60    1.30
 -12  -5   2   11.31    1.50
  11   5  -2    1.71    0.74
  11   5  -2    1.92    0.83
  11   5  -2    3.56    0.80
 -11  -5   2    4.34    0.98
  10   5  -2   23.53    1.55
  10   5  -2   22.70    1.92
  10   5  -2   23.69    1.62
  10   5  -2   20.67    1.33
 -10  -5   2   18.93    1.68
   9   5  -2   51.78    2.65
   9   5  -2   58.62    2.60
   9   5  -2   52.54    2.81
   9   5  -2   55.02    2.65
  -9  -5   2   56.30    2.83
   8   5  -2    0.48    0.49
   8   5  -2    0.68    0.39
  -8  -5   2    0.38    0.46
   7   5  -2  132.34    5.55
   7   5  -2  133.38    5.53
   7   5  -2  142.45    5.76
   7   5  -2  139.89    5.75
   7   5  -2  137.98    5.63
  -7  -5   2  139.91    5.72
  -7  -5   2  149.11    5.27
  -7  -5   2  140.31    5.63
   6   5  -2   35.81    1.83
   6   5  -2   35.64    1.89
   6   5  -2   36.01    1.68
   6   5  -2   39.47    1.88
   6   5  -2   35.16    1.73
   6   5  -2   36.76    1.73
  -6  -5   2   38.71    1.87
  -6  -5   2   36.21    1.82
   5   5  -2    6.58    0.58
   5   5  -2    6.09    0.58
   5   5  -2    5.32    0.66
   5   5  -2    7.16    0.71
   5   5  -2    6.66    0.74
  -5  -5   2    7.88    0.77
  -5  -5   2    6.69    0.67
   4   5  -2   18.66    1.13
   4   5  -2   18.87    1.14
   4   5  -2   18.26    0.73
   4   5  -2   18.71    0.98
   4   5  -2   18.55    0.95
  -4  -5   2   16.27    1.04
  -4  -5   2   17.26    1.02
   3   5  -2   15.97    0.81
   3   5  -2   13.49    0.79
   3   5  -2   12.22    0.63
   3   5  -2   14.25    0.97
   3   5  -2   13.08    0.89
  -3  -5   2   13.66    0.75
  -3  -5   2   12.96    0.84
   2   5  -2   73.80    2.92
   2   5  -2   66.28    3.17
   2   5  -2   75.40    2.99
   2   5  -2   74.33    2.91
   2   5  -2   75.45    3.08
  -2  -5   2   72.06    2.85
  -2  -5   2   73.65    3.00
   1   5  -2   87.42    3.37
   1   5  -2   80.68    3.37
   1   5  -2   78.57    3.60
   1   5  -2   86.05    3.43
   1   5  -2   87.76    3.49
  -1  -5   2   84.39    3.39
  -1  -5   2   86.65    3.16
  -1  -5   2   79.38    3.32
   0   5  -2   39.19    1.87
   0   5  -2   40.93    1.84
   0   5  -2   38.67    1.97
   0   5  -2   42.54    1.85
   0  -5   2   41.16    1.82
   0  -5   2   39.57    1.83
   0  -5   2   39.63    1.88
  -1   5  -2   22.15    1.32
  -1   5  -2   23.61    1.29
  -1   5  -2   22.05    1.25
   1  -5   2   24.40    1.31
   1  -5   2   21.73    1.21
  -2   5  -2  100.02    4.12
  -2   5  -2   99.17    4.21
  -2   5  -2   97.15    3.73
  -2   5  -2  101.44    4.15
   2  -5   2   99.42    4.10
   2  -5   2   94.62    3.98
   2  -5   2   96.81    3.98
  -3   5  -2    7.93    0.52
  -3   5  -2    7.02    0.84
  -3   5  -2    7.50    0.81
  -3   5  -2    8.05    0.82
   3  -5   2    8.83    0.89
   3  -5   2    6.21    0.68
   3  -5   2    7.18    0.75
  -4   5  -2   24.47    1.41
  -4   5  -2   21.26    1.48
  -4   5  -2   26.64    1.54
  -4   5  -2   24.08    1.21
   4  -5   2   26.60    1.42
   4  -5   2   25.24    1.51
   4  -5   2   22.43    1.41
  -5   5  -2    6.35    0.66
  -5   5  -2    5.97    0.84
  -5   5  -2    6.72    0.95
  -5   5  -2    6.94    0.79
   5  -5   2    7.98    0.86
   5  -5   2    6.29    0.88
   5  -5   2    6.21    0.81
  -6   5  -2   52.78    2.80
  -6   5  -2   56.01    2.68
  -6   5  -2   61.81    2.99
  -6   5  -2   55.11    2.57
   6  -5   2   53.56    2.80
   6  -5   2   59.82    2.70
   6  -5   2   57.22    2.80
  -7   5  -2    0.57    0.45
  -7   5  -2    0.26    0.57
  -7   5  -2    1.23    0.49
  -7   5  -2    0.01    0.61
   7  -5   2    0.47    0.50
   7  -5   2   -0.05    0.47
   7  -5   2    0.33    0.61
  -8   5  -2   -0.66    0.60
  -8   5  -2    0.58    0.75
  -8   5  -2    0.96    0.54
   8  -5   2    0.07    0.64
   8  -5   2    0.03    0.51
  -9   5  -2    1.13    0.82
  -9   5  -2    0.62    0.58
   9  -5   2    0.65    0.76
   9  -5   2    1.36    0.67
 -10   5  -2   10.64    1.29
 -10   5  -2    8.84    1.39
  10  -5   2   11.02    1.31
  10  -5   2   12.91    1.56
 -11   5  -2   39.74    2.82
  11  -5   2   36.09    2.87
 -12   5  -2    3.18    1.26
  12  -5   2    2.01    1.01
  15   4  -2    1.27    0.94
  15   4  -2    1.73    1.03
  15   4  -2    2.95    1.29
  15   4  -2    3.30    1.04
 -15  -4   2    2.45    1.28
  14   4  -2    5.16    1.14
  14   4  -2    3.66    1.20
  14   4  -2    4.82    1.10
  14   4  -2    5.38    1.20
 -14  -4   2    4.26    1.18
  13   4  -2    9.66    1.33
  13   4  -2    9.28    1.60
  13   4  -2    9.87    1.39
  13   4  -2   10.18    1.42
 -13  -4   2    6.60    1.38
  12   4  -2    0.78    0.74
  12   4  -2    0.29    0.61
  12   4  -2    0.83    0.79
  12   4  -2    0.83    0.69
 -12  -4   2    0.04    0.69
  11   4  -2   -0.23    0.68
  11   4  -2    0.68    0.61
  11   4  -2    1.26    0.67
  11   4  -2    0.13    0.56
 -11  -4   2    0.75    0.74
  10   4  -2   32.02    2.13
  10   4  -2   35.06    2.07
  10   4  -2   35.80    2.04
  10   4  -2   37.59    2.02
 -10  -4   2   37.78    2.24
   9   4  -2   70.52    3.23
   9   4  -2   69.12    3.20
   9   4  -2   70.53    3.39
   9   4  -2   70.97    3.15
   9   4  -2   70.79    3.07
  -9  -4   2   72.07    2.98
  -9  -4   2   68.82    3.36
   8   4  -2   46.68    2.12
   8   4  -2   46.60    2.22
   8   4  -2   40.79    2.04
   8   4  -2   45.83    2.15
   8   4  -2   44.62    2.30
  -8  -4   2   41.84    1.89
  -8  -4   2   40.37    2.26
   7   4  -2   70.60    2.93
   7   4  -2   71.24    2.99
   7   4  -2   65.89    3.13
   7   4  -2   68.07    3.01
   7   4  -2   69.12    3.05
   7   4  -2   69.59    2.99
  -7  -4   2   71.16    2.79
  -7  -4   2   67.93    3.12
   6   4  -2   19.85    1.08
   6   4  -2   18.74    1.15
   6   4  -2   17.01    1.02
   6   4  -2   18.53    1.19
   6   4  -2   18.10    1.09
  -6  -4   2   18.98    1.18
  -6  -4   2   19.31    0.85
   5   4  -2   74.26    3.16
   5   4  -2   69.61    2.99
   5   4  -2   73.64    3.08
   5   4  -2   74.61    3.01
   5   4  -2   69.42    2.91
   5   4  -2   75.49    3.18
  -5  -4   2   73.91    3.12
  -5  -4   2   77.22    2.81
   4   4  -2   24.28    1.31
   4   4  -2   22.31    1.22
   4   4  -2   24.83    1.16
   4   4  -2   22.73    1.27
   4   4  -2   24.35    1.13
  -4  -4   2   23.90    1.23
  -4  -4   2   25.21    0.95
  -4  -4   2   24.48    1.26
  -4  -4   2   24.06    0.96
   3   4  -2    4.50    0.27
   3   4  -2    3.92    0.40
   3   4  -2    4.67    0.41
   3   4  -2    5.30    0.54
   3   4  -2    5.25    0.58
  -3  -4   2    4.23    0.47
  -3  -4   2    5.26    0.46
   2   4  -2   47.02    1.93
   2   4  -2   50.48    2.01
   2   4  -2   45.02    2.17
   2   4  -2   52.32    1.99
   2   4  -2   50.86    2.12
  -2  -4   2   48.71    1.95
  -2  -4   2   44.26    2.02
   1   4  -2   40.25    1.89
   1   4  -2   40.90    1.73
   1   4  -2   40.01    1.71
   1   4  -2   39.66    1.75
   1   4  -2   41.29    1.82
  -1  -4   2   40.06    1.74
  -1  -4   2   40.20    1.58
  -1  -4   2   43.72    1.73
   0   4  -2  125.91    4.89
   0   4  -2  116.16    4.88
   0   4  -2  124.71    4.79
   0   4  -2  129.89    4.93
   0   4  -2  121.88    5.09
   0  -4   2  126.69    4.83
   0  -4   2  129.19    4.92
   0  -4   2  129.89    4.79
  -1   4  -2   67.57    2.48
  -1   4  -2   64.40    2.86
  -1   4  -2   64.99    2.78
  -1   4  -2   64.17    2.76
  -1   4  -2   66.63    2.46
   1  -4   2   67.29    2.71
   1  -4   2   67.81    2.71
   1  -4   2   63.03    2.76
  -2   4  -2   28.05    1.21
  -2   4  -2   28.10    1.50
  -2   4  -2   30.54    1.51
  -2   4  -2   29.96    1.50
   2  -4   2   30.85    1.42
   2  -4   2   30.01    1.50
   2  -4   2   28.91    1.44
  -3   4  -2   99.19    4.23
  -3   4  -2  100.05    4.17
  -3   4  -2  100.31    4.21
  -3   4  -2   93.58    3.91
   3  -4   2  107.16    4.06
   3  -4   2  104.66    4.09
   3  -4   2  104.15    4.16
  -4   4  -2   41.89    2.04
  -4   4  -2   43.21    1.91
  -4   4  -2   42.88    2.13
  -4   4  -2   43.52    2.20
   4  -4   2   45.75    2.03
   4  -4   2   44.02    2.09
   4  -4   2   43.22    2.12
  -5   4  -2  140.67    5.81
  -5   4  -2  145.41    5.64
  -5   4  -2  137.90    5.92
  -5   4  -2  142.95    5.84
   5  -4   2  143.89    5.82
   5  -4   2  136.79    5.69
   5  -4   2  150.15    5.67
  -6   4  -2   17.64    1.13
  -6   4  -2   19.02    1.39
  -6   4  -2   18.43    1.37
  -6   4  -2   18.07    1.18
   6  -4   2   18.72    1.29
   6  -4   2   18.69    1.22
   6  -4   2   20.39    1.39
  -7   4  -2   12.78    1.00
  -7   4  -2   14.55    1.39
  -7   4  -2   14.84    1.22
  -7   4  -2   15.85    1.52
   7  -4   2   13.04    1.32
   7  -4   2   16.51    1.28
   7  -4   2   16.14    1.41
  -8   4  -2    0.37    0.43
  -8   4  -2    0.35    0.50
  -8   4  -2    1.30    0.61
  -8   4  -2    0.70    0.68
   8  -4   2    0.35    0.42
   8  -4   2    1.13    0.62
   8  -4   2    1.68    0.71
   8  -4   2    1.06    0.52
  -9   4  -2   11.26    1.45
  -9   4  -2   12.34    1.31
   9  -4   2   13.79    1.53
   9  -4   2   13.01    1.29
 -10   4  -2   37.81    2.34
 -10   4  -2   39.15    2.53
  10  -4   2   37.46    2.52
  10  -4   2   38.96    2.24
 -11   4  -2    7.68    1.19
 -11   4  -2   10.16    1.55
  11  -4   2    7.50    1.43
  11  -4   2    7.39    1.13
 -12   4  -2    3.29    1.06
 -12   4  -2    5.56    1.31
  12  -4   2    5.26    1.25
 -13   4  -2    4.47    1.31
  13  -4   2    4.23    1.19
  15   3  -2   28.71    2.46
  15   3  -2   27.00    2.65
  15   3  -2   30.37    2.67
  15   3  -2   25.82    2.35
 -15  -3   2   26.88    2.66
  14   3  -2    0.63    0.91
  14   3  -2   -0.34    0.78
  14   3  -2    0.14    0.78
  14   3  -2    1.10    0.92
 -14  -3   2    0.12    1.02
  13   3  -2   18.98    1.82
  13   3  -2   16.27    1.70
  13   3  -2   15.87    1.84
 -13  -3   2   19.06    2.05
  12   3  -2   35.54    2.22
  12   3  -2   41.10    2.35
  12   3  -2   37.38    2.55
 -12  -3   2   38.66    2.56
  11   3  -2   70.96    3.55
  11   3  -2   69.29    3.26
  11   3  -2   66.46    3.25
 -11  -3   2   63.79    3.43
  10   3  -2    6.01    0.92
  10   3  -2    5.03    0.84
  10   3  -2    4.58    0.90
 -10  -3   2    5.43    0.96
 -10  -3   2    5.12    0.71
   9   3  -2   13.38    1.16
   9   3  -2   10.55    1.22
   9   3  -2   11.84    1.12
   9   3  -2   13.63    0.83
  -9  -3   2   10.23    1.15
  -9  -3   2   12.68    0.94
   8   3  -2    6.89    0.91
   8   3  -2    7.68    0.80
   8   3  -2    7.94    0.85
   8   3  -2    9.27    0.72
  -8  -3   2    8.60    0.74
  -8  -3   2    7.99    0.97
   7   3  -2   13.09    1.14
   7   3  -2   12.41    1.03
   7   3  -2   11.53    0.85
   7   3  -2   10.72    0.75
   7   3  -2   11.71    0.93
  -7  -3   2   11.15    1.02
  -7  -3   2   11.96    0.94
  -7  -3   2   12.73    0.76
   6   3  -2  143.45    5.48
   6   3  -2  146.17    5.69
   6   3  -2  137.86    5.57
   6   3  -2  139.79    5.72
   6   3  -2  144.77    5.62
  -6  -3   2  145.41    5.75
  -6  -3   2  141.79    5.45
  -6  -3   2  144.01    5.51
   5   3  -2   23.30    1.07
   5   3  -2   19.19    1.06
   5   3  -2   22.08    1.10
   5   3  -2   20.58    1.18
   5   3  -2   20.53    1.14
   5   3  -2   21.33    1.07
  -5  -3   2   20.70    0.96
  -5  -3   2   20.49    1.16
   4   3  -2   12.36    0.70
   4   3  -2   12.68    0.71
   4   3  -2   12.68    0.69
   4   3  -2   12.11    0.75
   4   3  -2   13.22    0.82
   4   3  -2   11.40    0.75
  -4  -3   2   12.26    0.79
  -4  -3   2   13.04    0.60
   3   3  -2  109.51    4.30
   3   3  -2  111.45    4.46
   3   3  -2  116.67    4.37
   3   3  -2  106.92    4.23
   3   3  -2  114.74    4.15
  -3  -3   2  109.38    4.29
  -3  -3   2  111.16    4.18
  -3  -3   2  110.16    4.32
   2   3  -2  108.21    4.09
   2   3  -2  111.93    4.12
   2   3  -2  108.92    4.37
   2   3  -2  111.85    4.23
   2   3  -2  109.99    4.04
  -2  -3   2  109.11    4.15
  -2  -3   2  100.52    4.14
   1   3  -2   43.52    1.79
   1   3  -2   43.82    1.70
   1   3  -2   43.84    1.72
   1   3  -2   39.86    1.85
   1   3  -2   40.12    1.70
  -1  -3   2   41.48    1.64
  -1  -3   2   42.51    1.73
   0   3  -2   25.15    1.13
   0   3  -2   26.25    1.21
   0   3  -2   26.49    1.25
   0   3  -2   25.40    1.16
   0   3  -2   25.77    1.16
   0  -3   2   25.17    1.19
   0  -3   2   23.45    1.12
   0  -3   2   27.30    1.14
  -1   3  -2    1.77    0.30
  -1   3  -2    1.85    0.32
  -1   3  -2    1.80    0.14
  -1   3  -2    2.00    0.34
  -1   3  -2    1.86    0.30
   1  -3   2    1.64    0.28
   1  -3   2    1.15    0.28
   1  -3   2    1.21    0.25
  -2   3  -2  109.37    4.40
  -2   3  -2  107.70    4.15
  -2   3  -2  109.16    4.33
  -2   3  -2  110.91    4.43
   2  -3   2  106.80    4.22
   2  -3   2  113.06    4.24
   2  -3   2  109.39    4.33
  -3   3  -2   26.39    1.24
  -3   3  -2   27.12    1.44
  -3   3  -2   28.66    1.42
  -3   3  -2   28.55    1.37
   3  -3   2   25.28    1.34
   3  -3   2   29.30    1.43
   3  -3   2   28.93    1.33
  -4   3  -2    2.02    0.36
  -4   3  -2    2.26    0.38
  -4   3  -2    2.22    0.48
  -4   3  -2    1.71    0.43
   4  -3   2    2.22    0.39
   4  -3   2    1.66    0.41
   4  -3   2    1.58    0.39
  -5   3  -2   20.71    1.17
  -5   3  -2   21.38    1.16
  -5   3  -2   20.41    1.30
  -5   3  -2   20.31    1.33
   5  -3   2   21.07    1.26
   5  -3   2   20.43    1.32
   5  -3   2   22.63    1.20
  -6   3  -2    6.87    0.67
  -6   3  -2    5.26    0.78
  -6   3  -2    6.55    0.88
  -6   3  -2    6.78    0.75
   6  -3   2    6.16    0.83
   6  -3   2    7.56    0.78
   6  -3   2    6.25    0.77
  -7   3  -2   60.93    2.98
  -7   3  -2   61.40    2.90
  -7   3  -2   60.24    2.66
  -7   3  -2   59.19    2.77
   7  -3   2   58.06    2.87
   7  -3   2   59.11    2.65
   7  -3   2   60.65    2.71
   7  -3   2   54.35    2.78
  -8   3  -2   13.47    1.38
  -8   3  -2   14.49    1.26
  -8   3  -2   12.46    1.39
   8  -3   2   12.30    1.13
   8  -3   2   12.42    1.30
   8  -3   2   12.99    0.96
   8  -3   2   11.55    1.24
  -9   3  -2    4.25    0.83
  -9   3  -2    6.64    1.09
   9  -3   2    4.29    0.85
   9  -3   2    6.27    0.88
   9  -3   2    5.87    1.02
 -10   3  -2    7.70    1.26
 -10   3  -2   10.94    1.30
  10  -3   2   10.53    1.35
  10  -3   2    9.31    1.14
 -11   3  -2    5.44    1.12
 -11   3  -2    5.94    1.15
  11  -3   2    6.95    1.08
  11  -3   2    7.40    1.28
 -12   3  -2    1.35    0.95
 -12   3  -2    1.12    0.89
  12  -3   2    2.64    1.02
 -13   3  -2    4.16    1.18
 -13   3  -2    3.18    1.12
  13  -3   2    2.95    1.10
  15   2  -2   -1.28    0.76
  15   2  -2    0.23    0.89
  15   2  -2    0.20    0.90
 -15  -2   2    0.05    1.04
  14   2  -2    5.28    1.28
  14   2  -2    5.23    1.15
  14   2  -2    7.59    1.27
 -14  -2   2    7.61    1.47
  13   2  -2    2.48    0.91
  13   2  -2    3.28    0.93
  13   2  -2    3.79    1.16
 -13  -2   2    2.11    1.08
  12   2  -2   12.05    1.33
  12   2  -2   12.64    1.42
  12   2  -2   12.33    1.60
 -12  -2   2   15.19    1.68
  11   2  -2    0.96    0.60
  11   2  -2    0.97    0.59
  11   2  -2    0.98    0.81
 -11  -2   2    0.55    0.54
 -11  -2   2    0.96    0.69
  10   2  -2   15.76    1.39
  10   2  -2   16.05    1.39
  10   2  -2   13.05    1.40
 -10  -2   2   14.53    1.25
 -10  -2   2   10.19    1.25
   9   2  -2    1.56    0.55
   9   2  -2    1.83    0.63
   9   2  -2    1.90    0.53
  -9  -2   2    0.92    0.55
  -9  -2   2    1.34    0.48
   8   2  -2    0.22    0.40
   8   2  -2    1.06    0.26
   8   2  -2    0.49    0.44
   8   2  -2    0.61    0.39
  -8  -2   2    0.80    0.39
  -8  -2   2    0.70    0.46
   7   2  -2   25.32    1.15
   7   2  -2   24.85    1.32
   7   2  -2   18.23    1.34
   7   2  -2   24.67    1.37
  -7  -2   2   24.86    1.32
  -7  -2   2   22.53    1.25
  -7  -2   2   24.17    1.48
   6   2  -2    9.17    0.79
   6   2  -2    9.90    0.73
   6   2  -2   10.47    0.61
   6   2  -2    8.85    0.76
   6   2  -2   10.12    0.93
  -6  -2   2    8.98    0.68
  -6  -2   2   11.09    0.75
  -6  -2   2   12.59    1.00
   5   2  -2   15.57    0.91
   5   2  -2   15.98    0.86
   5   2  -2   16.30    0.78
   5   2  -2   13.17    0.81
   5   2  -2   13.54    0.93
  -5  -2   2   14.91    0.83
  -5  -2   2   14.24    0.80
  -5  -2   2   13.96    0.92
  -5  -2   2   14.07    0.83
   4   2  -2   76.32    3.03
   4   2  -2   76.63    3.10
   4   2  -2   81.06    3.16
   4   2  -2   74.20    3.18
   4   2  -2   77.48    3.13
  -4  -2   2   79.61    3.03
  -4  -2   2   80.23    3.08
  -4  -2   2   80.54    3.22
  -4  -2   2   79.51    3.10
   3   2  -2   76.17    2.87
   3   2  -2   73.17    2.96
   3   2  -2   72.65    2.80
   3   2  -2   71.14    2.90
   3   2  -2   72.86    2.96
  -3  -2   2   73.97    2.86
  -3  -2   2   76.12    2.97
   2   2  -2    0.47    0.10
   2   2  -2    0.29    0.16
   2   2  -2    0.69    0.17
   2   2  -2    0.48    0.19
   2   2  -2    0.43    0.12
   2   2  -2    0.60    0.12
  -2  -2   2    0.33    0.14
   1   2  -2  100.89    3.73
   1   2  -2  100.26    3.66
   1   2  -2   97.29    3.94
   1   2  -2  100.74    3.77
   1   2  -2  104.01    3.82
  -1  -2   2   97.66    3.75
  -1  -2   2   98.11    3.75
   0   2  -2    1.00    0.17
   0   2  -2    1.26    0.24
   0   2  -2    0.82    0.17
   0   2  -2    0.76    0.20
   0   2  -2    0.79    0.17
   0  -2   2    0.78    0.16
   0  -2   2    0.82    0.21
   0  -2   2    0.87    0.17
  -1   2  -2  478.09   17.93
  -1   2  -2  502.23   18.53
  -1   2  -2  486.27   18.15
  -1   2  -2  483.61   17.88
  -1   2  -2  495.93   17.55
   1  -2   2  485.18   17.89
   1  -2   2  480.51   17.74
   1  -2   2  483.25   17.54
  -2   2  -2   10.85    0.63
  -2   2  -2    9.82    0.55
  -2   2  -2   10.92    0.69
  -2   2  -2   11.51    0.67
   2  -2   2   11.21    0.60
   2  -2   2   10.63    0.64
   2  -2   2   11.18    0.67
  -3   2  -2   33.34    1.60
  -3   2  -2   35.50    1.57
  -3   2  -2   34.06    1.52
  -3   2  -2   34.60    1.65
   3  -2   2   37.43    1.53
   3  -2   2   38.06    1.66
   3  -2   2   33.13    1.56
  -4   2  -2    3.31    0.39
  -4   2  -2    3.50    0.49
  -4   2  -2    3.30    0.42
  -4   2  -2    3.14    0.50
   4  -2   2    3.63    0.53
   4  -2   2    4.31    0.45
   4  -2   2    2.82    0.43
  -5   2  -2    7.31    0.69
  -5   2  -2    7.74    0.82
  -5   2  -2    7.75    0.59
  -5   2  -2    9.50    0.87
   5  -2   2    7.66    0.68
   5  -2   2    6.76    0.76
   5  -2   2   10.03    0.87
  -6   2  -2   36.20    1.93
  -6   2  -2   35.08    1.83
  -6   2  -2   36.86    1.71
  -6   2  -2   34.36    1.86
   6  -2   2   36.85    1.76
   6  -2   2   38.27    1.88
   6  -2   2   37.23    1.94
   6  -2   2   38.02    1.72
  -7   2  -2   14.41    1.23
  -7   2  -2   14.93    1.24
  -7   2  -2   14.34    1.32
   7  -2   2   15.27    1.04
   7  -2   2   13.68    1.28
   7  -2   2   16.42    1.29
   7  -2   2   13.90    0.93
  -8   2  -2    9.05    1.02
  -8   2  -2    7.69    1.05
  -8   2  -2    6.22    0.93
   8  -2   2    6.60    0.99
   8  -2   2    7.90    0.88
   8  -2   2    8.59    0.77
   8  -2   2    8.05    0.99
  -9   2  -2    0.90    0.63
  -9   2  -2    1.03    0.60
   9  -2   2    1.31    0.54
   9  -2   2    1.89    0.69
   9  -2   2    1.10    0.65
 -10   2  -2   33.37    2.10
 -10   2  -2   33.29    2.17
  10  -2   2   32.14    2.15
  10  -2   2   32.46    2.11
  10  -2   2   30.99    1.90
 -11   2  -2    1.92    0.80
 -11   2  -2    1.37    0.79
  11  -2   2    1.19    0.72
  11  -2   2    1.28    0.63
  11  -2   2    2.17    0.82
 -12   2  -2   -0.46    0.76
 -12   2  -2   -0.19    0.76
  12  -2   2   -0.57    0.56
  12  -2   2    0.12    0.84
 -13   2  -2   25.64    2.38
 -13   2  -2   24.75    2.30
  13  -2   2   27.23    2.54
 -14   2  -2    3.21    1.22
 -14   2  -2    6.40    1.39
  14  -2   2    6.18    1.51
  15   1  -2    8.38    1.63
  15   1  -2   10.24    1.49
  15   1  -2   11.66    1.76
 -15  -1   2   11.36    1.84
  14   1  -2    0.65    0.89
  14   1  -2   -0.65    0.89
  14   1  -2    0.81    0.87
 -14  -1   2    0.52    1.04
  13   1  -2    1.23    0.83
  13   1  -2    1.19    0.80
  13   1  -2   -0.24    0.90
 -13  -1   2    0.49    0.92
  12   1  -2    0.48    0.76
  12   1  -2    0.50    0.66
  12   1  -2    0.61    0.71
 -12  -1   2    0.84    0.65
 -12  -1   2    1.09    0.86
  11   1  -2    2.11    0.81
  11   1  -2    1.49    0.68
  11   1  -2    1.76    0.75
 -11  -1   2    2.44    0.81
 -11  -1   2    1.94    0.72
  10   1  -2   21.34    1.51
  10   1  -2   18.48    1.54
  10   1  -2   20.32    1.80
 -10  -1   2   21.89    1.51
 -10  -1   2   17.95    1.68
   9   1  -2    1.61    0.67
   9   1  -2    0.38    0.49
   9   1  -2    1.08    0.53
  -9  -1   2    0.63    0.54
  -9  -1   2    0.31    0.46
   8   1  -2   11.91    1.03
   8   1  -2   12.71    1.08
   8   1  -2   11.44    0.63
   8   1  -2   12.38    1.19
  -8  -1   2   10.69    1.01
  -8  -1   2   11.10    1.12
  -8  -1   2   10.56    1.02
   7   1  -2   51.60    2.27
   7   1  -2   48.08    2.20
   7   1  -2   45.51    2.31
   7   1  -2   48.02    1.97
  -7  -1   2   49.05    2.37
  -7  -1   2   47.15    2.22
  -7  -1   2   44.22    2.20
   6   1  -2   34.07    1.65
   6   1  -2   32.91    1.42
   6   1  -2   34.61    1.62
   6   1  -2   30.96    1.68
  -6  -1   2   32.07    1.61
  -6  -1   2   34.69    1.64
  -6  -1   2   34.90    1.77
   5   1  -2   43.88    1.88
   5   1  -2   42.77    1.92
   5   1  -2   42.02    1.92
   5   1  -2   43.87    1.77
   5   1  -2   41.37    1.97
  -5  -1   2   43.45    2.01
  -5  -1   2   43.90    1.92
  -5  -1   2   43.81    1.91
   4   1  -2   11.80    0.68
   4   1  -2   11.58    0.71
   4   1  -2   10.94    0.68
   4   1  -2   11.84    0.57
   4   1  -2   13.16    0.77
  -4  -1   2   12.24    0.70
  -4  -1   2   13.31    0.78
  -4  -1   2   10.99    0.68
   3   1  -2  102.83    3.78
   3   1  -2  100.62    3.86
   3   1  -2  100.50    3.87
   3   1  -2  102.23    3.90
   3   1  -2  100.15    3.91
  -3  -1   2   96.72    3.85
  -3  -1   2   99.50    3.91
  -3  -1   2  104.18    3.96
   2   1  -2  195.45    7.25
   2   1  -2  191.20    7.06
   2   1  -2  188.10    7.21
   2   1  -2  196.16    7.22
   2   1  -2  203.05    7.43
  -2  -1   2  200.83    7.33
  -2  -1   2  192.77    7.31
  -2  -1   2  192.66    7.22
   1   1  -2    0.63    0.11
   1   1  -2    0.69    0.08
   1   1  -2    0.63    0.15
   1   1  -2    0.62    0.13
   1   1  -2    0.91    0.14
   1   1  -2    0.75    0.14
   1   1  -2    0.70    0.08
  -1  -1   2    0.58    0.13
   0   1  -2  340.46   12.90
   0   1  -2  359.82   13.38
   0   1  -2  361.51   13.08
   0   1  -2  344.28   12.95
   0   1  -2  333.07   12.90
   0   1  -2  344.40   12.62
   0  -1   2  379.00   12.80
   0  -1   2  366.10   12.62
   0  -1   2  345.17   12.95
  -1   1  -2   22.52    0.89
  -1   1  -2   20.61    0.93
  -1   1  -2   22.17    0.91
  -1   1  -2   19.27    0.85
  -1   1  -2   20.52    0.93
   1  -1   2   21.39    0.85
   1  -1   2   22.25    0.89
   1  -1   2   21.24    0.93
  -2   1  -2   11.32    0.57
  -2   1  -2   10.46    0.59
  -2   1  -2   10.40    0.61
  -2   1  -2    9.46    0.54
   2  -1   2   11.11    0.53
   2  -1   2   10.32    0.60
   2  -1   2   11.36    0.59
  -3   1  -2   61.39    2.65
  -3   1  -2   70.38    2.70
  -3   1  -2   63.09    2.69
   3  -1   2   70.86    2.60
   3  -1   2   65.71    2.71
   3  -1   2   66.05    2.65
  -4   1  -2    9.63    0.59
  -4   1  -2    9.27    0.67
  -4   1  -2   10.36    0.73
  -4   1  -2    8.78    0.66
   4  -1   2    9.51    0.67
   4  -1   2   11.48    0.63
   4  -1   2    9.80    0.71
   4  -1   2    9.35    0.60
  -5   1  -2    2.13    0.46
  -5   1  -2    1.95    0.41
  -5   1  -2    1.84    0.37
   5  -1   2    2.13    0.41
   5  -1   2    2.27    0.42
   5  -1   2    1.83    0.34
   5  -1   2    2.34    0.47
  -6   1  -2   86.63    3.67
  -6   1  -2   89.02    3.72
  -6   1  -2   87.60    3.67
   6  -1   2   86.12    3.52
   6  -1   2   82.88    3.58
   6  -1   2   80.63    3.67
   6  -1   2   90.32    3.55
  -7   1  -2    1.99    0.58
  -7   1  -2    2.36    0.58
  -7   1  -2    2.10    0.55
   7  -1   2    1.60    0.50
   7  -1   2    2.92    0.64
  -8   1  -2    2.98    0.65
  -8   1  -2    2.64    0.65
  -8   1  -2    1.58    0.58
   8  -1   2    2.23    0.68
   8  -1   2    1.91    0.50
   8  -1   2    2.85    0.46
   8  -1   2    2.67    0.62
  -9   1  -2    4.88    0.85
  -9   1  -2    5.00    0.88
   9  -1   2    4.70    0.89
   9  -1   2    5.91    0.77
   9  -1   2    4.84    0.85
 -10   1  -2    0.45    0.55
 -10   1  -2   -0.29    0.57
  10  -1   2   -0.84    0.51
  10  -1   2    0.14    0.58
  10  -1   2    0.52    0.48
 -11   1  -2    0.52    0.77
 -11   1  -2    0.26    0.67
  11  -1   2    0.60    0.67
  11  -1   2    1.60    0.62
  11  -1   2    0.25    0.68
 -12   1  -2    3.97    1.00
 -12   1  -2    5.34    1.18
  12  -1   2    2.91    0.83
  12  -1   2    5.41    1.14
  12  -1   2    6.51    1.23
 -13   1  -2    1.77    0.92
 -13   1  -2    2.23    0.98
  13  -1   2    5.35    1.28
 -14   1  -2   -0.20    0.95
 -14   1  -2   -0.51    0.81
  14  -1   2    0.54    1.08
  14   0  -2   12.72    1.81
  14   0  -2   12.41    1.66
  14   0  -2   18.68    1.89
 -14   0   2   16.33    2.00
  13   0  -2    8.39    1.36
  13   0  -2    6.60    1.39
  13   0  -2    6.60    1.22
 -13   0   2    8.65    1.33
 -13   0   2    6.26    1.39
  12   0  -2   15.79    1.53
  12   0  -2   15.16    1.79
  12   0  -2   14.76    1.57
 -12   0   2   13.39    1.62
 -12   0   2   15.59    1.63
  11   0  -2    0.12    0.53
  11   0  -2    2.10    0.71
  11   0  -2    0.26    0.67
 -11   0   2    1.83    0.75
 -11   0   2    1.19    0.84
  10   0  -2    2.52    0.66
  10   0  -2    1.70    0.75
  10   0  -2    1.29    0.57
 -10   0   2    0.67    0.66
 -10   0   2    0.77    0.60
   9   0  -2   14.12    1.41
   9   0  -2   12.89    1.24
   9   0  -2   13.56    1.29
  -9   0   2   15.36    1.45
  -9   0   2   15.53    1.36
   8   0  -2    1.32    0.48
   8   0  -2    0.70    0.41
   8   0  -2    0.82    0.48
   8   0  -2    1.16    0.21
  -8   0   2    1.13    0.58
  -8   0   2    0.44    0.43
  -8   0   2    0.38    0.43
   7   0  -2   24.70    1.45
   7   0  -2   23.11    1.37
   7   0  -2   23.29    1.03
   7   0  -2   25.09    1.39
  -7   0   2   21.66    1.31
  -7   0   2   22.83    1.40
  -7   0   2   22.50    1.43
   6   0  -2   35.12    1.84
   6   0  -2   36.34    1.50
   6   0  -2   36.79    1.77
   6   0  -2   37.34    1.75
  -6   0   2   37.99    1.84
  -6   0   2   35.94    1.77
  -6   0   2   36.14    1.86
   5   0  -2   43.37    1.72
   5   0  -2   42.58    1.92
   5   0  -2   43.91    2.01
   5   0  -2   43.97    1.94
  -5   0   2   41.61    1.94
  -5   0   2   43.36    2.02
  -5   0   2   43.74    1.99
   4   0  -2  310.09   11.06
   4   0  -2  304.31   11.28
   4   0  -2  299.70   11.41
   4   0  -2  296.62   11.21
  -4   0   2  293.28   11.43
  -4   0   2  304.58   11.39
  -4   0   2  304.18   11.30
   3   0  -2  331.58   12.52
   3   0  -2  348.45   12.62
   3   0  -2  356.59   12.34
   3   0  -2  345.40   12.57
  -3   0   2  331.34   12.76
  -3   0   2  330.45   12.59
  -3   0   2  334.02   12.70
   2   0  -2    0.14    0.10
   2   0  -2    0.50    0.15
   2   0  -2    0.52    0.16
   2   0  -2    0.28    0.12
  -2   0   2    0.35    0.13
  -2   0   2    0.22    0.14
  -2   0   2    0.32    0.15
   1   0  -2  241.74    8.87
   1   0  -2  243.23    9.00
   1   0  -2  242.64    8.72
   1   0  -2  243.76    8.91
   1   0  -2  255.68    8.88
  -1   0   2  246.47    8.91
  -1   0   2  238.68    9.15
  -1   0   2  239.64    9.15
  -1   0   2  231.40    9.05
   0   0  -2    1.07    0.08
   0   0  -2    0.65    0.09
   0   0  -2    0.82    0.10
   0   0  -2    1.07    0.08
   0   0  -2    0.73    0.07
   0   0  -2    1.17    0.09
   0   0   2    0.98    0.07
   0   0   2    0.59    0.07
   0   0   2    1.10    0.08
   0   0   2    0.92    0.09
  -1   0  -2  148.51    5.47
  -1   0  -2  152.08    5.45
   1   0   2  143.53    5.34
   1   0   2  156.34    5.63
   1   0   2  141.44    5.33
   1   0   2  139.93    5.43
  -2   0  -2   27.20    1.13
  -2   0  -2   23.56    1.11
  -2   0  -2   22.86    1.10
   2   0   2   26.45    1.10
   2   0   2   26.85    1.04
   2   0   2   28.01    1.12
   2   0   2   25.92    1.13
  -3   0  -2  429.40   16.10
  -3   0  -2  423.48   16.03
  -3   0  -2  434.37   16.19
   3   0   2  462.75   16.48
   3   0   2  418.32   15.68
   3   0   2  417.62   15.81
   3   0   2  448.22   16.00
  -4   0  -2   83.93    3.37
  -4   0  -2   80.94    3.36
  -4   0  -2   84.72    3.39
   4   0   2   89.25    3.36
   4   0   2   80.38    3.29
   4   0   2   85.13    3.40
   4   0   2   80.04    3.24
  -5   0  -2   22.56    1.21
  -5   0  -2   20.83    1.15
  -5   0  -2   22.76    1.19
   5   0   2   23.40    1.08
   5   0   2   19.48    1.06
   5   0   2   21.42    1.16
   5   0   2   21.38    1.23
  -6   0  -2   47.42    2.31
  -6   0  -2   49.63    2.35
  -6   0  -2   51.99    2.33
   6   0   2   55.13    2.32
   6   0   2   51.44    2.21
   6   0   2   51.98    2.42
   6   0   2   51.64    2.22
  -7   0  -2   14.26    1.09
  -7   0  -2   16.83    1.32
  -7   0  -2   17.04    1.14
   7   0   2   16.08    0.95
   7   0   2   16.68    1.20
   7   0   2   18.21    1.16
   7   0   2   17.32    1.03
  -8   0  -2   31.46    1.80
  -8   0  -2   34.06    1.88
  -8   0  -2   30.96    1.77
   8   0   2   30.23    1.88
   8   0   2   33.75    1.68
   8   0   2   31.17    1.54
   8   0   2   32.08    1.79
  -9   0  -2   41.27    2.32
  -9   0  -2   39.76    2.21
   9   0   2   44.55    2.27
   9   0   2   38.82    2.30
   9   0   2   44.10    2.13
   9   0   2   41.61    1.96
 -10   0  -2   37.83    2.23
 -10   0  -2   37.43    2.12
  10   0   2   34.18    1.93
  10   0   2   36.01    2.10
  10   0   2   30.32    2.10
 -11   0  -2    1.66    0.68
 -11   0  -2    0.82    0.73
  11   0   2    1.22    0.76
  11   0   2    0.78    0.65
  11   0   2    1.62    0.62
 -12   0  -2   16.16    1.77
 -12   0  -2   15.34    1.56
  12   0   2   17.95    1.92
  12   0   2   17.48    1.57
  12   0   2   19.56    1.81
 -13   0  -2    6.15    1.31
 -13   0  -2    6.42    1.19
  13   0   2    4.70    1.10
  13   0   2    3.09    1.16
  13   0   2    4.90    1.00
 -14   0  -2    5.08    1.35
  14   0   2    6.14    1.47
  14  -1  -2    1.12    1.09
  14  -1  -2    0.51    0.92
 -14   1   2    0.33    0.93
 -14   1   2    0.34    0.95
  13  -1  -2    1.07    0.89
  13  -1  -2    2.17    1.08
  13  -1  -2    2.56    0.94
 -13   1   2    1.33    0.96
 -13   1   2    3.69    1.18
  12  -1  -2    0.13    0.64
  12  -1  -2    1.14    0.82
  12  -1  -2    0.67    0.79
 -12   1   2   -0.24    0.79
 -12   1   2    1.25    0.79
  11  -1  -2   20.71    1.98
  11  -1  -2   26.55    1.83
  11  -1  -2   28.02    1.93
 -11   1   2   26.79    1.98
 -11   1   2   25.38    2.13
  10  -1  -2   -0.17    0.47
  10  -1  -2    0.97    0.60
  10  -1  -2    1.34    0.71
 -10   1   2    0.49    0.66
 -10   1   2    0.08    0.61
   9  -1  -2   21.61    1.54
   9  -1  -2   19.77    1.45
   9  -1  -2   17.28    1.59
  -9   1   2   25.79    1.68
  -9   1   2   23.43    1.65
   8  -1  -2    2.76    0.60
   8  -1  -2    3.59    0.65
   8  -1  -2    3.10    0.74
  -8   1   2    2.52    0.61
  -8   1   2    3.34    0.74
   7  -1  -2  149.83    6.03
   7  -1  -2  146.87    6.15
   7  -1  -2  155.00    5.89
   7  -1  -2  156.30    6.08
  -7   1   2  144.80    6.12
  -7   1   2  151.96    6.23
  -7   1   2  160.52    6.24
   6  -1  -2    3.30    0.56
   6  -1  -2    3.02    0.52
   6  -1  -2    2.95    0.54
   6  -1  -2    4.38    0.34
  -6   1   2    3.06    0.51
  -6   1   2    3.18    0.60
  -6   1   2    4.31    0.61
   5  -1  -2    6.36    0.66
   5  -1  -2    5.91    0.67
   5  -1  -2    4.96    0.59
   5  -1  -2    5.55    0.37
  -5   1   2    5.28    0.64
  -5   1   2    5.09    0.63
  -5   1   2    5.41    0.65
   4  -1  -2   21.30    1.10
   4  -1  -2   19.39    1.06
   4  -1  -2   22.25    1.12
  -4   1   2   19.71    1.10
  -4   1   2   22.48    0.92
  -4   1   2   16.57    1.10
  -4   1   2   20.97    1.14
   3  -1  -2  230.21    8.47
   3  -1  -2  232.62    8.57
   3  -1  -2  248.32    8.61
  -3   1   2  225.36    8.72
  -3   1   2  216.86    8.76
  -3   1   2  228.73    8.68
  -3   1   2  224.62    8.64
   2  -1  -2  167.90    6.34
   2  -1  -2  168.16    6.26
   2  -1  -2  178.65    6.34
   2  -1  -2  166.19    6.40
  -2   1   2  169.40    6.49
  -2   1   2  168.12    6.41
  -2   1   2  166.15    6.38
  -2   1   2  170.84    6.46
   1  -1  -2    0.83    0.23
   1  -1  -2    1.62    0.22
   1  -1  -2    1.89    0.29
   1  -1  -2    0.97    0.24
   1  -1  -2    1.31    0.26
  -1   1   2    2.00    0.33
  -1   1   2    1.29    0.26
  -1   1   2    1.41    0.23
   0  -1  -2  174.65    6.76
   0  -1  -2  182.48    6.73
   0  -1  -2  167.04    6.67
   0  -1  -2  184.55    6.83
   0   1   2  186.88    6.73
   0   1   2  178.98    6.82
   0   1   2  199.79    6.91
   0   1   2  197.49    7.05
  -1  -1  -2    6.03    0.32
  -1  -1  -2    5.98    0.33
  -1  -1  -2    5.60    0.30
  -1  -1  -2    5.81    0.29
   1   1   2    6.09    0.33
   1   1   2    6.79    0.32
   1   1   2    5.59    0.35
  -2  -1  -2   17.00    0.70
  -2  -1  -2   16.07    0.75
  -2  -1  -2   16.63    0.78
  -2  -1  -2   16.11    0.73
   2   1   2   15.58    0.70
   2   1   2   14.59    0.73
   2   1   2   15.64    0.75
   2   1   2   15.97    0.73
   2   1   2   16.81    0.77
  -3  -1  -2  160.50    6.11
  -3  -1  -2  168.34    6.06
  -3  -1  -2  161.45    6.06
   3   1   2  158.66    6.06
   3   1   2  162.02    6.21
   3   1   2  154.89    5.92
   3   1   2  155.40    5.95
  -4  -1  -2   55.81    2.20
  -4  -1  -2   54.32    2.29
  -4  -1  -2   49.26    2.22
   4   1   2   50.71    2.18
   4   1   2   53.66    2.16
   4   1   2   52.48    2.27
   4   1   2   57.13    2.25
  -5  -1  -2   12.11    0.72
  -5  -1  -2   11.12    0.76
  -5  -1  -2   10.84    0.78
   5   1   2   10.41    0.67
   5   1   2   11.82    0.70
   5   1   2   12.00    0.87
   5   1   2   10.23    0.72
  -6  -1  -2   40.55    1.89
  -6  -1  -2   40.99    1.96
  -6  -1  -2   41.59    1.84
   6   1   2   38.97    1.79
   6   1   2   38.81    1.78
   6   1   2   37.93    1.84
   6   1   2   39.15    1.95
  -7  -1  -2   22.01    1.25
  -7  -1  -2   19.24    1.25
  -7  -1  -2   23.19    1.40
   7   1   2   22.58    1.23
   7   1   2   21.37    1.37
   7   1   2   22.70    1.17
   7   1   2   22.32    1.29
  -8  -1  -2    0.20    0.31
  -8  -1  -2    0.82    0.51
  -8  -1  -2   -0.22    0.34
   8   1   2    0.65    0.38
   8   1   2    0.85    0.34
   8   1   2    0.44    0.47
   8   1   2    0.16    0.28
  -9  -1  -2   99.69    4.26
  -9  -1  -2  102.34    4.44
   9   1   2  102.36    4.25
   9   1   2   99.82    4.16
   9   1   2   91.33    4.37
   9   1   2   97.77    4.13
 -10  -1  -2    6.29    0.96
 -10  -1  -2    8.05    0.96
  10   1   2    6.24    1.05
  10   1   2    7.28    1.01
  10   1   2    5.56    0.82
 -11  -1  -2    4.46    0.98
 -11  -1  -2    3.64    0.80
  11   1   2    3.90    0.96
  11   1   2    3.19    0.72
  11   1   2    5.03    0.93
 -12  -1  -2    0.53    0.78
 -12  -1  -2    1.38    0.69
  12   1   2    0.80    0.64
  12   1   2    0.54    0.66
  12   1   2    0.87    0.88
 -13  -1  -2   13.69    1.67
  13   1   2   15.50    1.54
  13   1   2   12.74    1.59
  13   1   2   13.48    1.77
 -14  -1  -2    1.81    1.07
  14   1   2    1.88    1.20
 -15  -1  -2   -0.10    1.04
  15   1   2   -1.00    0.82
  14  -2  -2    4.03    1.25
 -14   2   2    2.97    1.19
 -14   2   2    2.35    1.14
  13  -2  -2   -0.06    0.85
  13  -2  -2    1.83    0.86
 -13   2   2    1.25    1.04
 -13   2   2    2.88    1.13
  12  -2  -2    5.47    1.13
  12  -2  -2    4.91    1.13
  12  -2  -2    3.63    0.93
 -12   2   2    5.36    1.22
 -12   2   2    3.11    1.10
  11  -2  -2   30.36    2.26
  11  -2  -2   32.55    2.23
  11  -2  -2   30.59    2.11
 -11   2   2   35.88    2.38
 -11   2   2   35.00    2.33
  10  -2  -2    1.23    0.70
  10  -2  -2    1.82    0.72
  10  -2  -2    2.36    0.79
 -10   2   2    0.85    0.69
 -10   2   2    1.01    0.68
   9  -2  -2    2.39    0.63
   9  -2  -2    1.32    0.65
  -9   2   2    1.61    0.69
  -9   2   2    3.00    0.80
   8  -2  -2   95.49    4.37
   8  -2  -2  101.04    4.35
   8  -2  -2  100.96    4.32
  -8   2   2  105.87    4.54
  -8   2   2   99.39    4.42
   7  -2  -2   62.55    2.58
   7  -2  -2   64.86    2.88
   7  -2  -2   63.68    2.89
   7  -2  -2   59.86    2.90
  -7   2   2   61.46    2.92
  -7   2   2   61.64    2.93
  -7   2   2   64.25    3.01
   6  -2  -2   21.64    1.23
   6  -2  -2   18.63    1.22
   6  -2  -2   19.72    0.97
   6  -2  -2   16.56    1.20
  -6   2   2   18.73    1.26
  -6   2   2   20.70    0.97
  -6   2   2   20.36    1.35
  -6   2   2   20.62    1.26
   5  -2  -2   13.70    0.91
   5  -2  -2   14.77    0.97
   5  -2  -2   14.71    0.98
  -5   2   2   12.19    0.90
  -5   2   2   13.37    0.71
  -5   2   2   14.09    1.14
  -5   2   2   12.57    0.92
   4  -2  -2   44.88    2.07
   4  -2  -2   49.92    2.11
   4  -2  -2   45.73    2.07
  -4   2   2   44.85    1.95
  -4   2   2   48.41    2.10
  -4   2   2   50.80    2.21
  -4   2   2   45.75    2.12
   3  -2  -2   21.62    1.13
   3  -2  -2   22.66    1.13
   3  -2  -2   25.17    1.13
  -3   2   2   21.35    1.01
  -3   2   2   22.35    1.11
  -3   2   2   21.07    1.18
  -3   2   2   20.14    1.13
   2  -2  -2  154.78    6.04
   2  -2  -2  171.38    6.10
   2  -2  -2  167.61    6.11
   2  -2  -2  158.68    6.12
  -2   2   2  154.77    6.16
  -2   2   2  163.12    6.27
  -2   2   2  160.11    6.25
  -2   2   2  161.23    6.13
   1  -2  -2  182.82    6.87
   1  -2  -2  192.90    6.92
   1  -2  -2  190.21    6.95
   1  -2  -2  182.53    6.96
  -1   2   2  183.04    7.19
  -1   2   2  197.40    7.12
  -1   2   2  172.70    7.01
   0  -2  -2   59.63    2.43
   0  -2  -2   63.58    2.42
   0  -2  -2   59.91    2.40
   0  -2  -2   60.43    2.39
   0   2   2   69.61    2.57
   0   2   2   67.26    2.49
   0   2   2   59.79    2.46
   0   2   2   60.32    2.39
  -1  -2  -2   89.47    3.45
  -1  -2  -2   92.37    3.41
  -1  -2  -2   88.29    3.44
   1   2   2   97.62    3.44
   1   2   2   93.70    3.46
   1   2   2   83.77    3.47
  -2  -2  -2    5.88    0.40
  -2  -2  -2    5.14    0.37
  -2  -2  -2    6.32    0.39
  -2  -2  -2    5.53    0.27
   2   2   2    4.62    0.44
   2   2   2    5.57    0.38
   2   2   2    5.38    0.38
  -3  -2  -2  185.60    6.87
  -3  -2  -2  183.79    6.85
  -3  -2  -2  190.69    7.00
  -3  -2  -2  183.70    6.78
   3   2   2  196.21    6.95
   3   2   2  174.59    7.17
   3   2   2  176.14    6.93
   3   2   2  179.64    6.85
  -4  -2  -2   44.60    1.82
  -4  -2  -2   46.08    1.91
  -4  -2  -2   44.60    1.74
   4   2   2   40.19    1.88
   4   2   2   40.88    1.84
   4   2   2   42.19    1.89
   4   2   2   41.48    1.81
   4   2   2   42.33    1.80
  -5  -2  -2  226.84    8.07
  -5  -2  -2  212.07    8.31
  -5  -2  -2  212.98    8.23
  -5  -2  -2  225.06    8.19
   5   2   2  214.41    8.11
   5   2   2  214.24    8.43
   5   2   2  207.94    8.26
   5   2   2  214.39    8.06
  -6  -2  -2   29.06    1.44
  -6  -2  -2   28.75    1.35
  -6  -2  -2   29.31    1.56
  -6  -2  -2   30.23    1.47
   6   2   2   28.38    1.41
   6   2   2   29.36    1.46
   6   2   2   27.54    1.52
   6   2   2   26.88    1.38
  -7  -2  -2   12.68    1.04
  -7  -2  -2   11.40    1.07
  -7  -2  -2   13.23    1.06
  -7  -2  -2   10.30    0.79
   7   2   2   13.20    1.15
   7   2   2   10.75    0.80
   7   2   2   13.39    0.92
  -8  -2  -2   29.26    1.81
  -8  -2  -2   29.25    1.59
  -8  -2  -2   33.00    1.74
  -8  -2  -2   31.61    1.70
   8   2   2   29.29    1.56
   8   2   2   28.97    1.78
   8   2   2   34.11    1.66
   8   2   2   34.08    1.72
  -9  -2  -2    0.25    0.48
  -9  -2  -2    0.01    0.36
   9   2   2    0.36    0.44
   9   2   2   -0.12    0.50
   9   2   2    0.48    0.43
   9   2   2    0.63    0.34
 -10  -2  -2   31.76    1.98
 -10  -2  -2   30.52    1.69
  10   2   2   27.95    1.70
  10   2   2   30.25    1.81
  10   2   2   26.09    1.89
 -11  -2  -2   51.98    2.58
 -11  -2  -2   54.07    2.91
  11   2   2   49.56    2.89
  11   2   2   49.44    2.70
  11   2   2   48.37    2.55
 -12  -2  -2   33.93    2.34
 -12  -2  -2   30.22    1.94
  12   2   2   28.29    2.08
  12   2   2   32.43    1.98
  12   2   2   32.98    2.30
 -13  -2  -2   -0.11    0.84
  13   2   2    1.62    0.89
  13   2   2    1.14    0.79
  13   2   2    1.66    0.75
 -14  -2  -2   17.70    2.02
  14   2   2   12.95    1.55
  14   2   2   12.16    1.80
  14   2   2   15.22    1.80
 -15  -2  -2    0.38    1.05
  15   2   2    4.48    1.30
  13  -3  -2    5.06    1.34
  13  -3  -2    4.27    1.09
 -13   3   2    3.45    1.24
 -13   3   2    6.50    1.33
  12  -3  -2    0.82    0.91
  12  -3  -2    2.25    0.90
 -12   3   2   -0.08    0.89
 -12   3   2    4.51    1.11
  11  -3  -2    1.76    0.91
  11  -3  -2    2.99    0.98
  11  -3  -2    2.73    0.86
 -11   3   2    1.76    0.97
 -11   3   2    2.74    0.93
  10  -3  -2    0.71    0.59
  10  -3  -2    1.86    0.85
  10  -3  -2    0.57    0.69
 -10   3   2    0.44    0.64
 -10   3   2    1.35    0.80
   9  -3  -2    4.30    0.85
   9  -3  -2    5.12    0.99
   9  -3  -2    4.49    0.88
  -9   3   2    3.68    0.95
  -9   3   2    3.25    0.82
   8  -3  -2   11.72    1.26
   8  -3  -2   10.44    1.16
   8  -3  -2    9.55    1.07
  -8   3   2   11.75    1.21
  -8   3   2   13.79    1.43
   7  -3  -2   16.34    1.21
   7  -3  -2   14.94    1.31
   7  -3  -2   19.72    1.38
  -7   3   2   17.77    0.98
  -7   3   2   19.55    1.58
  -7   3   2   17.74    1.31
  -7   3   2   18.43    1.33
   6  -3  -2   44.35    2.23
   6  -3  -2   47.37    2.31
   6  -3  -2   48.67    2.31
  -6   3   2   47.82    2.28
  -6   3   2   49.75    2.38
  -6   3   2   43.93    2.04
  -6   3   2   49.96    2.46
   5  -3  -2   42.84    2.06
   5  -3  -2   44.55    2.10
   5  -3  -2   42.25    2.03
  -5   3   2   42.13    1.89
  -5   3   2   43.54    2.03
  -5   3   2   43.79    2.13
  -5   3   2   40.38    2.15
   4  -3  -2    5.37    0.65
   4  -3  -2    7.47    0.73
   4  -3  -2    6.04    0.67
  -4   3   2    6.10    0.63
  -4   3   2    6.53    0.76
  -4   3   2    6.94    0.73
  -4   3   2    6.42    0.56
   3  -3  -2    2.33    0.43
   3  -3  -2    1.34    0.34
   3  -3  -2    1.89    0.38
  -3   3   2    2.46    0.45
  -3   3   2    2.28    0.35
  -3   3   2    2.30    0.44
  -3   3   2    2.06    0.33
   2  -3  -2   47.64    2.02
   2  -3  -2   45.94    2.09
   2  -3  -2   50.81    2.08
   2  -3  -2   49.60    2.11
  -2   3   2   50.44    2.13
  -2   3   2   49.78    2.03
  -2   3   2   49.14    2.16
  -2   3   2   47.85    2.18
   1  -3  -2  140.98    5.55
   1  -3  -2  153.97    5.58
   1  -3  -2  146.86    5.61
   1  -3  -2  144.55    5.57
  -1   3   2  153.53    5.82
  -1   3   2  137.11    5.66
  -1   3   2  153.54    5.74
   0  -3  -2    8.62    0.46
   0  -3  -2    8.77    0.58
   0  -3  -2    8.65    0.53
   0  -3  -2    9.10    0.59
   0   3   2    9.09    0.58
   0   3   2    9.16    0.53
   0   3   2    8.76    0.59
  -1  -3  -2   77.94    2.90
  -1  -3  -2   71.64    2.91
  -1  -3  -2   71.10    2.86
   1   3   2   76.42    2.92
   1   3   2   77.46    3.11
   1   3   2   76.99    2.96
   1   3   2   69.18    2.89
  -2  -3  -2  182.32    7.02
  -2  -3  -2  190.53    7.08
  -2  -3  -2  189.08    6.94
   2   3   2  177.75    7.03
   2   3   2  209.60    7.08
   2   3   2  179.09    7.38
   2   3   2  188.73    7.09
  -3  -3  -2    4.92    0.26
  -3  -3  -2    5.28    0.47
  -3  -3  -2    4.98    0.43
  -3  -3  -2    6.18    0.50
   3   3   2    5.19    0.56
   3   3   2    4.81    0.48
   3   3   2    5.04    0.26
   3   3   2    4.17    0.42
  -4  -3  -2  140.26    5.38
  -4  -3  -2  136.77    5.16
  -4  -3  -2  133.15    5.25
  -4  -3  -2  145.20    5.21
   4   3   2  134.97    5.27
   4   3   2  140.38    5.33
   4   3   2  140.77    5.36
   4   3   2  131.33    5.53
  -5  -3  -2  280.27   10.29
  -5  -3  -2  285.08   10.51
  -5  -3  -2  272.38   10.28
  -5  -3  -2  274.59   10.17
   5   3   2  270.30   10.29
   5   3   2  280.98   10.43
   5   3   2  271.95   10.74
   5   3   2  268.19   10.40
  -6  -3  -2   15.12    1.04
  -6  -3  -2   14.40    0.91
  -6  -3  -2   13.67    0.76
   6   3   2   15.35    0.97
   6   3   2   14.73    1.00
   6   3   2   14.43    0.91
   6   3   2   15.56    0.95
   6   3   2   14.81    0.94
  -7  -3  -2   30.44    1.43
  -7  -3  -2   31.44    1.58
  -7  -3  -2   29.22    1.70
   7   3   2   34.42    1.67
   7   3   2   29.16    1.70
   7   3   2   31.61    1.58
   7   3   2   29.17    1.58
   7   3   2   30.57    1.59
  -8  -3  -2    1.41    0.52
  -8  -3  -2    0.87    0.40
  -8  -3  -2    1.35    0.36
   8   3   2    1.91    0.55
   8   3   2    1.54    0.45
   8   3   2    2.03    0.55
   8   3   2    3.32    0.61
   8   3   2    1.64    0.45
  -9  -3  -2   11.46    1.16
  -9  -3  -2   11.89    0.88
   9   3   2   12.95    1.14
   9   3   2   12.14    1.14
   9   3   2   13.15    0.96
   9   3   2   11.20    1.23
   9   3   2   11.19    1.12
 -10  -3  -2   24.04    1.81
 -10  -3  -2   26.38    1.50
  10   3   2   22.35    1.93
  10   3   2   27.23    1.77
  10   3   2   27.59    1.67
  10   3   2   29.79    1.78
  10   3   2   27.84    1.55
 -11  -3  -2    6.97    0.88
 -11  -3  -2    7.14    1.18
  11   3   2    6.48    0.95
  11   3   2    8.37    1.16
  11   3   2    8.76    1.29
  11   3   2    7.37    1.10
 -12  -3  -2    1.09    0.75
  12   3   2    1.88    0.84
  12   3   2    1.82    0.74
  12   3   2    1.63    0.82
  12   3   2    1.94    0.79
 -13  -3  -2    8.79    1.46
  13   3   2   11.99    1.57
  13   3   2   10.67    1.54
  13   3   2   10.48    1.43
  13   3   2   11.55    1.35
 -14  -3  -2    7.07    1.48
  14   3   2    6.25    1.45
  14   3   2    7.58    1.24
  14   3   2    5.67    1.28
  14   3   2    5.33    1.30
 -15  -3  -2    1.24    1.18
  15   3   2    0.82    1.00
  15   3   2    2.19    1.15
  15   3   2    0.07    0.90
  13  -4  -2    1.79    1.09
 -13   4   2   -0.75    0.83
 -13   4   2   -1.12    0.94
  12  -4  -2   36.31    2.67
  12  -4  -2   35.75    2.46
 -12   4   2   41.25    2.88
 -12   4   2   38.14    2.61
  11  -4  -2    0.46    0.85
  11  -4  -2    1.55    0.76
 -11   4   2   -0.30    0.84
 -11   4   2   -0.11    0.75
  10  -4  -2    4.10    0.98
  10  -4  -2    5.59    1.04
  10  -4  -2    5.81    1.14
 -10   4   2    4.11    1.08
 -10   4   2    6.05    1.08
   9  -4  -2   33.31    2.15
   9  -4  -2   31.47    2.06
   9  -4  -2   33.62    2.18
  -9   4   2   40.50    2.45
  -9   4   2   31.67    2.08
   8  -4  -2   15.32    1.44
   8  -4  -2   14.97    1.39
   8  -4  -2   18.05    1.56
  -8   4   2   20.03    1.56
  -8   4   2   16.75    1.69
   7  -4  -2   11.06    1.13
   7  -4  -2    8.29    1.00
   7  -4  -2   11.13    1.20
  -7   4   2    9.75    1.19
  -7   4   2   10.37    1.05
  -7   4   2    8.46    1.12
  -7   4   2    9.66    0.81
   6  -4  -2    2.38    0.61
   6  -4  -2    3.07    0.65
   6  -4  -2    2.02    0.55
  -6   4   2    3.10    0.60
  -6   4   2    3.10    0.66
  -6   4   2    3.18    0.48
  -6   4   2    2.36    0.68
   5  -4  -2    0.32    0.39
   5  -4  -2    0.32    0.38
   5  -4  -2   -0.40    0.29
  -5   4   2   -0.08    0.29
  -5   4   2    0.22    0.24
  -5   4   2   -0.19    0.37
  -5   4   2    0.16    0.36
   4  -4  -2   15.86    1.08
   4  -4  -2   17.61    1.09
   4  -4  -2   15.01    1.05
  -4   4   2   16.61    0.99
  -4   4   2   14.08    1.07
  -4   4   2   17.24    1.01
  -4   4   2   18.61    1.23
   3  -4  -2   95.30    3.84
   3  -4  -2   92.62    3.86
   3  -4  -2   95.53    3.86
  -3   4   2   93.54    3.77
  -3   4   2   94.51    4.01
  -3   4   2   92.55    3.91
  -3   4   2   95.50    3.96
   2  -4  -2   27.98    1.49
   2  -4  -2   30.43    1.51
   2  -4  -2   30.26    1.36
   2  -4  -2   31.43    1.48
  -2   4   2   32.48    1.60
  -2   4   2   30.24    1.36
  -2   4   2   32.28    1.58
  -2   4   2   28.32    1.49
   1  -4  -2   41.19    1.76
   1  -4  -2   41.50    1.87
   1  -4  -2   40.15    1.90
   1  -4  -2   43.32    1.93
  -1   4   2   43.30    1.98
  -1   4   2   46.79    2.00
  -1   4   2   45.93    2.01
   0  -4  -2  220.60    8.54
   0  -4  -2  227.71    8.60
   0  -4  -2  226.59    8.62
   0  -4  -2  227.01    8.53
   0   4   2  234.09    9.01
   0   4   2  232.03    8.72
   0   4   2  243.63    8.77
   0   4   2  223.35    8.60
  -1  -4  -2  487.75   19.10
  -1  -4  -2  541.21   18.89
  -1  -4  -2  508.17   19.20
   1   4   2  529.98   19.40
   1   4   2  534.06   19.29
   1   4   2  563.99   20.00
   1   4   2  480.16   19.12
  -2  -4  -2   14.35    0.81
  -2  -4  -2   14.99    0.81
  -2  -4  -2   14.36    0.74
   2   4   2   12.19    0.89
   2   4   2   14.16    0.81
   2   4   2   15.95    0.82
   2   4   2   13.84    0.69
  -3  -4  -2    9.42    0.60
  -3  -4  -2    7.45    0.60
  -3  -4  -2    9.19    0.69
   3   4   2    9.23    0.82
   3   4   2    9.27    0.62
   3   4   2    7.56    0.58
   3   4   2    7.53    0.40
  -4  -4  -2   90.59    3.33
  -4  -4  -2   81.92    3.42
  -4  -4  -2   81.04    3.35
   4   4   2   80.86    3.57
   4   4   2   80.47    3.38
   4   4   2   85.95    3.43
  -5  -4  -2    6.90    0.63
  -5  -4  -2    6.02    0.32
  -5  -4  -2    7.43    0.71
  -5  -4  -2    6.04    0.60
   5   4   2    6.40    0.69
   5   4   2    7.25    0.67
   5   4   2    6.14    0.67
  -6  -4  -2   51.52    2.31
  -6  -4  -2   48.94    1.92
  -6  -4  -2   50.25    2.16
  -6  -4  -2   48.02    2.18
   6   4   2   46.97    2.29
   6   4   2   47.12    2.17
   6   4   2   48.64    2.21
   6   4   2   46.45    2.27
  -7  -4  -2   32.63    1.81
  -7  -4  -2   36.05    1.73
  -7  -4  -2   33.59    1.44
  -7  -4  -2   32.15    1.65
   7   4   2   32.40    1.68
   7   4   2   32.05    1.80
   7   4   2   36.34    1.77
   7   4   2   33.05    1.76
  -8  -4  -2    0.88    0.49
  -8  -4  -2    0.49    0.38
  -8  -4  -2    0.54    0.27
   8   4   2    0.08    0.35
   8   4   2    1.34    0.53
   8   4   2    0.46    0.38
   8   4   2    1.15    0.41
  -9  -4  -2    8.59    0.69
  -9  -4  -2    8.29    1.00
   9   4   2    7.48    0.85
   9   4   2    8.56    1.08
   9   4   2    7.02    0.86
   9   4   2    7.30    0.94
   9   4   2    7.54    0.93
 -10  -4  -2   43.44    2.44
  10   4   2   43.92    2.48
  10   4   2   44.84    2.37
  10   4   2   42.50    2.21
  10   4   2   46.13    2.36
  10   4   2   41.86    2.25
 -11  -4  -2   31.86    2.16
  11   4   2   31.86    1.99
  11   4   2   35.13    2.10
  11   4   2   33.28    2.23
  11   4   2   39.72    2.21
 -12  -4  -2   32.71    2.23
  12   4   2   30.18    2.14
  12   4   2   32.90    2.13
  12   4   2   29.79    2.00
  12   4   2   36.74    2.42
 -13  -4  -2    7.41    1.36
  13   4   2    7.75    1.38
  13   4   2    8.68    1.22
  13   4   2    7.86    1.31
  13   4   2    7.18    1.24
 -14  -4  -2    2.16    1.03
  14   4   2    2.93    1.27
  14   4   2    5.25    1.27
  14   4   2    4.53    1.10
  14   4   2    3.22    0.98
 -15  -4  -2    1.59    1.15
  15   4   2    1.75    1.07
  15   4   2    1.79    1.12
  15   4   2    1.63    0.91
  15   4   2   -0.70    1.10
  12  -5  -2    2.65    1.13
  12  -5  -2    2.23    0.96
 -12   5   2    1.65    1.16
  11  -5  -2    0.13    0.78
  11  -5  -2    0.73    0.83
 -11   5   2    0.45    0.72
 -11   5   2    0.56    0.99
  10  -5  -2    1.48    0.89
  10  -5  -2    1.65    0.83
 -10   5   2    1.70    0.79
 -10   5   2    1.44    0.89
   9  -5  -2    0.98    0.74
   9  -5  -2    0.82    0.67
  -9   5   2    1.53    0.67
  -9   5   2    0.40    0.79
   8  -5  -2    6.46    1.02
   8  -5  -2    5.92    1.05
   8  -5  -2    6.41    1.01
  -8   5   2    7.32    1.00
  -8   5   2    7.90    1.26
   7  -5  -2   15.38    1.40
   7  -5  -2   11.08    1.19
   7  -5  -2   12.79    1.34
  -7   5   2   13.76    1.45
  -7   5   2   16.84    1.34
  -7   5   2   15.96    1.64
   6  -5  -2   -0.52    0.40
   6  -5  -2    0.45    0.49
   6  -5  -2    0.51    0.46
  -6   5   2    0.21    0.52
  -6   5   2   -0.64    0.45
  -6   5   2    0.09    0.34
  -6   5   2    0.11    0.40
   5  -5  -2    4.50    0.70
   5  -5  -2    5.57    0.75
   5  -5  -2    4.26    0.76
  -5   5   2    4.05    0.79
  -5   5   2    3.38    0.70
  -5   5   2    4.72    0.62
  -5   5   2    4.35    0.61
   4  -5  -2   -0.07    0.32
   4  -5  -2    0.01    0.32
   4  -5  -2   -0.06    0.39
  -4   5   2    0.00    0.38
  -4   5   2   -0.67    0.33
  -4   5   2    0.30    0.29
  -4   5   2   -0.49    0.26
   3  -5  -2    6.41    0.75
   3  -5  -2    8.87    0.85
   3  -5  -2    6.19    0.72
  -3   5   2    7.59    0.85
  -3   5   2    8.49    0.67
  -3   5   2    5.32    0.74
  -3   5   2    7.83    0.77
   2  -5  -2    2.69    0.49
   2  -5  -2    3.19    0.36
   2  -5  -2    2.61    0.48
   2  -5  -2    2.10    0.46
  -2   5   2    2.91    0.54
  -2   5   2    3.58    0.39
  -2   5   2    2.81    0.58
  -2   5   2    3.38    0.53
   1  -5  -2    0.60    0.17
   1  -5  -2    0.48    0.29
   1  -5  -2    0.34    0.27
   1  -5  -2    0.01    0.25
  -1   5   2    0.12    0.32
  -1   5   2    0.33    0.31
  -1   5   2   -0.24    0.23
   0  -5  -2  171.21    6.40
   0  -5  -2  159.03    6.43
   0  -5  -2  159.98    6.27
   0  -5  -2  170.86    6.43
   0   5   2  167.01    6.75
   0   5   2  173.26    6.55
   0   5   2  168.13    6.53
  -1  -5  -2  140.89    5.68
  -1  -5  -2  152.10    5.74
  -1  -5  -2  136.42    5.54
   1   5   2  139.76    5.67
   1   5   2  154.03    6.02
   1   5   2  151.52    5.71
   1   5   2  155.69    5.80
  -2  -5  -2   40.96    1.92
  -2  -5  -2   48.99    1.96
  -2  -5  -2   43.28    1.81
   2   5   2   41.63    2.09
   2   5   2   42.17    1.95
   2   5   2   42.44    1.92
   2   5   2   42.87    1.81
  -3  -5  -2   79.88    3.26
  -3  -5  -2   80.69    3.19
  -3  -5  -2   81.24    3.20
   3   5   2   79.01    3.06
   3   5   2   79.47    3.27
   3   5   2   74.94    3.46
   3   5   2   79.65    3.26
  -4  -5  -2   57.05    2.29
  -4  -5  -2   52.33    2.30
  -4  -5  -2   53.06    2.34
   4   5   2   50.81    2.34
   4   5   2   54.83    2.34
   4   5   2   52.30    2.00
   4   5   2   50.35    2.49
   4   5   2   54.66    2.00
  -5  -5  -2   48.75    2.22
  -5  -5  -2   50.24    2.26
  -5  -5  -2   49.13    2.15
   5   5   2   48.07    2.38
   5   5   2   49.29    2.29
   5   5   2   50.56    2.23
  -6  -5  -2    2.81    0.47
  -6  -5  -2    2.13    0.45
  -6  -5  -2    3.24    0.52
   6   5   2    1.42    0.47
   6   5   2    2.49    0.49
   6   5   2    1.92    0.50
  -7  -5  -2   41.83    2.06
  -7  -5  -2   45.38    2.14
  -7  -5  -2   42.12    1.71
  -7  -5  -2   44.80    2.20
   7   5   2   47.72    2.17
   7   5   2   45.90    2.26
   7   5   2   43.93    2.11
   7   5   2   42.76    2.22
  -8  -5  -2   25.64    1.49
  -8  -5  -2   26.18    1.13
  -8  -5  -2   25.55    1.63
   8   5   2   25.44    1.53
   8   5   2   25.79    1.53
   8   5   2   27.78    1.60
   8   5   2   25.09    1.61
  -9  -5  -2   24.01    1.51
  -9  -5  -2   25.58    1.65
   9   5   2   24.81    1.55
   9   5   2   27.56    1.77
   9   5   2   24.21    1.57
   9   5   2   24.10    1.57
 -10  -5  -2    2.77    0.77
  10   5   2    3.40    0.65
  10   5   2    3.77    0.89
 -11  -5  -2   45.41    2.43
 -11  -5  -2   45.40    2.65
  11   5   2   44.77    2.66
  11   5   2   46.35    2.48
  11   5   2   43.64    2.51
 -12  -5  -2    2.99    0.95
  12   5   2    4.23    0.86
  12   5   2    3.25    0.79
 -13  -5  -2   33.12    2.24
 -13  -5  -2   40.53    2.65
  13   5   2   36.37    2.43
  13   5   2   36.13    2.32
  13   5   2   35.08    2.54
 -14  -5  -2    2.21    1.12
 -14  -5  -2    0.86    0.83
  14   5   2    0.78    0.94
  14   5   2    1.79    1.00
  14   5   2    3.36    1.01
 -15  -5  -2    1.26    0.92
 -15  -5  -2    0.51    1.09
  15   5   2   -0.32    1.05
  15   5   2    0.54    1.00
  15   5   2    1.85    0.93
  12  -6  -2    4.68    1.36
 -12   6   2    4.62    1.33
  11  -6  -2   -0.34    0.93
  11  -6  -2    1.11    0.85
 -11   6   2    0.33    0.93
  10  -6  -2    2.62    0.99
  10  -6  -2    2.23    1.05
 -10   6   2    3.93    1.20
   9  -6  -2    7.68    1.23
   9  -6  -2    6.69    1.18
  -9   6   2    6.28    1.28
   8  -6  -2    5.92    1.06
   8  -6  -2    5.91    1.04
  -8   6   2    5.89    1.12
  -8   6   2    8.31    1.03
   7  -6  -2   74.90    3.70
   7  -6  -2   76.65    3.66
   7  -6  -2   77.27    3.63
  -7   6   2   78.24    3.93
  -7   6   2   75.23    3.47
   6  -6  -2    2.55    0.71
   6  -6  -2    0.94    0.63
   6  -6  -2    2.36    0.71
  -6   6   2    1.34    0.48
  -6   6   2    1.75    0.77
  -6   6   2    1.68    0.52
  -6   6   2    2.87    0.80
   5  -6  -2   38.28    2.15
   5  -6  -2   41.04    2.16
   5  -6  -2   35.52    2.06
  -5   6   2   39.32    1.91
  -5   6   2   37.81    2.24
  -5   6   2   41.38    2.06
  -5   6   2   34.91    2.17
   4  -6  -2    2.17    0.61
   4  -6  -2    3.17    0.63
   4  -6  -2    3.11    0.64
  -4   6   2    3.05    0.70
  -4   6   2    2.36    0.44
  -4   6   2    4.56    0.83
  -4   6   2    3.05    0.60
   3  -6  -2   96.23    4.17
   3  -6  -2   93.19    4.14
   3  -6  -2   98.40    4.13
  -3   6   2   98.91    3.92
  -3   6   2  100.12    4.32
  -3   6   2   99.38    4.30
  -3   6   2  100.05    4.28
   2  -6  -2    7.57    0.84
   2  -6  -2    6.65    0.78
   2  -6  -2   10.00    0.89
   2  -6  -2    7.31    0.52
  -2   6   2    9.49    0.96
  -2   6   2    7.08    0.85
  -2   6   2    6.63    0.56
  -2   6   2    8.52    0.88
   1  -6  -2   19.00    1.15
   1  -6  -2   19.01    0.91
   1  -6  -2   19.95    1.23
   1  -6  -2   18.36    1.18
  -1   6   2   18.25    1.24
  -1   6   2   20.07    1.23
  -1   6   2   19.77    1.26
   0  -6  -2   27.60    1.23
   0  -6  -2   26.26    1.45
   0  -6  -2   28.89    1.51
   0  -6  -2   27.83    1.51
   0   6   2   28.39    1.57
   0   6   2   31.84    1.52
   0   6   2   29.97    1.65
  -1  -6  -2    4.28    0.59
  -1  -6  -2    3.10    0.33
  -1  -6  -2    2.77    0.50
   1   6   2    3.24    0.52
   1   6   2    3.38    0.46
   1   6   2    3.22    0.49
   1   6   2    2.56    0.53
  -2  -6  -2  110.93    4.30
  -2  -6  -2  104.61    4.33
  -2  -6  -2  104.48    4.16
   2   6   2  111.09    4.39
   2   6   2  110.66    4.34
   2   6   2  110.74    4.63
   2   6   2  100.40    4.22
  -3  -6  -2    2.63    0.38
  -3  -6  -2    3.25    0.50
  -3  -6  -2    2.17    0.41
   3   6   2    3.38    0.52
   3   6   2    2.31    0.53
   3   6   2    3.46    0.51
   3   6   2    2.60    0.31
  -4  -6  -2    2.56    0.42
  -4  -6  -2    2.82    0.54
  -4  -6  -2    3.51    0.51
   4   6   2    3.52    0.53
   4   6   2    3.09    0.25
   4   6   2    3.95    0.58
   4   6   2    2.89    0.62
  -5  -6  -2   40.06    1.86
  -5  -6  -2   40.96    1.91
  -5  -6  -2   37.92    1.90
   5   6   2   40.84    1.91
   5   6   2   38.94    1.97
   5   6   2   37.89    2.08
  -6  -6  -2    1.12    0.35
  -6  -6  -2    1.55    0.46
  -6  -6  -2    1.38    0.43
   6   6   2    1.55    0.40
   6   6   2    1.31    0.46
   6   6   2    1.30    0.43
  -7  -6  -2   97.50    4.25
  -7  -6  -2  102.33    4.19
  -7  -6  -2  100.62    4.36
   7   6   2  106.44    4.54
   7   6   2  105.31    4.30
   7   6   2  102.54    4.41
  -8  -6  -2   28.30    1.67
  -8  -6  -2   31.12    1.78
   8   6   2   31.56    1.74
   8   6   2   29.78    1.80
   8   6   2   29.84    1.78
  -9  -6  -2   25.06    1.67
  -9  -6  -2   21.38    1.49
   9   6   2   23.78    1.59
   9   6   2   25.53    1.75
   9   6   2   24.55    1.58
 -10  -6  -2   33.52    2.12
 -10  -6  -2   34.10    1.95
  10   6   2   35.97    2.04
  10   6   2   33.65    2.00
  10   6   2   32.05    2.16
  10   6   2   31.23    1.94
 -11  -6  -2    1.76    0.66
 -11  -6  -2    2.31    0.86
  11   6   2    3.20    0.73
  11   6   2    2.19    0.76
  11   6   2    3.41    0.80
  11   6   2    1.92    0.88
 -12  -6  -2   10.96    1.45
 -12  -6  -2   10.48    1.28
  12   6   2   11.78    1.55
  12   6   2   11.55    1.37
  12   6   2   11.05    1.32
 -13  -6  -2    4.02    1.09
 -13  -6  -2    3.99    1.03
  13   6   2    5.90    1.10
  13   6   2    4.17    1.08
  13   6   2    3.81    1.14
 -14  -6  -2    0.93    0.84
 -14  -6  -2    0.74    0.87
  14   6   2    1.60    1.06
  14   6   2    2.66    0.97
  14   6   2    0.74    0.81
 -15  -6  -2    3.39    1.09
 -15  -6  -2    2.23    1.26
  15   6   2    4.29    1.33
  15   6   2    3.43    1.14
  15   6   2    0.67    1.14
  11  -7  -2   15.45    1.82
  11  -7  -2   12.95    1.82
 -11   7   2   15.55    2.14
  10  -7  -2    2.79    0.98
  10  -7  -2    1.36    0.89
 -10   7   2    0.95    0.93
   9  -7  -2    2.89    1.02
   9  -7  -2    2.96    0.96
  -9   7   2    2.48    1.00
   8  -7  -2   34.09    2.27
   8  -7  -2   39.52    2.40
  -8   7   2   36.07    2.61
   7  -7  -2    1.01    0.73
   7  -7  -2    2.93    0.80
  -7   7   2    3.52    1.02
   6  -7  -2    1.79    0.67
   6  -7  -2    1.95    0.70
  -6   7   2   -0.33    0.55
  -6   7   2    2.13    0.81
  -6   7   2    2.54    0.57
  -6   7   2    2.94    0.68
   5  -7  -2    8.10    1.10
   5  -7  -2    8.18    1.08
   5  -7  -2    9.44    1.14
  -5   7   2    7.73    0.99
  -5   7   2    7.55    1.12
  -5   7   2    9.14    1.16
  -5   7   2   10.44    0.90
   4  -7  -2   65.08    3.03
   4  -7  -2   63.62    3.04
   4  -7  -2   65.03    3.09
  -4   7   2   64.63    3.10
  -4   7   2   59.44    3.15
  -4   7   2   63.06    3.17
  -4   7   2   62.41    2.72
   3  -7  -2    0.80    0.46
   3  -7  -2    1.45    0.52
   3  -7  -2    0.51    0.43
  -3   7   2    0.95    0.30
  -3   7   2    1.19    0.56
  -3   7   2    1.64    0.63
  -3   7   2    0.75    0.49
   2  -7  -2   24.35    1.54
   2  -7  -2   24.49    1.54
   2  -7  -2   26.91    1.54
  -2   7   2   25.36    1.63
  -2   7   2   27.73    1.71
  -2   7   2   28.29    1.25
  -2   7   2   26.33    1.60
   1  -7  -2    1.01    0.24
   1  -7  -2    1.08    0.46
   1  -7  -2    1.69    0.50
   1  -7  -2    1.65    0.45
  -1   7   2    1.24    0.47
  -1   7   2    1.85    0.52
  -1   7   2    0.99    0.50
   0  -7  -2  167.02    6.64
   0  -7  -2  169.25    6.33
   0  -7  -2  173.85    6.61
   0  -7  -2  152.85    6.56
   0   7   2  163.94    6.74
   0   7   2  170.36    6.99
   0   7   2  174.81    6.71
  -1  -7  -2    2.07    0.45
  -1  -7  -2    2.06    0.48
  -1  -7  -2    2.49    0.54
  -1  -7  -2    1.62    0.26
   1   7   2    2.13    0.58
   1   7   2    0.71    0.40
   1   7   2    1.36    0.39
   1   7   2    1.50    0.46
  -2  -7  -2   24.61    1.16
  -2  -7  -2   26.23    1.40
  -2  -7  -2   24.11    1.41
   2   7   2   24.17    1.39
   2   7   2   26.24    1.46
   2   7   2   23.46    1.25
   2   7   2   24.81    1.55
  -3  -7  -2   47.30    2.04
  -3  -7  -2   38.06    2.01
  -3  -7  -2   38.95    1.81
   3   7   2   40.87    2.02
   3   7   2   42.61    2.03
   3   7   2   40.60    1.79
   3   7   2   42.73    2.24
  -4  -7  -2    6.68    0.73
  -4  -7  -2    8.78    0.73
  -4  -7  -2    8.99    0.90
   4   7   2    8.32    0.86
   4   7   2    8.17    0.97
   4   7   2    8.27    0.83
   4   7   2    8.36    0.50
  -5  -7  -2    0.99    0.38
  -5  -7  -2    0.04    0.36
  -5  -7  -2    0.30    0.32
   5   7   2    0.40    0.35
   5   7   2    0.00    0.38
   5   7   2    0.68    0.45
  -6  -7  -2   10.06    0.92
  -6  -7  -2    8.41    0.84
  -6  -7  -2    8.97    0.93
   6   7   2   10.60    0.94
   6   7   2   10.61    1.07
   6   7   2    7.21    0.95
  -7  -7  -2   14.09    1.19
  -7  -7  -2   13.12    1.14
   7   7   2   14.63    1.20
   7   7   2   10.45    1.15
   7   7   2   12.00    1.18
  -8  -7  -2   73.63    3.38
  -8  -7  -2   72.14    3.31
   8   7   2   76.73    3.45
   8   7   2   68.44    3.28
   8   7   2   72.03    3.47
  -9  -7  -2   52.03    2.70
  -9  -7  -2   50.94    2.61
   9   7   2   47.72    2.71
   9   7   2   53.01    2.62
   9   7   2   52.22    2.70
 -10  -7  -2    0.36    0.67
 -10  -7  -2   -0.36    0.50
  10   7   2    0.27    0.68
  10   7   2   -0.64    0.46
  10   7   2   -0.13    0.49
 -11  -7  -2   -0.18    0.64
 -11  -7  -2    0.34    0.73
  11   7   2    0.20    0.65
  11   7   2    0.10    0.51
  11   7   2   -0.17    0.70
 -12  -7  -2    6.14    1.11
 -12  -7  -2    4.55    1.02
  12   7   2    6.19    1.15
  12   7   2    6.09    1.10
 -13  -7  -2   -0.62    0.83
 -13  -7  -2   -0.11    0.73
  13   7   2   -0.03    0.68
  13   7   2   -1.51    0.64
 -14  -7  -2    1.42    0.94
 -14  -7  -2    0.64    0.96
  14   7   2    1.00    1.05
  14   7   2   -0.29    0.81
 -15  -7  -2    3.13    1.14
 -15  -7  -2    2.86    1.29
  15   7   2    2.97    1.19
  15   7   2    1.83    1.06
  10  -8  -2    1.81    1.08
  10  -8  -2    2.09    1.02
 -10   8   2    0.84    1.02
   9  -8  -2    3.97    1.08
   9  -8  -2    6.17    1.30
  -9   8   2    5.03    1.32
   8  -8  -2    6.90    1.26
   8  -8  -2    8.49    1.33
  -8   8   2    5.12    1.27
   7  -8  -2    4.50    1.03
   7  -8  -2    4.02    0.94
  -7   8   2    4.81    1.18
   6  -8  -2    7.42    1.12
   6  -8  -2   10.00    1.25
  -6   8   2    9.87    1.20
  -6   8   2    8.03    1.31
   5  -8  -2    4.54    0.92
   5  -8  -2    5.87    0.99
  -5   8   2    6.32    1.09
  -5   8   2    7.49    1.01
  -5   8   2    3.96    0.96
   4  -8  -2    0.52    0.61
   4  -8  -2   -0.06    0.46
  -4   8   2    1.22    0.58
  -4   8   2   -0.11    0.64
  -4   8   2   -0.02    0.65
   3  -8  -2   24.36    1.64
   3  -8  -2   26.53    1.66
  -3   8   2   23.68    1.76
  -3   8   2   24.37    1.76
  -3   8   2   25.74    1.73
   2  -8  -2    7.66    1.00
   2  -8  -2    8.15    0.99
   2  -8  -2    7.37    0.93
  -2   8   2   10.56    0.63
  -2   8   2    9.35    1.10
  -2   8   2    7.19    0.97
  -2   8   2    9.61    1.12
   1  -8  -2    4.30    0.40
   1  -8  -2    4.47    0.73
   1  -8  -2    3.09    0.67
   1  -8  -2    6.74    0.88
  -1   8   2    6.15    0.91
  -1   8   2    4.05    0.71
  -1   8   2    5.92    0.88
   0  -8  -2   21.31    1.33
   0  -8  -2   20.85    0.97
   0  -8  -2   19.03    1.32
   0  -8  -2   18.09    1.32
   0   8   2   21.65    1.34
   0   8   2   19.26    1.44
   0   8   2   22.92    1.55
  -1  -8  -2   20.23    1.38
  -1  -8  -2   21.82    1.04
  -1  -8  -2   25.92    1.45
  -1  -8  -2   21.51    1.37
   1   8   2   24.12    1.51
   1   8   2   23.39    1.35
   1   8   2   23.18    1.61
   1   8   2   19.82    1.34
  -2  -8  -2    1.17    0.49
  -2  -8  -2    1.80    0.30
  -2  -8  -2    1.84    0.50
   2   8   2    2.04    0.45
   2   8   2    1.92    0.51
   2   8   2    2.23    0.57
   2   8   2    1.82    0.62
  -3  -8  -2   47.91    2.27
  -3  -8  -2   44.68    2.04
  -3  -8  -2   46.23    2.31
   3   8   2   50.17    2.58
   3   8   2   45.59    2.28
   3   8   2   47.62    2.08
   3   8   2   48.02    2.33
  -4  -8  -2   11.03    1.00
  -4  -8  -2    9.87    1.02
  -4  -8  -2   11.78    0.83
   4   8   2   11.42    1.07
   4   8   2   11.00    0.68
   4   8   2   13.95    1.20
   4   8   2   13.85    1.35
  -5  -8  -2   85.55    3.68
  -5  -8  -2   85.24    3.81
   5   8   2   90.27    3.86
   5   8   2   87.61    3.80
   5   8   2   89.56    3.35
   5   8   2   85.64    4.09
  -6  -8  -2    3.28    0.60
  -6  -8  -2    2.40    0.62
   6   8   2    4.35    0.83
   6   8   2    2.44    0.57
   6   8   2    2.72    0.66
  -7  -8  -2    0.22    0.46
  -7  -8  -2   -0.11    0.44
   7   8   2   -0.10    0.41
   7   8   2   -0.02    0.49
   7   8   2    0.54    0.44
  -8  -8  -2   75.72    3.42
  -8  -8  -2   73.78    3.39
   8   8   2   71.90    3.59
   8   8   2   66.56    3.40
   8   8   2   74.72    3.37
  -9  -8  -2   65.51    3.23
  -9  -8  -2   64.03    3.19
   9   8   2   66.48    3.19
   9   8   2   64.09    3.29
   9   8   2   69.38    3.38
 -10  -8  -2    0.04    0.62
 -10  -8  -2    0.88    0.69
  10   8   2    0.74    0.59
  10   8   2   -0.30    0.54
  10   8   2   -0.48    0.47
 -11  -8  -2   14.21    1.54
 -11  -8  -2   14.86    1.47
  11   8   2   16.59    1.58
  11   8   2   15.87    1.57
  11   8   2   16.03    1.73
 -12  -8  -2    5.61    1.02
 -12  -8  -2    8.30    1.33
  12   8   2    6.48    1.25
  12   8   2    8.73    1.31
 -13  -8  -2    0.82    0.86
 -13  -8  -2    0.50    0.81
  13   8   2    1.29    1.01
  13   8   2   -0.32    0.73
 -14  -8  -2    2.89    1.17
 -14  -8  -2    3.41    1.03
  14   8   2    7.13    1.51
  14   8   2    3.14    1.11
 -15  -8  -2    6.41    1.36
 -15  -8  -2    3.20    1.30
  15   8   2   10.40    1.62
  15   8   2    6.55    1.45
   9  -9  -2    0.41    0.93
   9  -9  -2   -0.50    0.83
  -9   9   2   -0.20    1.04
   8  -9  -2   15.01    1.75
   8  -9  -2   12.08    1.58
  -8   9   2   11.47    1.73
   7  -9  -2    0.27    0.73
   7  -9  -2   -0.89    0.74
  -7   9   2   -0.02    0.84
   6  -9  -2    1.67    0.77
   6  -9  -2    1.57    0.84
  -6   9   2    0.29    0.78
   5  -9  -2   43.78    2.60
   5  -9  -2   47.26    2.69
  -5   9   2   48.31    2.88
  -5   9   2   46.74    2.66
  -5   9   2   42.69    2.82
   4  -9  -2   19.84    1.70
   4  -9  -2   22.25    1.83
  -4   9   2   22.41    1.86
  -4   9   2   23.98    2.05
  -4   9   2   19.09    1.81
   3  -9  -2    5.54    0.98
   3  -9  -2    9.19    1.15
  -3   9   2    5.91    1.02
  -3   9   2    7.12    1.10
  -3   9   2    8.56    1.20
   2  -9  -2    0.20    0.49
   2  -9  -2    1.47    0.62
  -2   9   2    2.00    0.74
  -2   9   2    1.91    0.71
  -2   9   2    1.14    0.69
   1  -9  -2   -0.09    0.47
   1  -9  -2    0.27    0.56
  -1   9   2    0.69    0.61
  -1   9   2    0.79    0.60
  -1   9   2   -0.06    0.44
   0  -9  -2   48.79    2.50
   0  -9  -2   44.38    2.39
   0   9   2   46.21    2.44
   0   9   2   54.48    2.70
   0   9   2   50.68    2.73
  -1  -9  -2    5.95    0.85
  -1  -9  -2    6.94    0.89
   1   9   2    5.04    0.89
   1   9   2    6.76    0.81
   1   9   2    7.99    1.06
  -2  -9  -2    1.30    0.29
  -2  -9  -2    1.10    0.49
  -2  -9  -2    2.07    0.61
   2   9   2    1.25    0.54
   2   9   2    1.57    0.67
   2   9   2    2.08    0.60
   2   9   2    1.85    0.47
  -3  -9  -2   25.14    1.64
  -3  -9  -2   27.07    1.33
   3   9   2   26.50    1.81
   3   9   2   29.22    1.69
   3   9   2   27.69    1.70
   3   9   2   26.70    1.43
  -4  -9  -2   94.07    3.93
  -4  -9  -2   95.23    4.20
   4   9   2   93.50    4.20
   4   9   2  102.76    3.89
   4   9   2   92.62    4.51
   4   9   2   97.34    4.21
  -5  -9  -2   69.14    3.24
  -5  -9  -2   70.43    3.02
   5   9   2   66.07    3.47
   5   9   2   71.26    3.25
   5   9   2   65.66    3.18
  -6  -9  -2   12.09    1.25
  -6  -9  -2   16.09    1.15
   6   9   2   16.34    1.60
   6   9   2   13.21    1.25
   6   9   2   16.74    1.46
  -7  -9  -2   15.58    1.47
  -7  -9  -2   17.69    1.40
   7   9   2   17.86    1.50
   7   9   2   18.01    1.56
   7   9   2   19.15    1.76
  -8  -9  -2    0.29    0.56
  -8  -9  -2    1.21    0.61
   8   9   2    0.97    0.66
   8   9   2    0.32    0.60
   8   9   2    0.67    0.57
  -9  -9  -2    4.09    0.88
  -9  -9  -2    4.80    0.97
   9   9   2    2.82    0.74
   9   9   2    3.95    0.88
   9   9   2    3.91    0.87
 -10  -9  -2   24.49    1.97
 -10  -9  -2   21.76    1.87
  10   9   2   28.14    2.23
  10   9   2   26.56    2.19
  10   9   2   26.73    1.86
 -11  -9  -2    4.51    1.08
 -11  -9  -2    6.15    1.14
  11   9   2    4.98    1.17
  11   9   2    5.68    1.05
  11   9   2    5.76    1.06
 -12  -9  -2    1.76    0.88
 -12  -9  -2    0.33    0.78
  12   9   2    2.61    0.97
  12   9   2    1.99    0.89
 -13  -9  -2    4.37    1.20
 -13  -9  -2    5.75    1.28
  13   9   2    4.91    1.16
  13   9   2    5.49    1.27
 -14  -9  -2   -0.06    0.80
 -14  -9  -2    0.17    0.94
  14   9   2    0.53    1.04
  14   9   2    1.58    0.99
 -15  -9  -2   15.96    2.07
 -15  -9  -2   16.36    1.90
  15   9   2   14.49    2.06
  15   9   2   19.76    2.17
   8 -10  -2    0.44    0.78
   8 -10  -2    0.52    1.01
  -8  10   2   -1.11    0.85
   7 -10  -2    1.07    0.86
   7 -10  -2    0.94    0.91
  -7  10   2   -0.34    0.77
   6 -10  -2    2.24    0.89
   6 -10  -2    2.48    0.99
  -6  10   2    1.89    1.00
   5 -10  -2   45.32    2.64
   5 -10  -2   43.83    2.70
  -5  10   2   43.90    2.72
  -5  10   2   45.24    2.94
   4 -10  -2    3.89    0.99
   4 -10  -2    3.20    0.88
  -4  10   2    6.62    1.23
  -4  10   2    4.72    1.03
  -4  10   2    1.76    0.95
   3 -10  -2   35.97    2.33
   3 -10  -2   40.63    2.31
  -3  10   2   39.58    2.51
  -3  10   2   41.13    2.61
  -3  10   2   37.60    2.42
   2 -10  -2   24.14    1.91
   2 -10  -2   21.30    1.56
  -2  10   2   20.25    1.87
  -2  10   2   19.80    1.79
  -2  10   2   18.70    1.81
   1 -10  -2   41.12    2.39
   1 -10  -2   41.62    2.42
  -1  10   2   43.43    2.65
  -1  10   2   49.95    2.71
  -1  10   2   43.45    2.47
   0 -10  -2    0.08    0.57
   0 -10  -2    0.47    0.47
   0  10   2   -0.83    0.47
   0  10   2   -0.52    0.55
   0  10   2    0.70    0.56
  -1 -10  -2   12.61    1.27
  -1 -10  -2   14.31    1.40
   1  10   2   12.19    1.44
   1  10   2   11.07    1.28
   1  10   2   15.81    1.31
  -2 -10  -2    1.70    0.64
  -2 -10  -2    2.93    0.72
   2  10   2    2.36    0.76
   2  10   2    2.21    0.66
   2  10   2    3.11    0.78
   2  10   2    2.54    0.60
  -3 -10  -2   21.25    1.54
   3  10   2   23.14    1.60
   3  10   2   21.02    1.48
   3  10   2   14.72    1.63
   3  10   2   23.37    1.31
  -4 -10  -2   49.45    2.64
  -4 -10  -2   54.01    2.33
   4  10   2   49.73    2.29
   4  10   2   48.18    2.62
   4  10   2   56.01    3.00
   4  10   2   52.67    2.70
  -5 -10  -2   12.07    0.99
  -5 -10  -2   10.62    1.24
   5  10   2   12.96    1.26
   5  10   2    8.23    1.21
   5  10   2   10.03    1.13
  -6 -10  -2    7.64    1.08
  -6 -10  -2    9.21    0.94
   6  10   2   10.48    1.21
   6  10   2    7.68    1.15
   6  10   2    8.42    1.09
  -7 -10  -2    0.04    0.59
  -7 -10  -2   -0.01    0.49
   7  10   2    1.02    0.63
   7  10   2   -0.56    0.53
   7  10   2    0.92    0.63
  -8 -10  -2   41.85    2.40
  -8 -10  -2   39.27    2.27
   8  10   2   43.23    2.62
   8  10   2   40.37    2.39
   8  10   2   40.15    2.33
  -9 -10  -2    1.24    0.68
  -9 -10  -2    0.18    0.66
   9  10   2    1.36    0.67
   9  10   2    0.97    0.73
   9  10   2    2.03    0.79
 -10 -10  -2    0.40    0.69
 -10 -10  -2    0.93    0.82
  10  10   2    0.45    0.67
  10  10   2    1.53    0.80
  10  10   2    0.26    0.68
 -11 -10  -2   31.03    2.26
 -11 -10  -2   33.44    2.26
  11  10   2   31.11    2.16
  11  10   2   27.61    2.36
  11  10   2   30.09    2.21
 -12 -10  -2    2.94    0.99
 -12 -10  -2    4.54    1.16
  12  10   2    2.06    1.04
  12  10   2    2.46    0.89
  12  10   2    3.52    1.06
 -13 -10  -2    1.72    0.91
 -13 -10  -2    2.30    0.95
  13  10   2    3.01    1.04
  13  10   2    1.08    0.96
 -14 -10  -2    2.03    1.17
 -14 -10  -2    0.07    0.95
  14  10   2    1.93    1.12
  14  10   2    2.35    1.05
   7 -11  -2    5.95    1.34
   7 -11  -2    5.91    1.32
  -7  11   2    5.45    1.39
   6 -11  -2    1.21    0.97
   6 -11  -2    0.26    0.86
  -6  11   2    0.65    1.11
   5 -11  -2    5.94    1.25
   5 -11  -2    4.94    1.07
  -5  11   2    7.47    1.38
  -5  11   2    7.40    1.31
   4 -11  -2   18.96    1.89
   4 -11  -2   19.30    1.85
  -4  11   2   20.02    2.04
  -4  11   2   20.94    2.18
  -4  11   2   21.39    2.02
   3 -11  -2    4.38    1.01
   3 -11  -2    6.33    1.06
  -3  11   2    7.26    1.27
  -3  11   2    5.99    1.20
  -3  11   2    5.47    1.20
   2 -11  -2    0.42    0.65
   2 -11  -2    0.06    0.57
  -2  11   2    0.52    0.76
  -2  11   2    0.33    0.63
  -2  11   2    0.77    0.83
   1 -11  -2   13.78    1.50
   1 -11  -2   16.47    1.55
  -1  11   2   16.38    1.63
  -1  11   2   13.15    1.60
  -1  11   2   13.94    1.67
   0 -11  -2   11.18    1.29
   0 -11  -2   11.83    1.37
   0  11   2   16.39    1.72
   0  11   2   11.90    1.48
   0  11   2   13.25    1.39
  -1 -11  -2    1.54    0.80
  -1 -11  -2    2.73    0.79
   1  11   2    2.21    0.91
   1  11   2    3.03    0.75
   1  11   2    2.02    0.78
  -2 -11  -2    6.23    1.03
  -2 -11  -2    5.85    0.95
   2  11   2    8.10    1.29
   2  11   2    6.88    0.91
   2  11   2    7.54    1.14
  -3 -11  -2   -0.16    0.60
  -3 -11  -2    0.30    0.57
   3  11   2    0.01    0.60
   3  11   2   -0.06    0.39
   3  11   2   -0.19    0.68
   3  11   2    0.39    0.53
  -4 -11  -2   10.96    1.31
   4  11   2   11.09    1.34
   4  11   2   10.70    1.50
   4  11   2    8.35    1.17
  -5 -11  -2   19.71    1.72
   5  11   2   16.94    1.80
   5  11   2   16.82    1.60
   5  11   2   15.77    1.57
  -6 -11  -2   44.44    2.64
  -6 -11  -2   46.92    2.32
   6  11   2   43.74    2.76
   6  11   2   46.62    2.59
   6  11   2   46.49    2.56
  -7 -11  -2    3.21    0.73
  -7 -11  -2    3.45    1.02
   7  11   2    1.75    0.89
   7  11   2    4.46    0.88
   7  11   2    2.68    0.79
  -8 -11  -2    1.77    0.68
  -8 -11  -2    0.93    0.79
   8  11   2    1.71    0.89
   8  11   2    0.58    0.75
   8  11   2    0.54    0.68
  -9 -11  -2    6.70    1.16
  -9 -11  -2    7.38    1.09
   9  11   2    8.31    1.30
   9  11   2    5.93    1.06
   9  11   2    7.78    1.33
 -10 -11  -2    1.99    0.81
 -10 -11  -2    1.20    0.84
  10  11   2    3.57    0.94
  10  11   2    3.23    0.99
  10  11   2    0.80    0.81
 -11 -11  -2   33.89    2.31
 -11 -11  -2   35.03    2.46
  11  11   2   31.14    2.60
  11  11   2   29.33    2.57
  11  11   2   32.84    2.27
 -12 -11  -2    1.10    0.88
 -12 -11  -2   -0.09    0.94
  12  11   2    0.96    0.91
  12  11   2    1.19    0.86
  12  11   2    1.22    0.85
 -13 -11  -2   25.75    2.34
 -13 -11  -2   23.43    2.29
  13  11   2   20.28    2.10
  13  11   2   21.34    2.32
 -14 -11  -2    1.51    1.13
 -14 -11  -2    2.33    1.19
  14  11   2    3.42    1.16
  14  11   2    0.96    1.02
   6 -12  -2    5.63    1.36
   6 -12  -2    6.02    1.35
  -6  12   2    4.33    1.40
   5 -12  -2   21.37    2.13
   5 -12  -2   20.57    2.09
  -5  12   2   22.70    2.38
   4 -12  -2   -0.56    0.77
   4 -12  -2    0.20    0.83
  -4  12   2   -0.46    0.80
  -4  12   2    0.40    0.90
   3 -12  -2    2.49    0.93
   3 -12  -2    1.66    0.98
  -3  12   2    0.99    1.01
  -3  12   2    0.44    0.91
  -3  12   2   -0.38    0.81
   2 -12  -2    0.07    0.74
   2 -12  -2    0.38    0.87
  -2  12   2    1.21    0.91
  -2  12   2   -0.17    0.68
  -2  12   2   -1.48    0.68
   1 -12  -2    0.77    0.77
   1 -12  -2   -0.28    0.67
  -1  12   2   -0.39    0.65
  -1  12   2    0.03    0.76
  -1  12   2   -0.89    0.73
   0 -12  -2   -0.35    0.78
   0 -12  -2    0.10    0.65
   0  12   2    1.11    0.67
   0  12   2    0.70    0.81
   0  12   2    0.13    0.83
  -1 -12  -2    2.34    0.94
  -1 -12  -2    1.76    0.79
   1  12   2    2.22    0.99
   1  12   2    2.72    0.97
   1  12   2    0.64    0.63
  -2 -12  -2    2.50    0.85
  -2 -12  -2    3.06    0.94
   2  12   2    2.31    0.95
   2  12   2    2.19    0.66
   2  12   2    1.10    0.81
  -3 -12  -2   43.63    2.56
  -3 -12  -2   46.82    2.77
   3  12   2   50.84    2.73
   3  12   2   53.46    2.84
   3  12   2   38.21    2.74
  -4 -12  -2   29.50    2.28
   4  12   2   29.79    2.32
   4  12   2   26.71    1.95
   4  12   2   24.06    2.26
  -5 -12  -2    0.46    0.74
   5  12   2    0.01    0.67
   5  12   2    0.32    0.60
   5  12   2    0.01    0.79
  -6 -12  -2    7.28    1.25
   6  12   2    7.98    1.41
   6  12   2    8.28    1.18
   6  12   2    7.24    1.16
  -7 -12  -2   10.30    1.40
   7  12   2   11.40    1.37
   7  12   2    9.70    1.53
   7  12   2    9.43    1.33
  -8 -12  -2    3.02    1.07
   8  12   2    2.68    0.95
   8  12   2    1.38    0.74
   8  12   2    2.36    0.86
  -9 -12  -2    2.22    0.93
  -9 -12  -2    3.17    0.87
   9  12   2    2.79    0.90
   9  12   2    1.94    0.86
   9  12   2    2.31    0.95
 -10 -12  -2   12.73    1.67
 -10 -12  -2   11.95    1.45
  10  12   2   12.65    1.56
  10  12   2   11.14    1.59
  10  12   2   10.97    1.54
 -11 -12  -2    1.13    0.96
 -11 -12  -2    1.22    0.91
  11  12   2   -0.76    0.70
  11  12   2    0.97    0.93
  11  12   2    0.44    0.86
 -12 -12  -2   32.39    2.37
 -12 -12  -2   34.23    2.76
  12  12   2   24.97    2.45
  12  12   2   31.65    2.60
  12  12   2   27.75    2.53
 -13 -12  -2    9.09    1.56
 -13 -12  -2   11.93    1.78
  13  12   2   12.97    1.79
  13  12   2   11.60    1.64
   5 -13  -2    1.11    0.97
   5 -13  -2   -0.56    0.95
  -5  13   2    0.01    0.98
   4 -13  -2   25.89    2.43
   4 -13  -2   21.69    2.16
  -4  13   2   27.46    2.57
  -4  13   2   25.15    2.53
   3 -13  -2   -0.58    0.76
   3 -13  -2    0.36    0.96
  -3  13   2    0.39    0.92
  -3  13   2    0.58    1.02
   2 -13  -2    0.14    0.77
   2 -13  -2    1.40    0.98
  -2  13   2    0.76    0.87
  -2  13   2    1.50    1.13
  -2  13   2    0.69    0.95
   1 -13  -2   10.74    1.50
   1 -13  -2   11.22    1.48
  -1  13   2   13.74    1.82
  -1  13   2   14.82    1.68
  -1  13   2    9.71    1.61
   0 -13  -2    6.41    1.22
   0 -13  -2    8.40    1.38
   0  13   2    7.94    1.26
   0  13   2    7.51    1.46
   0  13   2    8.79    1.46
  -1 -13  -2    2.59    0.89
  -1 -13  -2    3.55    1.01
   1  13   2    3.36    0.87
   1  13   2    2.32    0.99
   1  13   2    2.43    1.08
  -2 -13  -2    9.96    1.36
  -2 -13  -2   11.93    1.58
   2  13   2   10.56    1.53
   2  13   2   10.03    1.64
  -3 -13  -2    0.72    0.81
  -3 -13  -2    0.27    0.86
   3  13   2    0.05    0.73
   3  13   2   -0.26    0.72
  -4 -13  -2    1.36    0.83
  -4 -13  -2    0.02    0.73
   4  13   2   -0.12    0.70
   4  13   2    0.83    0.75
   4  13   2    0.91    0.78
  -5 -13  -2   20.14    2.05
   5  13   2   18.81    1.88
   5  13   2   19.52    1.91
   5  13   2   20.09    2.19
  -6 -13  -2    5.44    1.14
   6  13   2    4.66    1.07
   6  13   2    2.67    0.95
   6  13   2    4.48    1.17
  -7 -13  -2   29.76    2.46
   7  13   2   29.77    2.38
   7  13   2   23.15    2.07
   7  13   2   26.57    2.54
  -8 -13  -2   24.41    2.23
   8  13   2   19.08    1.92
   8  13   2   21.88    2.24
   8  13   2   18.76    1.87
  -9 -13  -2   24.61    2.34
   9  13   2   23.35    2.14
   9  13   2   25.42    2.50
   9  13   2   24.74    2.25
 -10 -13  -2   17.15    1.89
  10  13   2   16.06    1.93
  10  13   2   13.68    1.78
  10  13   2   16.75    1.82
 -11 -13  -2    4.92    1.27
  11  13   2    7.45    1.43
  11  13   2    4.33    1.28
  11  13   2    6.13    1.37
 -12 -13  -2    0.37    1.16
 -12 -13  -2    0.67    1.02
  12  13   2    1.35    0.98
  12  13   2    0.77    0.90
  12  13   2    0.80    0.93
   3 -14  -2    0.81    0.91
   3 -14  -2    1.08    1.08
  -3  14   2    1.53    1.06
  -3  14   2   -0.75    0.99
   2 -14  -2    3.76    1.12
   2 -14  -2    3.39    1.26
  -2  14   2    5.01    1.28
  -2  14   2    6.78    1.54
   1 -14  -2   37.66    2.47
   1 -14  -2   28.69    2.49
  -1  14   2   27.49    2.59
  -1  14   2   22.24    2.45
  -1  14   2   30.53    2.56
   0 -14  -2   -1.17    0.68
   0 -14  -2    0.04    0.83
   0  14   2   -0.06    0.98
   0  14   2   -0.14    0.89
   0  14   2   -0.34    0.73
  -1 -14  -2   20.17    2.10
  -1 -14  -2   24.77    2.17
   1  14   2   20.34    2.33
   1  14   2   24.40    2.31
  -2 -14  -2    3.81    1.03
  -2 -14  -2    3.57    1.12
   2  14   2    2.27    1.17
   2  14   2    2.21    1.07
  -3 -14  -2   17.92    1.82
  -3 -14  -2   15.36    1.83
   3  14   2   13.17    1.78
   3  14   2   14.98    1.94
  -4 -14  -2    1.85    0.94
  -4 -14  -2    1.61    0.97
   4  14   2    2.13    0.91
   4  14   2    2.78    1.03
   4  14   2    0.89    0.90
  -5 -14  -2    0.63    0.82
  -5 -14  -2   -0.85    0.87
   5  14   2   -1.09    0.73
   5  14   2    0.03    0.71
   5  14   2    1.90    1.08
  -6 -14  -2    0.41    1.00
   6  14   2    1.01    0.91
   6  14   2    1.86    0.93
   6  14   2    2.85    1.01
  -7 -14  -2    0.48    0.93
   7  14   2    1.20    0.90
   7  14   2    0.60    0.82
   7  14   2    1.06    0.88
  -8 -14  -2   13.27    1.80
   8  14   2   12.60    1.83
   8  14   2   11.42    1.60
   8  14   2   15.93    1.83
  -9 -14  -2    2.89    1.14
   9  14   2    1.03    0.95
   9  14   2    2.22    1.15
   9  14   2    2.69    1.02
 -10 -14  -2    9.83    1.75
  10  14   2    6.75    1.41
  10  14   2    5.11    1.26
  10  14   2    6.38    1.39
 -11 -14  -2    4.18    1.46
  11  14   2    3.74    1.23
  11  14   2    5.14    1.26
  11  14   2    6.28    1.36
   1 -15  -2    1.63    1.04
   1 -15  -2    0.36    1.11
  -1  15   2    2.46    1.26
  -1  15   2    2.10    1.23
  -1  15   2    1.00    1.07
   0 -15  -2    9.98    1.53
   0 -15  -2   11.10    1.75
   0  15   2   11.22    1.88
   0  15   2    9.38    1.78
  -1 -15  -2   14.31    1.77
  -1 -15  -2   11.32    1.66
   1  15   2   15.23    2.02
   1  15   2   12.02    1.87
  -2 -15  -2   15.11    1.86
  -2 -15  -2   16.00    1.90
   2  15   2   15.22    2.03
   2  15   2   13.36    1.89
  -3 -15  -2   11.38    1.67
  -3 -15  -2   14.20    1.78
   3  15   2    9.65    1.72
   3  15   2   11.68    1.81
  -4 -15  -2    4.56    1.22
  -4 -15  -2    6.57    1.50
   4  15   2    4.40    1.25
   4  15   2    4.65    1.32
  -5 -15  -2   -0.30    0.89
  -5 -15  -2    0.35    0.83
   5  15   2    1.61    1.04
   5  15   2    1.74    1.10
   5  15   2   -0.25    0.87
  -6 -15  -2    3.78    1.12
  -6 -15  -2    1.54    1.26
   6  15   2    3.37    1.19
   6  15   2    3.33    1.16
   6  15   2    3.91    1.20
  -7 -15  -2    6.56    1.47
   7  15   2    5.39    1.27
   7  15   2    5.44    1.27
   7  15   2    5.04    1.33
  -8 -15  -2    1.71    1.29
   8  15   2    0.47    0.83
   8  15   2    1.21    1.10
   8  15   2    1.04    1.00
  -9 -15  -2    0.33    1.18
   9  15   2    0.53    0.88
   9  15   2   -0.13    0.98
   9  15   2   -0.15    0.79
 -10 -15  -2   14.93    1.99
  10  15   2   17.24    1.99
  10  15   2   13.37    1.99
  10  15   2    8.68    1.61
   2  16   2    1.41    1.29
  -3 -16  -2    2.75    1.16
  -3 -16  -2    2.15    1.19
   3  16   2    1.03    1.26
   3  16   2    3.91    1.38
  -4 -16  -2   12.39    1.92
  -4 -16  -2    8.05    1.45
   4  16   2    9.01    1.70
   4  16   2    8.42    1.65
  -5 -16  -2    1.67    0.97
  -5 -16  -2    1.71    1.23
   5  16   2    0.75    1.07
   5  16   2    0.52    1.01
  -6 -16  -2    3.26    1.43
  -6 -16  -2    3.48    1.28
   6  16   2    0.12    0.95
   6  16   2    3.41    1.26
   6  16   2    3.82    1.23
  -7 -16  -2    8.12    1.59
  -7 -16  -2    7.12    1.67
   7  16   2    7.75    1.50
   7  16   2    5.72    1.36
   7  16   2    6.45    1.49
   6  16  -3    5.51    1.33
   6  16  -3    3.59    1.38
   6  16  -3    6.39    1.56
  -6 -16   3    6.57    1.58
  -6 -16   3    6.15    1.52
   5  16  -3    0.95    1.02
   5  16  -3   -0.93    0.98
  -5 -16   3    1.44    1.22
  -5 -16   3   -0.42    1.07
   4  16  -3   -0.02    0.97
   4  16  -3   -0.75    0.91
  -4 -16   3   -1.00    1.04
  -4 -16   3    0.97    1.04
   3  16  -3    0.75    1.12
   3  16  -3   -0.08    1.03
  -3 -16   3    0.04    1.11
  -3 -16   3    0.30    1.11
   9  15  -3   10.04    1.80
   9  15  -3   14.25    1.96
   9  15  -3   11.70    1.62
  -9 -15   3   10.62    1.91
   8  15  -3    8.03    1.42
   8  15  -3    7.30    1.61
   8  15  -3    6.81    1.43
  -8 -15   3    6.06    1.61
   7  15  -3    0.85    0.93
   7  15  -3    0.47    0.87
   7  15  -3    0.35    0.83
  -7 -15   3    0.00    1.13
   6  15  -3    1.40    1.05
   6  15  -3    2.63    1.14
   6  15  -3    2.22    1.02
  -6 -15   3    0.18    0.94
  -6 -15   3    5.14    1.40
   5  15  -3    1.13    1.03
   5  15  -3    0.46    0.89
   5  15  -3    0.52    0.88
  -5 -15   3    0.57    0.92
  -5 -15   3    0.74    1.08
   4  15  -3    6.31    1.56
   4  15  -3    6.43    1.33
  -4 -15   3    6.08    1.45
  -4 -15   3    5.92    1.37
   3  15  -3    0.65    0.95
   3  15  -3    0.80    0.98
  -3 -15   3    0.78    1.02
  -3 -15   3    0.50    0.98
   2  15  -3    5.76    1.37
   2  15  -3    4.08    1.37
  -2 -15   3    5.55    1.28
  -2 -15   3    3.23    1.18
   1  15  -3   -0.27    0.95
   1  15  -3    1.05    1.08
  -1 -15   3    0.09    0.92
  -1 -15   3    2.09    1.13
   0  15  -3    1.82    1.12
   0  15  -3   -1.13    0.95
   0 -15   3    4.36    1.30
   0 -15   3    1.83    0.98
  -1  15  -3    2.49    1.30
  -1  15  -3    1.52    1.22
   1 -15   3    1.54    1.15
   1 -15   3    1.99    1.04
  11  14  -3    7.61    1.61
  11  14  -3   10.20    1.57
  11  14  -3   11.60    1.82
 -11 -14   3   11.45    1.91
  10  14  -3    6.55    1.43
  10  14  -3    6.57    1.46
  10  14  -3    8.05    1.36
 -10 -14   3    9.44    1.63
   9  14  -3    2.90    1.13
   9  14  -3    4.57    1.07
   9  14  -3    2.13    1.09
  -9 -14   3    6.56    1.45
   8  14  -3    7.14    1.26
   8  14  -3    6.36    1.40
   8  14  -3    8.86    1.61
  -8 -14   3    9.12    1.59
   7  14  -3    1.67    0.90
   7  14  -3    3.46    1.23
   7  14  -3    2.04    0.96
  -7 -14   3    2.35    1.18
   6  14  -3    2.18    1.00
   6  14  -3    3.95    1.12
   6  14  -3    1.32    0.87
  -6 -14   3    3.55    1.12
   5  14  -3    0.04    0.80
   5  14  -3    1.41    1.00
   5  14  -3    0.75    1.05
  -5 -14   3    0.67    0.87
  -5 -14   3    1.87    1.01
   4  14  -3   12.77    1.65
   4  14  -3   11.79    1.85
   4  14  -3   10.80    1.64
  -4 -14   3   11.16    1.65
  -4 -14   3   12.09    1.64
   3  14  -3    1.36    0.94
   3  14  -3    1.19    0.85
  -3 -14   3    1.06    0.85
  -3 -14   3    0.22    0.81
   2  14  -3   -0.65    0.75
   2  14  -3    1.32    1.00
  -2 -14   3    1.80    1.07
  -2 -14   3    3.06    1.12
   1  14  -3    5.68    1.32
   1  14  -3    7.15    1.48
  -1 -14   3    5.20    1.30
  -1 -14   3    5.49    1.25
   0  14  -3    1.03    0.98
   0  14  -3    1.87    0.89
   0  14  -3    1.72    1.07
   0 -14   3    1.09    1.00
   0 -14   3    0.33    0.96
  -1  14  -3   -1.15    0.90
  -1  14  -3   -1.04    0.72
  -1  14  -3    0.77    1.05
   1 -14   3   -0.45    0.93
   1 -14   3    1.48    1.06
  -2  14  -3    0.71    1.12
  -2  14  -3    0.62    0.95
  -2  14  -3    2.68    1.25
   2 -14   3    0.57    1.06
   2 -14   3    1.91    1.11
  -3  14  -3    1.47    1.23
  -3  14  -3    1.77    1.18
  -3  14  -3    0.92    0.98
   3 -14   3    1.22    1.02
   3 -14   3    0.89    0.87
  12  13  -3    2.25    1.01
  12  13  -3    0.66    0.92
 -12 -13   3    1.83    1.17
  11  13  -3    1.41    0.89
  11  13  -3    0.97    0.97
  11  13  -3    1.04    1.01
 -11 -13   3    1.78    1.03
  10  13  -3    1.84    0.94
  10  13  -3    0.23    0.87
  10  13  -3    1.60    0.82
 -10 -13   3    1.37    1.11
   9  13  -3    1.96    0.94
   9  13  -3    2.35    0.81
   9  13  -3    1.32    0.99
  -9 -13   3    0.02    0.88
   8  13  -3    2.50    1.00
  -8 -13   3    3.01    1.06
   7  13  -3    8.06    1.27
   7  13  -3    8.57    1.39
   7  13  -3    8.10    1.46
  -7 -13   3    6.51    1.26
   6  13  -3    1.32    0.93
   6  13  -3    0.64    0.86
   6  13  -3    1.52    0.81
  -6 -13   3   -0.04    0.86
   5  13  -3    0.39    0.87
   5  13  -3    2.48    0.82
   5  13  -3    0.90    0.93
  -5 -13   3    1.93    0.91
   4  13  -3    8.55    1.52
   4  13  -3    9.52    1.39
   4  13  -3   10.34    1.44
  -4 -13   3    9.40    1.38
  -4 -13   3    8.96    1.34
   3  13  -3   -0.23    0.76
   3  13  -3    0.79    0.91
  -3 -13   3    0.51    0.78
  -3 -13   3   -0.09    0.76
   2  13  -3    4.21    1.09
   2  13  -3    5.32    1.30
  -2 -13   3    5.79    1.17
  -2 -13   3    5.48    1.24
   1  13  -3    2.15    0.77
   1  13  -3    2.34    1.12
   1  13  -3    1.83    0.97
  -1 -13   3    2.73    0.92
  -1 -13   3    0.68    0.76
   0  13  -3    0.45    0.90
   0  13  -3    0.59    0.70
   0  13  -3    1.24    1.00
   0 -13   3    0.85    0.87
   0 -13   3    2.05    0.98
  -1  13  -3   11.42    1.53
  -1  13  -3   12.93    1.77
  -1  13  -3   10.24    1.68
   1 -13   3   10.01    1.47
   1 -13   3   12.42    1.62
  -2  13  -3    2.88    1.05
  -2  13  -3    4.89    1.29
  -2  13  -3    4.87    1.30
   2 -13   3    3.03    1.08
   2 -13   3    4.50    1.24
  -3  13  -3    3.68    1.15
  -3  13  -3    5.93    1.36
  -3  13  -3    4.06    1.35
   3 -13   3    3.39    1.11
   3 -13   3    6.72    1.39
  -4  13  -3    0.05    0.88
  -4  13  -3    0.90    1.10
  -4  13  -3   -1.45    1.00
   4 -13   3    0.41    0.95
   4 -13   3    1.85    1.08
  -5  13  -3    4.72    1.41
  -5  13  -3    4.73    1.36
   5 -13   3    2.82    1.08
  13  12  -3    1.03    1.02
  13  12  -3    0.94    0.88
 -13 -12   3   -0.96    1.04
 -13 -12   3    0.44    0.97
  12  12  -3    0.68    0.97
  12  12  -3    1.36    0.91
 -12 -12   3    0.48    0.90
 -12 -12   3    0.93    1.09
  11  12  -3   15.62    1.64
  11  12  -3   16.41    1.97
  11  12  -3   13.55    1.73
 -11 -12   3   14.74    1.62
 -11 -12   3   15.28    1.91
  10  12  -3   -0.41    0.69
  10  12  -3    0.71    0.80
  10  12  -3   -0.15    0.85
 -10 -12   3    0.85    0.94
   9  12  -3    6.27    1.28
   9  12  -3    7.36    1.16
   9  12  -3    4.78    1.21
  -9 -12   3    5.67    1.20
   8  12  -3    4.93    1.09
   8  12  -3    5.11    1.14
   8  12  -3    4.52    0.96
  -8 -12   3    6.81    1.25
   7  12  -3   -0.96    0.51
   7  12  -3    0.52    0.74
   7  12  -3    0.90    0.87
  -7 -12   3   -0.99    0.62
   6  12  -3    8.91    1.21
   6  12  -3    9.95    1.41
   6  12  -3   10.89    1.60
  -6 -12   3    9.96    1.32
   5  12  -3    0.31    0.70
   5  12  -3    0.22    0.69
   5  12  -3    0.90    0.69
  -5 -12   3   -0.16    0.69
   4  12  -3    0.16    0.64
   4  12  -3    1.92    0.86
   4  12  -3    1.09    0.84
  -4 -12   3    1.36    0.78
  -4 -12   3    1.87    0.79
   3  12  -3   21.57    1.91
   3  12  -3   18.01    1.94
   3  12  -3   22.31    1.95
  -3 -12   3   22.86    1.96
  -3 -12   3   19.67    1.83
   2  12  -3   33.53    1.95
   2  12  -3   26.59    2.43
   2  12  -3   30.92    2.22
  -2 -12   3   36.60    2.30
  -2 -12   3   32.70    2.17
   1  12  -3   16.33    1.50
   1  12  -3   12.31    1.59
   1  12  -3   15.06    1.66
  -1 -12   3   15.46    1.62
  -1 -12   3   16.33    1.63
   0  12  -3   23.33    1.91
   0  12  -3   20.57    2.10
   0  12  -3   20.77    2.05
   0 -12   3   17.52    1.79
   0 -12   3   17.67    1.86
  -1  12  -3    0.64    0.92
  -1  12  -3    2.26    0.88
  -1  12  -3    0.64    0.83
   1 -12   3    1.47    0.77
   1 -12   3    2.64    0.87
  -2  12  -3    4.34    1.19
  -2  12  -3    5.50    1.13
  -2  12  -3    5.27    1.23
   2 -12   3    5.91    1.17
   2 -12   3    4.47    1.10
  -3  12  -3   -1.16    0.78
  -3  12  -3    0.36    0.95
  -3  12  -3    0.41    0.89
   3 -12   3   -1.05    0.77
   3 -12   3   -0.75    0.74
  -4  12  -3   24.97    2.33
  -4  12  -3   21.06    2.16
  -4  12  -3   24.81    2.40
   4 -12   3   22.16    2.19
   4 -12   3   17.93    1.88
  -5  12  -3    2.74    1.14
  -5  12  -3    1.65    1.06
  -5  12  -3    1.66    1.10
   5 -12   3    1.57    1.02
   5 -12   3   -0.30    0.87
  -6  12  -3    6.73    1.54
   6 -12   3    6.96    1.46
  14  11  -3    1.64    1.12
  13  11  -3    0.78    0.82
  13  11  -3    1.82    1.04
 -13 -11   3    0.55    0.96
 -13 -11   3   -1.12    0.79
  12  11  -3    6.79    1.36
  12  11  -3    9.26    1.32
 -12 -11   3    8.74    1.38
 -12 -11   3    8.21    1.35
  11  11  -3    7.66    1.31
  11  11  -3   11.02    1.37
  11  11  -3    7.77    1.37
 -11 -11   3    6.76    1.21
 -11 -11   3   11.65    1.63
  10  11  -3    6.79    1.17
  10  11  -3    4.34    0.98
  10  11  -3    3.15    0.99
 -10 -11   3    6.43    1.09
 -10 -11   3    6.86    1.20
   9  11  -3    3.66    0.97
   9  11  -3    2.94    0.87
   9  11  -3    3.05    0.83
  -9 -11   3    3.35    0.88
  -9 -11   3    4.21    1.04
   8  11  -3    1.64    0.69
   8  11  -3    1.62    0.79
   8  11  -3    0.88    0.76
  -8 -11   3    0.42    0.71
  -8 -11   3    1.65    0.66
   7  11  -3    1.58    0.83
   7  11  -3    0.65    0.61
   7  11  -3   -0.52    0.64
  -7 -11   3    1.79    0.83
   6  11  -3   22.04    1.94
   6  11  -3   23.29    2.16
   6  11  -3   20.98    1.57
  -6 -11   3   20.34    1.78
   5  11  -3    3.89    0.96
   5  11  -3    5.52    0.92
   5  11  -3    4.30    0.99
  -5 -11   3    4.98    0.95
   4  11  -3   23.11    1.71
   4  11  -3   24.57    2.20
   4  11  -3   24.63    1.80
  -4 -11   3   23.74    1.74
   3  11  -3    0.85    0.48
   3  11  -3    2.74    0.91
   3  11  -3    1.93    0.73
   3  11  -3    2.25    0.80
  -3 -11   3    1.51    0.76
  -3 -11   3    2.09    0.81
   2  11  -3   11.07    1.33
   2  11  -3   10.11    1.07
   2  11  -3    8.86    1.31
  -2 -11   3    8.93    1.17
  -2 -11   3   10.75    1.31
   1  11  -3    0.45    0.67
   1  11  -3    0.86    0.57
   1  11  -3    1.75    0.78
  -1 -11   3    0.86    0.70
  -1 -11   3    1.93    0.82
   0  11  -3    2.57    0.73
   0  11  -3    2.53    0.87
   0  11  -3    4.42    0.94
   0 -11   3    4.04    0.98
   0 -11   3    3.75    0.91
  -1  11  -3   -0.01    0.62
  -1  11  -3   -0.35    0.58
  -1  11  -3   -0.05    0.71
   1 -11   3    0.40    0.71
   1 -11   3    0.29    0.67
  -2  11  -3    8.80    1.39
  -2  11  -3   10.79    1.43
  -2  11  -3   13.36    1.52
   2 -11   3   12.66    1.44
   2 -11   3   12.25    1.51
  -3  11  -3   23.57    2.22
  -3  11  -3   25.59    2.23
  -3  11  -3   23.59    2.23
   3 -11   3   28.78    2.28
   3 -11   3   21.28    1.94
  -4  11  -3    1.94    1.00
  -4  11  -3    1.20    0.91
  -4  11  -3    1.57    0.94
   4 -11   3    2.07    0.86
   4 -11   3    1.39    0.80
  -5  11  -3    0.24    0.88
  -5  11  -3    0.38    1.00
  -5  11  -3    0.15    0.84
   5 -11   3    1.20    0.88
   5 -11   3    1.02    0.87
  -6  11  -3    1.85    1.14
  -6  11  -3   -0.17    0.87
   6 -11   3    0.30    0.84
   6 -11   3    0.91    0.93
  -7  11  -3    5.52    1.39
   7 -11   3    8.24    1.58
  14  10  -3    6.28    1.26
  14  10  -3    5.10    1.35
 -14 -10   3    5.26    1.40
 -14 -10   3    7.23    1.43
  13  10  -3    1.83    0.93
  13  10  -3    2.47    1.04
 -13 -10   3    0.66    1.02
 -13 -10   3    2.31    1.05
  12  10  -3    8.20    1.23
  12  10  -3    7.41    1.33
 -12 -10   3    3.75    1.08
 -12 -10   3    5.46    1.20
  11  10  -3    2.52    0.80
  11  10  -3    3.14    1.01
  11  10  -3    1.80    0.78
 -11 -10   3    1.30    0.86
 -11 -10   3    1.58    0.93
  10  10  -3    0.09    0.62
  10  10  -3    0.78    0.62
  10  10  -3   -0.82    0.57
 -10 -10   3    0.53    0.82
 -10 -10   3    0.42    0.78
   9  10  -3    9.43    1.30
   9  10  -3    7.81    1.29
   9  10  -3    8.40    1.08
  -9 -10   3    8.49    1.07
  -9 -10   3    9.04    1.29
   8  10  -3   13.67    1.54
   8  10  -3   13.72    1.51
   8  10  -3   14.01    1.31
  -8 -10   3   15.94    1.55
  -8 -10   3   12.67    1.31
   7  10  -3   32.14    2.09
   7  10  -3   28.26    2.05
   7  10  -3   28.36    1.78
  -7 -10   3   31.90    1.96
  -7 -10   3   29.05    1.76
   6  10  -3   16.93    1.73
   6  10  -3   23.03    1.51
   6  10  -3   20.72    1.80
  -6 -10   3   23.35    1.81
  -6 -10   3   18.08    1.29
   5  10  -3   19.98    1.87
   5  10  -3   17.84    1.64
   5  10  -3   18.74    1.41
  -5 -10   3   21.71    1.70
  -5 -10   3   19.99    1.21
   4  10  -3    9.41    1.06
   4  10  -3   10.12    0.83
   4  10  -3    8.43    1.13
   4  10  -3    9.65    1.26
  -4 -10   3    7.74    1.04
   3  10  -3    2.36    0.80
   3  10  -3    3.15    0.74
   3  10  -3    3.03    0.83
   3  10  -3    2.70    0.53
  -3 -10   3    4.52    0.87
   2  10  -3   14.62    1.38
   2  10  -3   13.37    1.37
   2  10  -3   11.34    1.07
   2  10  -3    8.06    1.22
  -2 -10   3   11.75    1.28
  -2 -10   3    9.07    1.13
   1  10  -3   -0.16    0.51
   1  10  -3    0.67    0.58
   1  10  -3    0.01    0.43
  -1 -10   3    0.47    0.63
  -1 -10   3    0.30    0.53
   0  10  -3   33.71    1.94
   0  10  -3   31.77    2.07
   0  10  -3   30.96    2.19
   0 -10   3   34.39    2.04
   0 -10   3   31.69    2.00
  -1  10  -3    3.20    0.84
  -1  10  -3    2.99    0.83
  -1  10  -3    2.90    0.75
   1 -10   3    2.94    0.78
   1 -10   3    2.50    0.83
  -2  10  -3   14.66    1.62
  -2  10  -3   14.49    1.53
  -2  10  -3   18.56    1.80
   2 -10   3   13.07    1.38
   2 -10   3   15.80    1.56
  -3  10  -3    7.00    1.19
  -3  10  -3    7.17    1.23
  -3  10  -3    6.29    1.14
   3 -10   3    5.39    1.00
   3 -10   3    5.54    1.06
  -4  10  -3    3.28    0.98
  -4  10  -3    3.48    1.05
  -4  10  -3    3.13    1.01
   4 -10   3    4.88    0.96
   4 -10   3    2.70    0.99
  -5  10  -3   14.93    1.75
  -5  10  -3   14.56    1.70
  -5  10  -3   17.23    1.82
   5 -10   3   14.29    1.64
   5 -10   3   12.91    1.50
  -6  10  -3    0.38    0.83
  -6  10  -3    0.97    0.94
  -6  10  -3    0.85    0.88
   6 -10   3    1.59    0.88
   6 -10   3   -0.68    0.69
  -7  10  -3    0.89    1.01
   7 -10   3    0.49    0.98
  -8  10  -3    0.67    1.02
   8 -10   3    1.67    1.09
  14   9  -3    2.24    0.97
  14   9  -3   -0.03    0.95
 -14  -9   3    2.39    1.03
 -14  -9   3    1.19    0.95
  13   9  -3    5.31    1.10
  13   9  -3    2.97    1.12
 -13  -9   3    5.71    1.32
 -13  -9   3    4.76    1.24
  12   9  -3    8.47    1.23
  12   9  -3    7.39    1.35
 -12  -9   3    8.56    1.41
 -12  -9   3    6.72    1.25
  11   9  -3    7.74    1.33
  11   9  -3    7.88    1.12
  11   9  -3    7.12    1.06
 -11  -9   3    5.87    1.18
 -11  -9   3    7.69    1.22
  10   9  -3    4.97    0.90
  10   9  -3    3.81    0.80
  10   9  -3    4.05    0.94
 -10  -9   3    3.99    1.02
 -10  -9   3    4.80    0.97
   9   9  -3   37.38    2.40
   9   9  -3   41.90    2.24
   9   9  -3   44.24    2.47
  -9  -9   3   37.99    2.34
  -9  -9   3   45.04    2.38
   8   9  -3    0.60    0.55
   8   9  -3    0.31    0.48
   8   9  -3    0.54    0.61
  -8  -9   3    0.79    0.61
  -8  -9   3   -0.11    0.50
   7   9  -3    4.13    0.84
   7   9  -3    4.34    0.84
   7   9  -3    3.47    0.67
  -7  -9   3    2.80    0.65
  -7  -9   3    3.18    0.75
   6   9  -3    2.22    0.68
   6   9  -3    2.95    0.63
   6   9  -3    2.86    0.74
  -6  -9   3    3.40    0.71
  -6  -9   3    3.14    0.61
   5   9  -3    4.45    0.80
   5   9  -3    4.83    0.91
   5   9  -3    4.86    0.74
  -5  -9   3    4.65    0.63
  -5  -9   3    4.74    0.84
   4   9  -3   15.18    1.51
   4   9  -3   10.94    1.20
   4   9  -3   12.48    0.80
   4   9  -3   13.76    1.22
  -4  -9   3   11.42    0.83
  -4  -9   3   11.98    1.19
   3   9  -3   39.77    1.95
   3   9  -3   43.89    2.49
   3   9  -3   43.57    2.21
   3   9  -3   39.68    2.25
  -3  -9   3   44.25    2.26
  -3  -9   3   42.67    1.80
   2   9  -3    9.17    1.03
   2   9  -3    9.90    1.11
   2   9  -3   11.55    0.98
   2   9  -3   11.97    1.34
  -2  -9   3   11.94    1.17
  -2  -9   3   12.38    1.18
   1   9  -3   18.20    1.67
   1   9  -3   16.95    1.23
   1   9  -3   17.18    1.47
  -1  -9   3   18.37    1.54
  -1  -9   3   19.35    1.34
   0   9  -3    6.17    0.98
   0   9  -3    7.14    1.00
   0   9  -3    6.16    0.86
   0  -9   3    7.64    0.94
   0  -9   3    8.76    1.03
  -1   9  -3    2.19    0.66
  -1   9  -3    2.90    0.77
  -1   9  -3    2.28    0.77
   1  -9   3    2.29    0.70
   1  -9   3    2.18    0.63
  -2   9  -3   23.51    1.71
  -2   9  -3   20.86    1.74
  -2   9  -3   22.15    1.68
   2  -9   3   20.53    1.52
   2  -9   3   22.42    1.83
  -3   9  -3   -0.19    0.58
  -3   9  -3    1.04    0.66
  -3   9  -3   -0.43    0.60
   3  -9   3    0.87    0.61
   3  -9   3    0.45    0.58
  -4   9  -3    3.80    0.92
  -4   9  -3    3.49    0.87
  -4   9  -3    7.28    1.17
   4  -9   3    3.76    0.89
   4  -9   3    4.30    0.88
  -5   9  -3    0.55    0.69
  -5   9  -3    0.48    0.72
  -5   9  -3    0.47    0.72
   5  -9   3   -1.00    0.55
   5  -9   3    0.26    0.66
  -6   9  -3    3.02    1.05
  -6   9  -3    3.01    1.04
  -6   9  -3    3.00    0.91
   6  -9   3    5.00    1.16
   6  -9   3    4.84    1.07
  -7   9  -3    2.78    1.07
   7  -9   3    5.04    1.16
   7  -9   3    4.89    1.07
  -8   9  -3    7.66    1.46
   8  -9   3    8.86    1.43
  -9   9  -3    0.44    1.01
   9  -9   3    1.53    1.08
  15   8  -3    0.22    0.89
  15   8  -3    0.70    1.03
 -15  -8   3   -0.06    0.92
 -15  -8   3    0.96    1.18
  14   8  -3    0.02    0.79
  14   8  -3    0.80    0.88
  14   8  -3    1.03    1.09
 -14  -8   3    0.52    1.03
 -14  -8   3    0.68    0.87
  13   8  -3    0.53    0.84
  13   8  -3    0.71    0.82
  13   8  -3    1.44    0.84
 -13  -8   3    2.17    1.06
 -13  -8   3    0.26    0.87
  12   8  -3    0.03    0.86
  12   8  -3    0.08    0.65
 -12  -8   3   -0.42    0.76
 -12  -8   3   -0.73    0.80
  11   8  -3    1.85    0.74
  11   8  -3    0.56    0.76
 -11  -8   3    1.15    0.75
 -11  -8   3    0.29    0.64
  10   8  -3    2.97    0.73
  10   8  -3    2.30    0.65
  10   8  -3    3.20    0.87
 -10  -8   3    2.31    0.76
 -10  -8   3    2.04    0.72
   9   8  -3    1.75    0.56
   9   8  -3    1.32    0.57
   9   8  -3    1.55    0.70
  -9  -8   3    1.85    0.66
  -9  -8   3    0.61    0.68
   8   8  -3    0.88    0.62
   8   8  -3    1.15    0.51
   8   8  -3    1.04    0.57
  -8  -8   3    1.06    0.58
  -8  -8   3    0.68    0.54
   7   8  -3    4.75    0.70
   7   8  -3    4.69    0.85
   7   8  -3    3.60    0.77
  -7  -8   3    3.71    0.77
  -7  -8   3    4.25    0.73
   6   8  -3    0.61    0.41
   6   8  -3    0.31    0.47
   6   8  -3   -0.05    0.45
  -6  -8   3    0.01    0.41
  -6  -8   3   -0.37    0.33
   5   8  -3    1.19    0.51
   5   8  -3    0.78    0.34
   5   8  -3    0.40    0.44
   5   8  -3    1.08    0.20
   5   8  -3    0.40    0.40
  -5  -8   3    0.40    0.35
  -5  -8   3    0.54    0.51
   4   8  -3   11.03    1.16
   4   8  -3    8.60    1.00
   4   8  -3    9.16    0.63
   4   8  -3    9.57    0.87
   4   8  -3   10.11    0.96
  -4  -8   3   11.33    1.07
  -4  -8   3    9.70    0.76
   3   8  -3   79.42    3.29
   3   8  -3   79.21    3.58
   3   8  -3   83.70    3.41
   3   8  -3   84.37    3.82
   3   8  -3   81.61    3.49
  -3  -8   3   76.55    3.50
  -3  -8   3   77.48    3.18
   2   8  -3   95.56    4.57
   2   8  -3  101.61    4.19
   2   8  -3  101.60    4.40
   2   8  -3  106.04    4.24
   2   8  -3  102.16    4.31
  -2  -8   3  103.65    4.30
  -2  -8   3  102.82    3.88
   1   8  -3    5.16    0.81
   1   8  -3    3.64    0.74
   1   8  -3    5.37    0.77
   1   8  -3    5.27    0.71
   1   8  -3    4.32    0.63
  -1  -8   3    5.10    0.74
  -1  -8   3    5.19    0.76
   0   8  -3   35.30    2.08
   0   8  -3   36.15    1.96
   0   8  -3   36.22    1.89
   0  -8   3   34.17    1.93
   0  -8   3   34.20    1.85
  -1   8  -3   38.48    2.13
  -1   8  -3   40.55    2.20
  -1   8  -3   42.13    2.34
   1  -8   3   41.92    2.13
   1  -8   3   41.22    2.22
  -2   8  -3    8.42    1.06
  -2   8  -3    8.30    1.07
  -2   8  -3    6.84    0.96
   2  -8   3    5.67    0.89
   2  -8   3    8.23    0.94
  -3   8  -3   25.93    1.81
  -3   8  -3   27.91    1.85
  -3   8  -3   25.21    1.80
   3  -8   3   28.12    1.78
   3  -8   3   26.94    1.68
  -4   8  -3   16.66    1.59
  -4   8  -3   18.43    1.71
  -4   8  -3   17.32    1.59
   4  -8   3   17.01    1.42
   4  -8   3   16.20    1.59
  -5   8  -3    3.26    0.84
  -5   8  -3    3.37    0.89
  -5   8  -3    4.89    1.04
   5  -8   3    4.56    0.84
   5  -8   3    3.27    0.84
  -6   8  -3   13.74    1.64
  -6   8  -3   13.84    1.59
  -6   8  -3   16.37    1.56
   6  -8   3   15.50    1.64
   6  -8   3   16.62    1.54
  -7   8  -3    2.48    0.84
  -7   8  -3    1.76    0.96
  -7   8  -3    2.28    0.95
   7  -8   3    3.54    0.89
   7  -8   3    2.16    1.00
  -8   8  -3    0.52    0.94
   8  -8   3    0.80    0.72
   8  -8   3    1.48    0.96
  -9   8  -3    1.78    1.04
   9  -8   3    0.34    0.81
 -10   8  -3    3.76    1.30
  10  -8   3    6.64    1.37
  15   7  -3    0.65    0.90
  15   7  -3    1.22    0.94
  15   7  -3    1.14    1.11
 -15  -7   3    1.97    1.08
 -15  -7   3    1.41    1.15
  14   7  -3    0.71    0.86
  14   7  -3    0.99    0.93
  14   7  -3    0.66    0.99
 -14  -7   3    0.82    1.05
 -14  -7   3    1.10    1.09
  13   7  -3   19.41    1.78
  13   7  -3   19.00    2.14
  13   7  -3   12.55    1.58
 -13  -7   3   12.95    1.70
 -13  -7   3   17.28    1.88
  12   7  -3    2.72    0.88
  12   7  -3    1.94    0.78
  12   7  -3    3.53    1.03
 -12  -7   3    4.51    1.07
 -12  -7   3    3.15    1.03
  11   7  -3    0.06    0.66
  11   7  -3    0.59    0.63
  11   7  -3    1.20    0.70
 -11  -7   3    1.52    0.81
 -11  -7   3    0.27    0.66
  10   7  -3   28.33    1.68
  10   7  -3   25.57    1.75
  10   7  -3   21.52    1.55
  10   7  -3   22.03    1.96
 -10  -7   3   29.10    1.88
   9   7  -3    7.88    0.93
   9   7  -3    4.56    0.87
   9   7  -3    4.75    0.83
   9   7  -3    5.54    0.78
  -9  -7   3    3.77    0.80
  -9  -7   3    5.59    0.89
   8   7  -3    7.75    0.94
   8   7  -3    8.69    1.08
  -8  -7   3    9.60    1.04
   7   7  -3   39.06    2.16
   7   7  -3   40.25    1.97
   7   7  -3   37.77    2.15
  -7  -7   3   41.82    2.11
  -7  -7   3   40.65    2.14
   6   7  -3    2.45    0.63
   6   7  -3    1.70    0.60
   6   7  -3    2.48    0.47
   6   7  -3    2.63    0.43
  -6  -7   3    3.00    0.63
  -6  -7   3    1.99    0.49
   5   7  -3   44.38    1.71
   5   7  -3   44.91    2.24
   5   7  -3   44.38    2.31
   5   7  -3   42.28    1.97
   5   7  -3   42.73    2.05
  -5  -7   3   42.89    2.03
  -5  -7   3   45.44    2.17
   4   7  -3    5.15    0.80
   4   7  -3    4.36    0.38
   4   7  -3    4.01    0.67
   4   7  -3    4.40    0.54
   4   7  -3    4.28    0.57
  -4  -7   3    4.46    0.52
  -4  -7   3    3.80    0.61
   3   7  -3   56.94    2.32
   3   7  -3   59.40    2.51
   3   7  -3   52.64    2.72
   3   7  -3   54.06    2.59
   3   7  -3   57.12    2.44
  -3  -7   3   52.68    2.50
  -3  -7   3   54.30    2.29
   2   7  -3   29.48    1.75
   2   7  -3   29.92    1.64
   2   7  -3   29.83    1.51
   2   7  -3   27.75    1.42
   2   7  -3   29.28    1.54
  -2  -7   3   29.89    1.24
  -2  -7   3   27.63    1.54
   1   7  -3   66.58    2.96
   1   7  -3   70.26    2.92
   1   7  -3   62.84    2.85
   1   7  -3   64.11    3.14
   1   7  -3   67.67    3.03
  -1  -7   3   66.13    2.90
  -1  -7   3   68.70    3.03
   0   7  -3    2.17    0.53
   0   7  -3    2.32    0.51
   0   7  -3    2.43    0.50
   0   7  -3    2.26    0.61
   0  -7   3    2.57    0.54
   0  -7   3    3.12    0.53
   0  -7   3    3.35    0.63
  -1   7  -3    4.98    0.69
  -1   7  -3    2.87    0.64
  -1   7  -3    4.30    0.69
   1  -7   3    3.29    0.60
   1  -7   3    3.65    0.69
   1  -7   3    4.51    0.65
  -2   7  -3   16.70    1.27
  -2   7  -3   18.37    1.35
  -2   7  -3   18.03    1.30
   2  -7   3   16.13    1.31
   2  -7   3   15.40    1.33
   2  -7   3   18.45    1.22
  -3   7  -3    5.21    0.83
  -3   7  -3    4.97    0.38
  -3   7  -3    5.65    0.84
  -3   7  -3    6.06    0.91
   3  -7   3    5.27    0.88
   3  -7   3    5.77    0.79
  -4   7  -3   64.19    3.23
  -4   7  -3   65.97    3.21
  -4   7  -3   63.19    3.19
   4  -7   3   65.16    3.17
   4  -7   3   67.11    3.03
  -5   7  -3    0.62    0.59
  -5   7  -3    0.67    0.53
  -5   7  -3    0.99    0.61
   5  -7   3    0.97    0.55
   5  -7   3    0.08    0.51
  -6   7  -3   -0.02    0.59
  -6   7  -3    1.14    0.62
  -6   7  -3   -0.07    0.65
   6  -7   3    1.86    0.76
   6  -7   3    0.47    0.57
  -7   7  -3    5.59    1.16
  -7   7  -3    4.95    1.05
  -7   7  -3    6.06    0.93
   7  -7   3   10.16    1.17
   7  -7   3    6.88    1.19
  -8   7  -3    9.59    1.46
   8  -7   3    9.40    1.35
   8  -7   3    8.27    1.18
  -9   7  -3    1.16    0.91
   9  -7   3    2.54    1.08
 -10   7  -3   11.76    1.71
  10  -7   3   12.88    1.76
 -11   7  -3    1.52    1.03
  11  -7   3    1.16    0.98
  15   6  -3    1.39    1.11
  15   6  -3    0.62    0.87
  15   6  -3   -0.61    0.88
 -15  -6   3    1.06    1.05
 -15  -6   3    2.62    1.22
  14   6  -3    2.13    0.91
  14   6  -3    1.94    1.13
  14   6  -3   -0.25    0.86
 -14  -6   3    2.52    1.14
 -14  -6   3    0.78    0.84
  13   6  -3   -0.32    0.78
  13   6  -3    0.20    0.71
  13   6  -3    0.56    0.92
 -13  -6   3    0.26    0.95
  12   6  -3    2.53    0.92
  12   6  -3    3.08    0.95
  12   6  -3    2.96    0.86
 -12  -6   3    3.77    1.11
  11   6  -3    3.48    0.83
  11   6  -3    3.97    0.93
  11   6  -3    3.70    0.97
 -11  -6   3    1.75    0.85
  10   6  -3   16.22    1.37
  10   6  -3   13.75    1.52
  10   6  -3   16.43    1.17
  10   6  -3   13.47    1.36
 -10  -6   3   14.84    1.43
 -10  -6   3   17.14    1.53
   9   6  -3    5.26    0.89
   8   6  -3    4.81    0.81
   8   6  -3    4.96    0.73
   7   6  -3   13.66    0.95
   7   6  -3   15.46    1.00
   7   6  -3   11.98    1.21
   7   6  -3   15.77    1.15
   7   6  -3   15.64    1.05
   7   6  -3   15.88    1.13
  -7  -6   3   16.18    1.17
  -7  -6   3   16.17    1.27
   6   6  -3   13.70    0.88
   6   6  -3   14.71    0.93
   6   6  -3   13.05    1.18
   6   6  -3   13.80    1.17
  -6  -6   3   14.01    1.13
  -6  -6   3   13.56    1.01
   5   6  -3    0.24    0.35
   5   6  -3    0.39    0.39
   5   6  -3    0.13    0.26
   5   6  -3    0.22    0.23
  -5  -6   3    0.13    0.33
  -5  -6   3    0.28    0.10
  -5  -6   3    0.14    0.31
   4   6  -3   39.64    1.67
   4   6  -3   35.24    1.47
   4   6  -3   32.80    1.86
   4   6  -3   38.18    1.70
   4   6  -3   38.36    1.89
  -4  -6   3   34.73    1.67
  -4  -6   3   36.79    1.79
   3   6  -3   16.18    1.27
   3   6  -3   15.55    0.92
   3   6  -3   14.35    1.01
   3   6  -3   14.26    0.75
   3   6  -3   16.44    0.90
  -3  -6   3   15.43    0.99
  -3  -6   3   13.01    0.79
   2   6  -3   39.75    1.83
   2   6  -3   32.74    1.94
   2   6  -3   43.04    1.96
   2   6  -3   39.42    1.73
   2   6  -3   42.33    1.81
  -2  -6   3   37.06    1.60
  -2  -6   3   40.38    1.86
   1   6  -3   25.17    1.39
   1   6  -3   23.57    1.26
   1   6  -3   24.51    1.32
   1   6  -3   25.24    1.31
   1   6  -3   25.10    1.49
  -1  -6   3   25.02    1.31
  -1  -6   3   23.55    1.37
  -1  -6   3   24.64    0.97
   0   6  -3   67.65    2.98
   0   6  -3   71.63    3.04
   0   6  -3   69.34    2.96
   0   6  -3   67.30    3.17
   0  -6   3   70.61    2.93
   0  -6   3   69.30    2.95
   0  -6   3   71.18    3.06
  -1   6  -3    4.89    0.67
  -1   6  -3    5.65    0.71
  -1   6  -3    6.93    0.83
   1  -6   3    6.21    0.69
   1  -6   3    6.96    0.72
   1  -6   3    5.48    0.72
  -2   6  -3   43.33    1.76
  -2   6  -3   45.72    2.32
  -2   6  -3   47.88    2.29
  -2   6  -3   47.77    2.29
   2  -6   3   43.62    2.16
   2  -6   3   47.12    2.16
   2  -6   3   52.06    2.33
  -3   6  -3   -0.09    0.39
  -3   6  -3    0.23    0.17
  -3   6  -3   -0.21    0.34
  -3   6  -3    0.12    0.42
   3  -6   3    0.08    0.32
   3  -6   3    0.82    0.47
   3  -6   3   -0.02    0.28
  -4   6  -3   14.34    1.26
  -4   6  -3   13.06    0.77
  -4   6  -3   11.66    1.18
  -4   6  -3   13.22    1.17
   4  -6   3   12.60    1.20
   4  -6   3   13.14    1.09
   4  -6   3   10.40    1.05
  -5   6  -3   12.00    1.13
  -5   6  -3   14.32    1.34
  -5   6  -3   11.32    0.84
  -5   6  -3   11.63    1.29
   5  -6   3   11.77    1.12
   5  -6   3   12.86    1.33
  -6   6  -3   87.16    4.00
  -6   6  -3   89.26    3.73
  -6   6  -3   85.94    4.19
  -6   6  -3   93.85    4.18
   6  -6   3   85.66    4.07
   6  -6   3   88.50    3.89
  -7   6  -3   16.43    1.16
  -7   6  -3   13.78    1.29
  -7   6  -3   15.28    1.64
  -7   6  -3   12.16    1.44
   7  -6   3   15.63    1.39
   7  -6   3   15.70    1.60
  -8   6  -3    3.34    0.99
   8  -6   3    1.85    0.69
   8  -6   3    1.89    0.81
  -9   6  -3    3.96    1.06
   9  -6   3    3.65    0.97
   9  -6   3    4.83    0.96
 -10   6  -3    0.21    0.79
  10  -6   3    1.58    0.86
 -11   6  -3    6.73    1.43
  11  -6   3    5.16    1.34
 -12   6  -3    5.99    1.53
  12  -6   3    8.19    1.61
  15   5  -3    5.11    1.30
  15   5  -3   10.12    1.55
  15   5  -3    7.75    1.59
 -15  -5   3   11.86    1.84
  14   5  -3   11.29    1.53
  14   5  -3   11.27    1.73
  14   5  -3   11.44    1.57
 -14  -5   3    9.85    1.53
  13   5  -3   10.66    1.37
  13   5  -3   11.54    1.68
  13   5  -3    8.62    1.24
  13   5  -3    8.18    1.25
 -13  -5   3   10.62    1.58
  12   5  -3    5.70    1.04
  12   5  -3    5.82    1.00
  12   5  -3    5.40    1.18
  12   5  -3    4.86    0.98
 -12  -5   3    4.69    1.03
  11   5  -3    1.40    0.66
  11   5  -3    1.87    0.64
  11   5  -3    1.11    0.81
  11   5  -3    1.73    0.67
 -11  -5   3    0.81    0.66
  10   5  -3   51.57    2.62
  10   5  -3   54.94    2.61
  10   5  -3   41.53    2.66
 -10  -5   3   54.58    2.81
   9   5  -3    1.40    0.44
   9   5  -3    1.64    0.65
  -9  -5   3    1.10    0.55
   8   5  -3   47.97    2.44
   8   5  -3   51.51    2.39
   8   5  -3   45.38    2.52
   8   5  -3   51.70    2.38
  -8  -5   3   49.65    2.54
  -8  -5   3   53.08    2.08
   7   5  -3    0.24    0.32
   7   5  -3    0.47    0.33
   7   5  -3    0.17    0.41
   7   5  -3    0.25    0.38
   7   5  -3    0.31    0.28
  -7  -5   3    0.12    0.40
  -7  -5   3    0.16    0.15
   6   5  -3    1.04    0.31
   6   5  -3    1.48    0.38
   6   5  -3    1.19    0.46
   6   5  -3    0.70    0.35
   6   5  -3    0.43    0.26
   6   5  -3    1.89    0.49
  -6  -5   3    1.45    0.17
  -6  -5   3    0.82    0.41
  -6  -5   3    0.38    0.38
   5   5  -3   32.60    1.62
   5   5  -3   33.15    1.51
   5   5  -3   31.09    1.66
   5   5  -3   32.77    1.68
   5   5  -3   31.88    1.46
  -5  -5   3   32.41    1.27
  -5  -5   3   28.94    1.57
  -5  -5   3   31.72    1.62
   4   5  -3    8.08    0.57
   4   5  -3    7.58    0.77
   4   5  -3    7.40    0.39
   4   5  -3    6.95    0.60
   4   5  -3    6.67    0.73
  -4  -5   3    8.19    0.69
  -4  -5   3    6.09    0.65
   3   5  -3   16.10    1.03
   3   5  -3   16.95    1.03
   3   5  -3   16.60    0.77
   3   5  -3   17.66    0.89
   3   5  -3   16.78    0.90
  -3  -5   3   15.22    0.95
  -3  -5   3   16.73    0.87
   2   5  -3    1.46    0.25
   2   5  -3    1.59    0.29
   2   5  -3    1.77    0.44
   2   5  -3    1.10    0.28
   2   5  -3    1.10    0.34
  -2  -5   3    1.55    0.35
  -2  -5   3    1.34    0.22
   1   5  -3  152.25    5.60
   1   5  -3  140.43    5.98
   1   5  -3  142.22    5.68
   1   5  -3  146.17    5.69
   1   5  -3  143.67    5.76
  -1  -5   3  151.46    5.67
  -1  -5   3  150.33    5.46
   0   5  -3   56.64    2.46
   0   5  -3   55.32    2.47
   0   5  -3   58.59    2.43
   0   5  -3   56.11    2.62
   0  -5   3   56.63    2.53
   0  -5   3   56.63    2.42
   0  -5   3   59.49    2.41
  -1   5  -3   78.56    3.43
  -1   5  -3   75.83    3.31
  -1   5  -3   77.45    3.29
   1  -5   3   79.87    3.22
   1  -5   3   78.07    3.21
   1  -5   3   80.43    3.34
  -2   5  -3   10.10    0.92
  -2   5  -3   12.29    1.02
  -2   5  -3   11.14    0.54
  -2   5  -3   12.01    1.00
   2  -5   3   12.04    0.84
   2  -5   3   10.78    0.96
   2  -5   3   12.16    0.82
  -3   5  -3    2.67    0.32
  -3   5  -3    3.36    0.55
  -3   5  -3    2.64    0.55
  -3   5  -3    2.52    0.52
   3  -5   3    2.68    0.47
   3  -5   3    2.40    0.54
   3  -5   3    2.49    0.47
  -4   5  -3    6.88    0.89
  -4   5  -3    7.71    0.63
  -4   5  -3    7.64    0.83
  -4   5  -3    8.10    0.92
   4  -5   3    7.02    0.86
   4  -5   3    7.87    0.78
   4  -5   3    7.95    0.87
  -5   5  -3   88.96    3.92
  -5   5  -3   90.30    3.60
  -5   5  -3   86.70    3.97
  -5   5  -3   86.02    3.83
   5  -5   3   85.60    3.70
   5  -5   3   87.17    3.80
   5  -5   3   84.73    3.87
  -6   5  -3   42.20    2.08
  -6   5  -3   45.77    2.48
  -6   5  -3   43.40    2.38
  -6   5  -3   42.67    2.18
   6  -5   3   42.42    2.33
   6  -5   3   43.31    2.18
   6  -5   3   43.95    2.31
  -7   5  -3    9.70    1.26
  -7   5  -3    8.65    1.24
  -7   5  -3    9.32    0.98
  -7   5  -3    8.75    0.94
   7  -5   3    7.39    0.93
   7  -5   3    7.64    1.08
  -8   5  -3    0.12    0.63
  -8   5  -3   -0.39    0.46
  -8   5  -3    1.10    0.72
   8  -5   3    1.86    0.73
   8  -5   3    0.04    0.55
  -9   5  -3    0.29    0.56
  -9   5  -3    0.72    0.80
   9  -5   3    0.08    0.56
   9  -5   3    0.49    0.72
 -10   5  -3    2.94    0.86
 -10   5  -3    4.48    1.17
  10  -5   3    4.95    1.18
 -11   5  -3    3.17    1.01
  11  -5   3    4.04    1.21
 -12   5  -3    5.20    1.42
  12  -5   3    4.68    1.39
  15   4  -3   11.06    1.61
  15   4  -3   10.84    1.83
  15   4  -3    9.67    1.54
  15   4  -3   10.05    1.60
 -15  -4   3    8.70    1.61
  14   4  -3   12.90    1.61
  14   4  -3   17.46    1.92
  14   4  -3   18.19    2.06
  14   4  -3   13.47    1.61
 -14  -4   3   14.29    1.81
  13   4  -3    4.20    1.06
  13   4  -3    2.66    0.89
  13   4  -3    2.75    0.94
  13   4  -3    1.13    0.98
 -13  -4   3    0.90    0.86
  12   4  -3    3.02    0.91
  12   4  -3    2.90    0.85
  12   4  -3    3.76    1.02
  12   4  -3    3.20    0.88
 -12  -4   3    4.89    1.15
  11   4  -3    4.82    0.87
  11   4  -3    2.44    0.87
  11   4  -3    3.95    0.84
  11   4  -3    1.92    0.70
 -11  -4   3    3.87    0.95
  10   4  -3   19.73    1.51
  10   4  -3   17.67    1.63
  10   4  -3   14.45    1.32
  10   4  -3   18.11    1.50
 -10  -4   3   12.85    1.38
   9   4  -3   27.47    1.44
   9   4  -3   27.13    1.62
   9   4  -3   28.98    1.61
   9   4  -3   26.70    1.78
   9   4  -3   31.04    1.76
  -9  -4   3   26.29    1.40
  -9  -4   3   27.02    1.80
   8   4  -3   46.15    2.13
   8   4  -3   45.21    2.39
   8   4  -3   48.54    2.20
   8   4  -3   45.18    2.21
   8   4  -3   48.38    2.32
  -8  -4   3   46.72    2.03
  -8  -4   3   45.60    2.42
   7   4  -3   26.18    1.38
   7   4  -3   25.20    1.40
   7   4  -3   27.85    1.53
   7   4  -3   25.44    1.58
   7   4  -3   26.44    1.38
   7   4  -3   25.98    1.37
  -7  -4   3   27.68    1.23
  -7  -4   3   26.01    1.54
   6   4  -3    4.85    0.68
   6   4  -3    4.00    0.52
   6   4  -3    4.07    0.50
  -6  -4   3    3.17    0.58
  -6  -4   3    4.83    0.40
   5   4  -3  154.50    5.92
   5   4  -3  153.88    5.82
   5   4  -3  140.25    5.71
   5   4  -3  145.62    5.59
   5   4  -3  144.84    5.72
   5   4  -3  149.37    5.97
  -5  -4   3  151.99    5.63
  -5  -4   3  151.33    5.88
   4   4  -3   29.49    1.49
   4   4  -3   33.66    1.37
   4   4  -3   32.60    1.57
   4   4  -3   31.90    1.39
   4   4  -3   32.81    1.55
  -4  -4   3   30.46    1.47
  -4  -4   3   28.97    1.26
  -4  -4   3   29.64    1.49
   3   4  -3    1.28    0.23
   3   4  -3    1.49    0.18
   3   4  -3    0.76    0.29
   3   4  -3    0.82    0.32
   3   4  -3    0.96    0.21
  -3  -4   3    1.23    0.26
  -3  -4   3    1.18    0.28
   2   4  -3    4.63    0.42
   2   4  -3    4.32    0.53
   2   4  -3    6.34    0.49
   2   4  -3    5.68    0.62
   2   4  -3    5.18    0.36
  -2  -4   3    3.92    0.45
  -2  -4   3    5.03    0.37
   1   4  -3    7.15    0.51
   1   4  -3    7.39    0.68
   1   4  -3    6.55    0.50
   1   4  -3    7.61    0.67
   1   4  -3    7.89    0.49
  -1  -4   3    6.79    0.37
  -1  -4   3    6.46    0.54
   0   4  -3    1.30    0.29
   0   4  -3    2.06    0.39
   0   4  -3    2.01    0.33
   0   4  -3    1.83    0.30
   0   4  -3    1.56    0.35
   0  -4   3    1.48    0.28
   0  -4   3    1.08    0.26
   0  -4   3    2.06    0.36
  -1   4  -3  144.46    5.73
  -1   4  -3  140.51    5.39
  -1   4  -3  140.73    5.51
  -1   4  -3  140.17    5.21
  -1   4  -3  141.23    5.57
  -1   4  -3  136.24    5.21
   1  -4   3  144.76    5.39
   1  -4   3  146.71    5.43
   1  -4   3  139.75    5.53
  -2   4  -3  161.89    6.39
  -2   4  -3  163.68    6.50
  -2   4  -3  158.28    6.04
  -2   4  -3  158.61    6.31
   2  -4   3  166.75    6.19
   2  -4   3  163.37    6.16
   2  -4   3  159.38    6.31
  -3   4  -3   16.73    1.10
  -3   4  -3   16.70    1.01
  -3   4  -3   15.38    1.01
  -3   4  -3   15.05    0.80
   3  -4   3   16.48    1.06
   3  -4   3   14.96    0.97
   3  -4   3   16.02    0.94
  -4   4  -3    7.21    0.78
  -4   4  -3    5.59    0.66
  -4   4  -3    5.41    0.72
  -4   4  -3    6.58    0.58
   4  -4   3    7.88    0.71
   4  -4   3    6.86    0.80
   4  -4   3    7.24    0.77
  -5   4  -3   11.84    1.10
  -5   4  -3   11.57    0.84
  -5   4  -3   12.29    1.18
  -5   4  -3   11.60    0.90
   5  -4   3   11.82    1.04
   5  -4   3   13.51    0.94
   5  -4   3   11.53    1.12
  -6   4  -3    0.04    0.45
  -6   4  -3    0.78    0.50
  -6   4  -3    0.83    0.38
  -6   4  -3    0.80    0.40
   6  -4   3    0.25    0.38
   6  -4   3    0.98    0.53
   6  -4   3    0.63    0.40
  -7   4  -3    3.61    0.75
  -7   4  -3    4.25    0.69
  -7   4  -3    4.10    0.63
  -7   4  -3    3.43    0.84
   7  -4   3    3.47    0.72
   7  -4   3    2.91    0.71
   7  -4   3    4.53    0.69
  -8   4  -3    2.55    0.75
  -8   4  -3    2.73    0.78
  -8   4  -3    3.38    0.61
  -8   4  -3    3.15    0.70
   8  -4   3    3.12    0.66
   8  -4   3    3.10    0.79
   8  -4   3    2.77    0.59
   8  -4   3    2.61    0.71
  -9   4  -3    5.09    1.02
  -9   4  -3    4.02    0.85
   9  -4   3    6.34    0.92
   9  -4   3    3.69    0.98
 -10   4  -3   33.02    2.19
 -10   4  -3   38.48    2.49
  10  -4   3   38.47    2.43
  10  -4   3   37.68    2.14
 -11   4  -3    3.07    0.91
 -11   4  -3    2.59    1.01
  11  -4   3    0.37    0.92
 -12   4  -3   11.47    1.66
 -12   4  -3   14.03    1.69
  12  -4   3   14.64    1.82
 -13   4  -3    1.00    1.10
  13  -4   3    0.57    1.01
  15   3  -3    3.68    1.24
  15   3  -3    4.42    1.22
  15   3  -3    4.58    1.18
  15   3  -3    2.48    1.17
 -15  -3   3    4.67    1.44
  14   3  -3    0.00    0.79
  14   3  -3    0.98    0.86
  14   3  -3    1.96    1.03
 -14  -3   3    1.24    1.04
  13   3  -3    9.70    1.30
  13   3  -3    8.05    1.39
  13   3  -3    7.04    1.24
 -13  -3   3    9.37    1.53
  12   3  -3   28.05    2.37
  12   3  -3   31.42    2.04
  12   3  -3   27.68    1.93
 -12  -3   3   30.46    2.26
  11   3  -3    8.12    1.19
  11   3  -3    7.65    1.04
  11   3  -3    7.59    1.04
 -11  -3   3    6.71    1.11
  10   3  -3   -0.41    0.46
  10   3  -3    0.36    0.56
  10   3  -3    0.15    0.54
 -10  -3   3   -0.16    0.50
 -10  -3   3    0.62    0.44
   9   3  -3    0.59    0.49
   9   3  -3   -0.06    0.23
   9   3  -3    0.00    0.46
   9   3  -3    0.36    0.44
  -9  -3   3    0.57    0.53
  -9  -3   3    0.37    0.37
   8   3  -3   12.08    1.09
   8   3  -3   11.71    0.72
   8   3  -3    9.32    1.03
   8   3  -3   12.02    0.99
   8   3  -3   10.18    1.02
  -8  -3   3   10.98    0.79
  -8  -3   3    8.62    1.00
   7   3  -3    0.05    0.21
   7   3  -3   -0.08    0.35
   7   3  -3    0.45    0.32
   7   3  -3    0.88    0.34
   7   3  -3    0.07    0.35
  -7  -3   3    0.79    0.40
  -7  -3   3    0.27    0.27
   6   3  -3    2.59    0.39
   6   3  -3    2.95    0.56
   6   3  -3    2.71    0.42
  -6  -3   3    1.51    0.42
  -6  -3   3    2.67    0.38
   5   3  -3    1.68    0.31
   5   3  -3    1.87    0.31
   5   3  -3    2.12    0.33
   5   3  -3    1.85    0.32
   5   3  -3    1.18    0.33
   5   3  -3    1.19    0.38
  -5  -3   3    1.37    0.24
  -5  -3   3    1.77    0.40
   4   3  -3    5.79    0.62
   4   3  -3    7.57    0.64
   4   3  -3    6.92    0.47
   4   3  -3    7.20    0.47
   4   3  -3    7.29    0.53
   4   3  -3    6.12    0.45
   4   3  -3    6.22    0.46
  -4  -3   3    5.76    0.41
  -4  -3   3    6.69    0.62
   3   3  -3    2.00    0.24
   3   3  -3    1.67    0.30
   3   3  -3    1.29    0.30
   3   3  -3    1.56    0.18
   3   3  -3    1.51    0.31
   3   3  -3    1.73    0.23
  -3  -3   3    1.80    0.30
  -3  -3   3    1.86    0.20
   2   3  -3    9.31    0.48
   2   3  -3    9.88    0.51
   2   3  -3    9.63    0.59
   2   3  -3   10.03    0.64
   2   3  -3    8.31    0.62
   2   3  -3   10.51    0.52
  -2  -3   3    9.50    0.54
  -2  -3   3    8.73    0.57
   1   3  -3   15.59    0.75
   1   3  -3   15.64    0.75
   1   3  -3   15.38    0.87
   1   3  -3   16.94    0.86
   1   3  -3   16.44    0.76
  -1  -3   3   16.78    0.79
  -1  -3   3   15.40    0.69
   0   3  -3  155.90    5.86
   0   3  -3  152.26    6.05
   0   3  -3  144.01    5.79
   0   3  -3  152.98    5.67
   0   3  -3  159.61    5.87
   0  -3   3  151.51    5.73
   0  -3   3  157.27    5.63
   0  -3   3  154.41    5.66
   0  -3   3  148.53    5.83
  -1   3  -3  155.72    6.09
  -1   3  -3  152.65    5.87
  -1   3  -3  158.23    5.75
  -1   3  -3  150.85    5.95
  -1   3  -3  145.78    5.68
   1  -3   3  164.49    5.75
   1  -3   3  152.16    5.77
   1  -3   3  150.95    5.89
  -2   3  -3    2.63    0.40
  -2   3  -3    3.37    0.45
  -2   3  -3    3.34    0.46
  -2   3  -3    2.80    0.27
   2  -3   3    2.16    0.35
   2  -3   3    2.98    0.43
   2  -3   3    2.25    0.32
  -3   3  -3   17.56    0.97
  -3   3  -3   15.18    0.82
  -3   3  -3   16.32    0.99
  -3   3  -3   15.00    0.99
   3  -3   3   15.62    1.00
   3  -3   3   18.55    0.91
   3  -3   3   17.08    0.97
  -4   3  -3    0.27    0.30
  -4   3  -3    0.94    0.28
  -4   3  -3    0.93    0.37
  -4   3  -3    1.14    0.33
   4  -3   3    0.93    0.29
   4  -3   3    1.05    0.40
   4  -3   3    1.15    0.34
  -5   3  -3   11.70    0.82
  -5   3  -3   10.04    0.96
  -5   3  -3   10.93    0.79
  -5   3  -3   10.50    1.03
   5  -3   3   11.15    0.97
   5  -3   3   11.04    0.78
   5  -3   3   11.63    1.02
  -6   3  -3   33.49    1.91
  -6   3  -3   35.55    2.02
  -6   3  -3   39.65    1.85
  -6   3  -3   38.72    1.80
   6  -3   3   34.36    1.75
   6  -3   3   35.73    1.94
   6  -3   3   35.99    1.89
  -7   3  -3   13.06    1.26
  -7   3  -3   20.14    1.59
  -7   3  -3   17.03    1.09
  -7   3  -3   15.90    1.20
   7  -3   3   16.76    1.40
   7  -3   3   18.60    1.12
   7  -3   3   17.71    1.14
   7  -3   3   14.96    1.37
  -8   3  -3   53.37    2.79
  -8   3  -3   57.70    2.90
  -8   3  -3   57.91    2.71
   8  -3   3   52.95    2.71
   8  -3   3   52.50    2.52
   8  -3   3   50.56    2.75
   8  -3   3   55.42    2.59
  -9   3  -3    3.40    0.78
  -9   3  -3    5.71    1.04
   9  -3   3    2.73    0.77
   9  -3   3    3.32    0.80
   9  -3   3    4.19    0.74
 -10   3  -3    2.74    0.81
 -10   3  -3    2.87    0.89
  10  -3   3    3.35    0.75
  10  -3   3    3.22    0.92
 -11   3  -3    2.47    0.88
 -11   3  -3    0.91    0.75
  11  -3   3    2.06    0.70
  11  -3   3    2.59    1.03
 -12   3  -3    3.29    1.00
 -12   3  -3    3.10    1.13
  12  -3   3    3.09    1.12
 -13   3  -3   16.04    1.94
 -13   3  -3   11.67    1.63
  13  -3   3   12.32    1.85
  15   2  -3    1.96    1.05
  15   2  -3    0.36    0.99
  15   2  -3    1.85    0.98
 -15  -2   3    3.61    1.21
  14   2  -3   19.15    2.11
  14   2  -3   17.94    1.83
  14   2  -3   17.93    1.90
 -14  -2   3   19.53    2.21
  13   2  -3   26.01    2.16
  13   2  -3   26.95    2.19
  13   2  -3   23.84    2.27
 -13  -2   3   27.13    2.33
  12   2  -3    2.59    0.79
  12   2  -3    3.72    1.02
  12   2  -3    4.33    0.96
 -12  -2   3    3.06    1.06
  11   2  -3    7.64    1.07
  11   2  -3    9.01    1.26
  11   2  -3   10.39    1.21
 -11  -2   3    9.20    1.31
 -11  -2   3   12.41    1.20
  10   2  -3    1.52    0.61
  10   2  -3    1.17    0.54
  10   2  -3    0.41    0.58
 -10  -2   3    1.28    0.70
 -10  -2   3    1.34    0.57
   9   2  -3    5.17    0.85
   9   2  -3    5.07    0.78
   9   2  -3    5.62    0.81
  -9  -2   3    3.53    0.65
  -9  -2   3    3.71    0.78
   8   2  -3    0.46    0.20
   8   2  -3    1.67    0.47
   8   2  -3    1.25    0.43
   8   2  -3    0.28    0.49
  -8  -2   3    1.44    0.56
  -8  -2   3    1.36    0.40
   7   2  -3   29.31    1.71
   7   2  -3   32.19    1.67
   7   2  -3   32.80    1.66
   7   2  -3   32.70    1.61
   7   2  -3   31.70    1.40
  -7  -2   3   32.87    1.60
  -7  -2   3   32.84    1.79
  -7  -2   3   31.46    1.61
   6   2  -3   61.03    2.54
   6   2  -3   57.13    2.63
   6   2  -3   60.48    2.47
   6   2  -3   63.79    2.62
   6   2  -3   56.85    2.68
  -6  -2   3   61.19    2.58
  -6  -2   3   62.95    2.76
  -6  -2   3   60.86    2.58
   5   2  -3   44.19    1.95
   5   2  -3   44.95    2.00
   5   2  -3   47.60    1.89
   5   2  -3   45.57    1.91
   5   2  -3   44.17    2.06
  -5  -2   3   43.40    2.06
  -5  -2   3   44.22    1.93
   4   2  -3   14.51    0.84
   4   2  -3   14.02    0.86
   4   2  -3   14.32    0.75
   4   2  -3   13.74    0.73
   4   2  -3   14.84    0.73
  -4  -2   3   15.03    0.77
  -4  -2   3   14.36    0.87
   3   2  -3   21.50    0.94
   3   2  -3   20.61    0.95
   3   2  -3   22.63    1.05
   3   2  -3   24.43    1.11
   3   2  -3   21.74    1.01
  -3  -2   3   22.01    0.98
  -3  -2   3   21.29    1.07
   2   2  -3    4.57    0.40
   2   2  -3    4.68    0.43
   2   2  -3    5.21    0.29
   2   2  -3    4.34    0.38
   2   2  -3    4.24    0.27
   2   2  -3    4.84    0.29
  -2  -2   3    4.31    0.38
   1   2  -3   97.87    3.72
   1   2  -3   97.35    3.89
   1   2  -3  106.25    3.87
   1   2  -3   97.80    3.84
   1   2  -3  101.97    4.03
   1   2  -3  102.57    3.79
   1   2  -3  105.28    3.84
  -1  -2   3  106.56    3.84
  -1  -2   3  101.18    3.85
   0   2  -3    2.43    0.18
   0   2  -3    2.22    0.28
   0   2  -3    3.01    0.28
   0   2  -3    3.18    0.27
   0   2  -3    2.69    0.31
   0   2  -3    2.53    0.23
   0  -2   3    2.56    0.30
   0  -2   3    2.88    0.24
  -1   2  -3  130.64    4.80
  -1   2  -3  129.38    4.98
  -1   2  -3  131.10    4.69
  -1   2  -3  131.08    4.88
  -1   2  -3  118.15    4.69
   1  -2   3  123.02    4.82
   1  -2   3  122.97    4.70
   1  -2   3  123.67    4.67
  -2   2  -3    1.13    0.19
  -2   2  -3    1.03    0.25
  -2   2  -3    1.17    0.27
  -2   2  -3    0.96    0.23
   2  -2   3    1.06    0.26
   2  -2   3    0.93    0.22
   2  -2   3    1.20    0.21
  -3   2  -3  130.05    5.08
  -3   2  -3  121.72    4.89
  -3   2  -3  131.24    5.00
  -3   2  -3  122.27    5.05
   3  -2   3  136.58    4.85
   3  -2   3  132.04    5.02
   3  -2   3  119.53    4.86
  -4   2  -3   71.35    2.98
  -4   2  -3   72.22    3.12
  -4   2  -3   70.78    3.06
  -4   2  -3   73.90    3.05
   4  -2   3   74.98    3.11
   4  -2   3   74.97    2.93
   4  -2   3   71.99    3.01
  -5   2  -3    0.95    0.42
  -5   2  -3    2.24    0.41
  -5   2  -3    2.39    0.40
  -5   2  -3    1.63    0.43
   5  -2   3    2.45    0.40
   5  -2   3    1.71    0.43
   5  -2   3    1.54    0.45
  -6   2  -3    2.84    0.56
  -6   2  -3    2.85    0.52
  -6   2  -3    1.08    0.50
  -6   2  -3    2.67    0.43
   6  -2   3    3.12    0.45
   6  -2   3    3.04    0.48
   6  -2   3    1.91    0.47
   6  -2   3    2.71    0.57
  -7   2  -3   62.56    2.85
  -7   2  -3   58.51    2.91
  -7   2  -3   63.30    2.92
   7  -2   3   61.80    2.85
   7  -2   3   61.96    2.71
[truncated: 2,418,895 more chars]
