# Supplementary material for: Crystal structure of bis(bis{(E)-[(6-{(E)-[(4-fluorobenzyl)imino]methyl}pyridin-2-yl)methylidene](4-fluorophenyl)amine}nickel(II)) tetra­bromide nona­hydrate
Source: Acta Crystallogr E Crystallogr Commun. 2015 Nov 21;71(Pt 12):m226–7. doi: 10.1107/S2056989015021519 (PMC4719846; doi:10.1107/S2056989015021519)
Supplement: Supplementary file 2 [file e-71-0m226-Isup2.hkl]

data_I                                                                          
_shelx_title ' 14186n in P-1'                                                   
_shelx_refln_list_code          4                                               
_shelx_F_calc_maximum      417.31                                               
_exptl_crystal_F_000      2028.00                                               
_reflns_d_resolution_high  0.7710                                               
                                                                                
loop_                                                                           
 _space_group_symop_operation_xyz                                               
 'x, y, z'                                                                      
 '-x, -y, -z'                                                                   
                                                                                
_cell_length_a    12.1000                                                       
_cell_length_b    12.5686                                                       
_cell_length_c    29.1490                                                       
_cell_angle_alpha  87.377                                                       
_cell_angle_beta   86.955                                                       
_cell_angle_gamma  72.339                                                       
                                                                                
_shelx_F_squared_multiplier     1.000                                           
                                                                                
loop_                                                                           
 _refln_index_h                                                                 
 _refln_index_k                                                                 
 _refln_index_l                                                                 
 _refln_F_squared_calc                                                          
 _refln_F_squared_meas                                                          
 _refln_F_squared_sigma                                                         
 _refln_observed_status                                                         
   1   0   0       5311.66       5523.01        84.05 o                         
   2   0   0      17189.05      16157.64       252.19 o                         
   3   0   0       1168.56       1291.88        45.85 o                         
   4   0   0         54.86        108.08        15.85 o                         
   5   0   0       2755.47       2565.29        59.23 o                         
   6   0   0       1051.38        995.13        41.42 o                         
   7   0   0        334.17        456.93        46.42 o                         
   8   0   0       4508.95       3953.60        93.76 o                         
   9   0   0      15328.64      14237.61       293.51 o                         
  10   0   0        784.10        818.85        71.35 o                         
  11   0   0       2292.19       2330.00       116.60 o                         
  12   0   0       1808.33       2192.70       122.21 o                         
  13   0   0       1428.48       1592.27       112.37 o                         
  14   0   0          8.85         55.71        91.58 o                         
 -14   1   0        781.23        720.38       131.03 o                         
 -13   1   0         10.98         12.23        76.64 o                         
 -12   1   0         21.20         37.78        61.33 o                         
 -11   1   0       1319.27       1239.96        91.07 o                         
 -10   1   0        746.09        875.46        74.75 o                         
  -9   1   0       1044.84       1165.30        77.79 o                         
  -8   1   0      11947.71      11431.66       201.28 o                         
  -7   1   0        154.80        158.35        27.81 o                         
  -6   1   0       6693.64       6150.03       117.02 o                         
  -5   1   0        692.88        487.12        33.76 o                         
  -4   1   0      13445.29      13615.58       196.45 o                         
  -3   1   0       5759.05       5515.44       106.95 o                         
  -2   1   0      12386.53      12856.69       266.77 o                         
  -1   1   0      59095.01      62881.06      1304.98 o                         
   0   1   0       1294.61       1578.27        27.27 o                         
   1   1   0      33154.10      33236.90       493.93 o                         
   2   1   0       2613.22       2068.11        35.91 o                         
   3   1   0        424.77        282.75        15.31 o                         
   4   1   0        929.84        882.12        35.82 o                         
   5   1   0      11861.42      11738.19       185.80 o                         
   6   1   0       8341.70       7971.97       147.17 o                         
   7   1   0       4868.35       4693.28        97.51 o                         
   8   1   0         80.21        107.35        26.63 o                         
   9   1   0        307.80        376.05        40.50 o                         
  10   1   0       5633.18       5177.18       151.03 o                         
  11   1   0        859.45       1123.23        94.34 o                         
  12   1   0       1901.09       2181.45       114.41 o                         
  13   1   0       1356.50       1448.53       153.31 o                         
  14   1   0       1280.70       1619.25       132.23 o                         
  15   1   0         26.41         55.24       137.68 o                         
 -14   2   0       1027.15       1168.46       148.61 o                         
 -13   2   0       1223.50       1636.77       135.14 o                         
 -12   2   0        877.83        888.05       110.59 o                         
 -11   2   0        347.35        385.29       103.65 o                         
 -10   2   0       1357.58       1408.15        91.84 o                         
  -9   2   0        567.11        613.92        63.38 o                         
  -8   2   0      10786.93      10442.90       191.35 o                         
  -7   2   0        208.75        237.67        40.98 o                         
  -6   2   0       1490.20       1515.87        51.64 o                         
  -5   2   0      17188.85      17047.63       266.41 o                         
  -4   2   0      32482.81      31748.52       463.37 o                         
  -3   2   0        727.83        604.41        33.39 o                         
  -2   2   0       2231.73       2560.86        70.68 o                         
  -1   2   0        713.68       1338.98        31.54 o                         
   0   2   0        621.46       1049.53        23.01 o                         
   1   2   0       2394.24       2164.22        37.11 o                         
   2   2   0      32511.93      32788.21       509.95 o                         
   3   2   0         98.17        150.71        10.99 o                         
   4   2   0        534.88        546.22        22.28 o                         
   5   2   0       2456.68       2458.33        73.55 o                         
   6   2   0       5607.63       6183.60       106.65 o                         
   7   2   0       2060.87       1725.24        57.66 o                         
   8   2   0      27561.51      25703.55       393.82 o                         
   9   2   0       9294.54       8813.07       178.43 o                         
  10   2   0        646.10        995.71       122.65 o                         
  11   2   0         36.11         97.37        50.79 o                         
  12   2   0        935.25        988.83        86.48 o                         
  13   2   0        461.19        397.30        86.57 o                         
  14   2   0       2252.33       2322.50       202.24 o                         
  15   2   0        822.58       1059.18       122.85 o                         
 -13   3   0        180.40        228.10       111.63 o                         
 -12   3   0       6995.47       6711.06       233.25 o                         
 -11   3   0        518.34        549.08        86.26 o                         
 -10   3   0       6015.15       6154.16       180.34 o                         
  -9   3   0        969.70       1069.51        81.31 o                         
  -8   3   0       1574.76       1770.48        82.14 o                         
  -7   3   0        157.00        200.29        29.21 o                         
  -6   3   0       3465.21       3510.77        86.62 o                         
  -5   3   0      11121.14      11094.29       187.51 o                         
  -4   3   0         77.99         38.76        19.33 o                         
  -3   3   0      13005.97      13031.98       205.10 o                         
  -2   3   0       4319.25       4856.76        88.27 o                         
  -1   3   0        148.75         85.12        11.99 o                         
   0   3   0       7191.73       8962.15       130.22 o                         
   1   3   0       9864.93       9921.09       187.89 o                         
   2   3   0      12511.00      12389.79       208.16 o                         
   3   3   0       5749.47       6461.58        99.71 o                         
   4   3   0        306.78        280.57        15.65 o                         
   5   3   0       3418.02       3570.74        63.27 o                         
   6   3   0       5593.54       5676.83        98.97 o                         
   7   3   0      15871.93      15394.84       229.26 o                         
   8   3   0      35693.49      33761.10       470.86 o                         
   9   3   0       2273.01       2083.18        78.19 o                         
  10   3   0        929.27        970.25        80.35 o                         
  11   3   0        413.84        500.97        63.96 o                         
  12   3   0       6143.55       5816.05       200.08 o                         
  13   3   0        218.50        105.54        66.86 o                         
  14   3   0        377.38        325.35        80.63 o                         
  15   3   0        596.94        805.91       105.98 o                         
 -13   4   0       3370.60       2958.22       267.09 o                         
 -12   4   0       1324.69       1260.50       161.21 o                         
 -11   4   0        225.55        179.99        83.82 o                         
 -10   4   0       1270.78        906.92        95.89 o                         
  -9   4   0       2960.16       3345.41       207.91 o                         
  -8   4   0       1401.80       1524.31       116.30 o                         
  -7   4   0       1220.48       1182.77        74.22 o                         
  -6   4   0        301.85        331.16        36.70 o                         
  -5   4   0      19605.60      19825.31       338.01 o                         
  -4   4   0      11078.85      11480.59       192.92 o                         
  -3   4   0      13974.45      14860.98       235.14 o                         
  -2   4   0      13219.85      14514.74       226.07 o                         
  -1   4   0       2623.13       3209.58        62.93 o                         
   0   4   0         60.56         56.15        12.39 o                         
   1   4   0       1661.85       1501.89        35.84 o                         
   2   4   0       7526.55       7679.30       115.74 o                         
   3   4   0      18080.82      18313.72       357.16 o                         
   4   4   0      81075.08      78891.51      1114.87 o                         
   5   4   0       6481.44       6592.18        88.93 o                         
   6   4   0       4463.75       4258.20        80.32 o                         
   7   4   0       2920.34       2778.31        71.43 o                         
   8   4   0        254.20        230.89        29.24 o                         
   9   4   0          1.05          3.23        27.08 o                         
  10   4   0       2633.48       2590.38       128.82 o                         
  11   4   0        531.24       1020.92       194.82 o                         
  12   4   0        212.78        333.91        68.75 o                         
  13   4   0       1753.30       1962.95       120.64 o                         
  14   4   0         84.19        130.41        74.27 o                         
  15   4   0       2762.14       2477.54       151.04 o                         
 -12   5   0       2593.16       2812.46       262.63 o                         
 -11   5   0        216.60        320.47       127.57 o                         
 -10   5   0         13.96         10.35        67.75 o                         
  -9   5   0       2555.19       2388.04       136.29 o                         
  -8   5   0       4052.43       3879.04       159.85 o                         
  -7   5   0       1632.42       1808.47        99.68 o                         
  -6   5   0       7620.29       7082.59       146.02 o                         
  -5   5   0      12289.68      11868.66       206.94 o                         
  -4   5   0       1095.88       1109.06        51.95 o                         
  -3   5   0       3216.11       3550.61        82.27 o                         
  -2   5   0      10640.76      11101.21       184.34 o                         
  -1   5   0       2050.54       2078.23        47.70 o                         
   0   5   0         48.32         76.82        15.58 o                         
   1   5   0        625.51        777.75        41.97 o                         
   2   5   0        811.08        993.69        32.99 o                         
   3   5   0      38291.23      38061.74       545.12 o                         
   4   5   0      59409.88      60030.96       850.75 o                         
   5   5   0       3909.44       3450.37        75.91 o                         
   6   5   0       6128.85       5417.60        94.03 o                         
   7   5   0         13.82         40.22        22.20 o                         
   8   5   0       2476.27       2449.89        94.08 o                         
   9   5   0        432.06        389.31        49.21 o                         
  10   5   0       1929.89       1765.20       103.91 o                         
  11   5   0       1276.89       1355.91       103.47 o                         
  12   5   0          5.64         70.63        66.68 o                         
  13   5   0        319.58        116.27        80.30 o                         
  14   5   0        906.92       1052.36       144.38 o                         
  15   5   0        196.54        223.50        87.00 o                         
 -12   6   0        184.25        521.03       154.11 o                         
 -11   6   0         52.28         51.38       127.08 o                         
 -10   6   0       1034.35       1161.62       133.15 o                         
  -9   6   0        230.81        276.28        89.28 o                         
  -8   6   0        701.99        559.96        74.90 o                         
  -7   6   0        265.40        286.74        50.39 o                         
  -6   6   0        262.89        341.06        42.41 o                         
  -5   6   0          0.56         -4.99        28.92 o                         
  -4   6   0       6347.85       6400.73       130.61 o                         
  -3   6   0       7816.21       8833.14       161.56 o                         
  -2   6   0      23851.88      25612.82       390.11 o                         
  -1   6   0       2393.19       2949.71        74.91 o                         
   0   6   0      16861.83      18152.14       287.92 o                         
   1   6   0         21.34         79.30        17.43 o                         
   2   6   0      34301.31      35518.00       482.66 o                         
   3   6   0       1826.34       1761.36        48.09 o                         
   4   6   0       2430.46       2268.93        52.61 o                         
   5   6   0      10984.68      10607.67       178.90 o                         
   6   6   0      13740.54      13190.89       217.80 o                         
   7   6   0       3740.47       3224.44        83.71 o                         
   8   6   0        426.66        479.10        58.79 o                         
   9   6   0         18.82         15.40        34.87 o                         
  10   6   0       5834.49       5733.98       224.38 o                         
  11   6   0       2793.32       3138.23       133.70 o                         
  12   6   0         43.41         77.41        62.18 o                         
  13   6   0       1271.13       1281.92       104.16 o                         
  14   6   0        132.37        299.85        80.80 o                         
  15   6   0       1594.01       1534.28       128.46 o                         
 -11   7   0       1141.10       1172.48       191.74 o                         
 -10   7   0        723.65        900.00       191.42 o                         
  -9   7   0        960.68        859.92       119.61 o                         
  -8   7   0       1422.41       1350.80       132.04 o                         
  -7   7   0        430.16        433.24        92.34 o                         
  -6   7   0       5787.60       5629.43       165.96 o                         
  -5   7   0       1418.61       1445.22        77.91 o                         
  -4   7   0        790.85        898.47        53.37 o                         
  -3   7   0        497.87        586.05        47.98 o                         
  -2   7   0         33.15         49.79        23.32 o                         
  -1   7   0      32499.42      37483.43       555.47 o                         
   0   7   0       2978.91       2999.01        71.75 o                         
   1   7   0       8266.59       9147.30       149.18 o                         
   2   7   0       1241.25       1073.94        44.37 o                         
   3   7   0      31420.48      30953.93       428.99 o                         
   4   7   0       3821.72       3374.49        71.45 o                         
   5   7   0       9567.30       9558.11       168.81 o                         
   6   7   0       5596.08       5332.37       122.78 o                         
   7   7   0        656.82        593.87        52.93 o                         
   8   7   0          7.48        -10.72        36.27 o                         
   9   7   0        373.95        333.51        52.58 o                         
  10   7   0       1041.43       1223.14        82.69 o                         
  11   7   0        888.46        792.37        69.90 o                         
  12   7   0      14676.87      13836.81       314.56 o                         
  13   7   0        981.31       1042.75        95.81 o                         
  14   7   0        875.14        979.05       145.43 o                         
  15   7   0         98.58        160.60        81.52 o                         
 -10   8   0         17.00         42.30       222.92 o                         
  -9   8   0       1048.98        893.08       123.99 o                         
  -8   8   0       3883.10       3973.18       259.17 o                         
  -7   8   0       1300.04       1096.02       140.89 o                         
  -6   8   0       5738.44       5805.28       215.42 o                         
  -5   8   0       1128.65       1127.46        85.85 o                         
  -4   8   0       3717.51       4030.95       168.25 o                         
  -3   8   0       1287.42       1477.11       113.43 o                         
  -2   8   0       5575.17       5951.12       158.75 o                         
  -1   8   0          7.84         15.89        32.83 o                         
   0   8   0        223.78        388.23        42.98 o                         
   1   8   0       2064.76       2314.95        97.57 o                         
   2   8   0        724.25        589.45        35.82 o                         
   3   8   0       2573.60       2216.81        67.09 o                         
   4   8   0         50.19         85.03        24.14 o                         
   5   8   0        184.58        209.88        24.07 o                         
   6   8   0       7405.93       6895.21       166.70 o                         
   7   8   0       2881.35       2684.50       108.28 o                         
   8   8   0       6016.92       5714.44       186.12 o                         
   9   8   0        554.68        460.55        59.46 o                         
  10   8   0       1771.69       1843.71       104.49 o                         
  11   8   0       4566.21       4305.55       158.31 o                         
  12   8   0       4455.66       4065.49       280.38 o                         
  13   8   0        168.72        266.89        87.65 o                         
  14   8   0       1749.13       1820.29       145.19 o                         
  15   8   0        116.92        214.71       103.83 o                         
  -9   9   0        694.06        486.17       246.58 o                         
  -8   9   0          8.02         67.42        94.43 o                         
  -7   9   0        576.44        298.80       126.06 o                         
  -6   9   0       1046.70        824.72        97.94 o                         
  -5   9   0      12651.94      12588.99       292.12 o                         
  -4   9   0        203.55        361.83        87.70 o                         
  -3   9   0          8.69         15.11        53.78 o                         
  -2   9   0       5889.91       6644.03       179.11 o                         
  -1   9   0      13291.63      14235.79       302.14 o                         
   0   9   0         96.19         99.42        42.98 o                         
   1   9   0        229.67        240.67        65.10 o                         
   2   9   0        254.94        261.94        33.30 o                         
   3   9   0        191.37        144.30        32.68 o                         
   4   9   0       2488.90       2492.64       122.45 o                         
   5   9   0        178.69        152.05        42.42 o                         
   6   9   0        553.91        498.31        55.98 o                         
   7   9   0       4120.17       4210.40       154.29 o                         
   8   9   0      25234.56      23838.94       460.11 o                         
   9   9   0         24.86        179.51        53.40 o                         
  10   9   0       8825.89       9040.12       228.35 o                         
  11   9   0         47.48         85.29        62.92 o                         
  12   9   0        306.15        435.67        85.07 o                         
  13   9   0        951.29        966.33       112.20 o                         
  14   9   0        783.78        969.72       118.11 o                         
  15   9   0         13.04        115.12        98.38 o                         
  -8  10   0        896.89       1092.21       139.67 o                         
  -7  10   0         75.18        128.96       100.27 o                         
  -6  10   0         10.25        -78.51        81.64 o                         
  -5  10   0       1065.69       1107.19        97.92 o                         
  -4  10   0        476.71        497.83        75.28 o                         
  -3  10   0       2123.75       2002.63       112.50 o                         
  -2  10   0       4566.53       4834.10       200.33 o                         
  -1  10   0       3448.78       4026.30       149.52 o                         
   0  10   0       8301.35       8778.22       215.42 o                         
   1  10   0        929.07        945.77        72.77 o                         
   2  10   0      12137.93      12422.24       246.35 o                         
   3  10   0        356.40        321.11        51.08 o                         
   4  10   0       4590.98       4717.66       119.61 o                         
   5  10   0       1953.31       1950.05        94.56 o                         
   6  10   0       7426.90       7155.55       188.48 o                         
   7  10   0       8088.80       8143.76       203.01 o                         
   8  10   0        324.66        451.58        60.37 o                         
   9  10   0       4108.07       4055.45       153.08 o                         
  10  10   0        586.48        548.32        76.03 o                         
  11  10   0       4737.15       4234.50       166.10 o                         
  12  10   0       1453.87       1871.82       203.60 o                         
  13  10   0          6.73         -2.38        83.62 o                         
  14  10   0       1171.58       1265.95       135.87 o                         
  -7  11   0        483.32        473.13       122.23 o                         
  -6  11   0        985.34        830.60       127.73 o                         
  -5  11   0       2272.53       2357.90       233.88 o                         
  -4  11   0       1781.63       2010.21       125.67 o                         
  -3  11   0         11.33          0.52        63.52 o                         
  -2  11   0       3035.29       3601.86       174.44 o                         
  -1  11   0         30.93         82.67        61.79 o                         
   0  11   0       4327.02       4374.05       215.61 o                         
   1  11   0         91.87        128.00        55.24 o                         
   2  11   0       1950.54       2039.16       101.77 o                         
   3  11   0      14927.79      14988.74       290.56 o                         
   4  11   0       1217.46       1081.70        94.73 o                         
   5  11   0         53.04        121.79        59.51 o                         
   6  11   0       1562.33       1754.28       116.47 o                         
   7  11   0       4926.38       4879.37       162.15 o                         
   8  11   0       2138.95       2133.36       112.22 o                         
   9  11   0         32.76         51.19        58.20 o                         
  10  11   0         94.93         60.49        67.94 o                         
  11  11   0        795.86        770.22        90.09 o                         
  12  11   0         12.37        116.69        70.12 o                         
  13  11   0          8.26         40.66        83.71 o                         
  14  11   0       1835.55       2035.97       162.75 o                         
  -6  12   0       1337.96       1296.11       158.34 o                         
  -5  12   0        129.93        119.05       108.15 o                         
  -4  12   0       3163.88       3450.16       168.37 o                         
  -3  12   0        801.51        833.74        94.57 o                         
  -2  12   0       7998.63       8114.34       232.02 o                         
  -1  12   0       1253.63       1493.32       110.03 o                         
   0  12   0        521.06        489.08        74.59 o                         
   1  12   0         15.00         25.29        56.33 o                         
   2  12   0       4788.02       5185.68       323.08 o                         
   3  12   0        353.37        433.37        71.19 o                         
   4  12   0        301.32        300.93        73.71 o                         
   5  12   0        500.83        610.60        86.55 o                         
   6  12   0        114.13        -25.25        61.82 o                         
   7  12   0       4754.24       4644.07       192.30 o                         
   8  12   0        112.59         57.67        71.45 o                         
   9  12   0        205.11        224.36        79.53 o                         
  10  12   0       1196.25       1258.07       103.69 o                         
  11  12   0         91.79         29.67        70.93 o                         
  12  12   0        373.82        376.54        87.38 o                         
  13  12   0        207.19        224.29        92.00 o                         
  -5  13   0       2045.19       2360.12       362.90 o                         
  -4  13   0          7.35         44.15        93.23 o                         
  -3  13   0       3155.21       3634.05       176.77 o                         
  -2  13   0       2766.68       2647.26       154.69 o                         
  -1  13   0       5483.24       5366.33       204.68 o                         
   0  13   0       2689.76       2766.17       151.11 o                         
   1  13   0       4904.16       5162.73       188.62 o                         
   2  13   0        107.80         90.23        78.16 o                         
   3  13   0        881.71       1116.51       122.21 o                         
   4  13   0        822.11        821.48        91.70 o                         
   5  13   0        579.91        478.90        87.11 o                         
   6  13   0       2196.38       2163.58       143.00 o                         
   7  13   0        995.78        876.32       104.23 o                         
   8  13   0        347.84        322.50        86.74 o                         
   9  13   0         14.45        173.68        85.46 o                         
  10  13   0       1835.25       2050.02       151.12 o                         
  11  13   0        141.32        177.53        91.89 o                         
  12  13   0       3134.96       3397.32       295.53 o                         
  -3  14   0        215.14          9.90       111.40 o                         
  -2  14   0        845.77        741.12       103.90 o                         
  -1  14   0        631.20        814.55       151.02 o                         
   0  14   0         36.43         68.88        85.38 o                         
   1  14   0          4.57         14.91        97.61 o                         
   2  14   0       3978.01       4082.32       205.01 o                         
   3  14   0       1671.50       1670.94       139.71 o                         
   4  14   0       2555.24       2456.18       141.93 o                         
   5  14   0        440.10        353.28       107.04 o                         
   6  14   0       2290.59       1911.92       146.01 o                         
   7  14   0        592.38        464.36        99.74 o                         
   8  14   0        144.82         50.93        79.22 o                         
   9  14   0         72.38        121.50        86.34 o                         
  10  14   0        185.38        321.42        98.18 o                         
  11  14   0        382.82        409.17       107.06 o                         
  -1  15   0          1.68          2.92        82.35 o                         
   0  15   0        589.59        430.52       106.66 o                         
   1  15   0        585.95        348.93       172.77 o                         
   2  15   0        340.23        483.90       108.14 o                         
   3  15   0       1403.38       1825.71       156.31 o                         
   4  15   0       1375.22       1360.98       136.80 o                         
   5  15   0        644.23        598.48        97.95 o                         
   6  15   0       4176.60       4007.31       189.39 o                         
   7  15   0         55.92        -16.17        86.46 o                         
   8  15   0       1774.44       1766.15       161.15 o                         
   9  15   0       1310.64       1077.18       129.07 o                         
  10  15   0        536.59        439.52       109.30 o                         
   2  16   0       2626.99       2409.00       378.40 o                         
   3  16   0       1166.34       1572.00       216.40 o                         
   4  16   0        172.21        114.18       104.50 o                         
   5  16   0         15.88         51.88        98.01 o                         
   6  16   0         88.54         96.02        84.73 o                         
   7  16   0        980.45        814.21       109.61 o                         
  -7 -16   1       2088.75       2130.32       151.67 o                         
  -6 -16   1         32.91        -31.28        88.74 o                         
  -5 -16   1       1977.55       2053.01       166.43 o                         
  -4 -16   1         12.28        -91.40        91.40 o                         
  -3 -16   1        567.05        464.07       113.79 o                         
 -10 -15   1          7.95        -31.15        99.86 o                         
  -9 -15   1          0.90        243.31        94.13 o                         
  -8 -15   1        286.80        177.32       111.13 o                         
  -7 -15   1       1251.19       1196.34       155.74 o                         
  -6 -15   1       1382.71       1325.47       120.34 o                         
  -5 -15   1       4013.11       3837.78       185.83 o                         
  -4 -15   1        136.72         83.73        87.95 o                         
  -3 -15   1        725.55        959.13       208.20 o                         
  -2 -15   1        194.64        118.37        92.10 o                         
  -1 -15   1       1297.13        936.14       128.62 o                         
   0 -15   1          0.47          2.62        92.20 o                         
   1 -15   1        799.93        818.84       110.93 o                         
 -11 -14   1       1101.97       1304.14       136.56 o                         
 -10 -14   1        535.83        687.12       110.72 o                         
  -9 -14   1       1463.49       1739.78       170.07 o                         
  -8 -14   1       1133.25       1245.19       216.03 o                         
  -7 -14   1       1333.80       1321.71       126.64 o                         
  -6 -14   1        646.10        742.40       119.78 o                         
  -5 -14   1       4398.63       4746.08       197.19 o                         
  -4 -14   1        118.83         99.17        69.73 o                         
  -3 -14   1       1266.34       1316.69       200.02 o                         
  -2 -14   1          3.85        134.55        83.62 o                         
  -1 -14   1        965.31       1148.43       176.83 o                         
   0 -14   1        806.80       1244.60       113.32 o                         
   1 -14   1        872.92        672.03        97.99 o                         
   2 -14   1          1.46        -72.05        72.05 o                         
   3 -14   1       1324.97       1527.38       130.16 o                         
 -12 -13   1        241.76        219.71        94.96 o                         
 -11 -13   1        134.80        179.29        93.86 o                         
 -10 -13   1       4639.23       4770.84       222.12 o                         
  -9 -13   1       2262.65       2063.24       148.86 o                         
  -8 -13   1          0.28          2.82        91.66 o                         
  -7 -13   1         11.79        154.26        77.54 o                         
  -6 -13   1          3.87        -67.37        67.37 o                         
  -5 -13   1       1125.65       1188.13       114.47 o                         
  -4 -13   1       3523.36       3493.98       159.56 o                         
  -3 -13   1       1111.19       1189.21       116.35 o                         
  -2 -13   1       1418.18       1541.37       188.46 o                         
  -1 -13   1         13.52         12.06        61.21 o                         
   0 -13   1         81.60        -41.24        83.54 o                         
   1 -13   1        416.75        474.70        88.01 o                         
   2 -13   1        598.47        753.26        98.25 o                         
   3 -13   1        487.68        534.83        95.05 o                         
   4 -13   1         20.68         91.77        89.56 o                         
   5 -13   1        221.86        237.46       115.34 o                         
 -13 -12   1        501.04        467.56       103.14 o                         
 -12 -12   1        112.90         46.00        73.03 o                         
 -11 -12   1         20.52        122.34        69.66 o                         
 -10 -12   1       1621.85       1823.17       116.60 o                         
  -9 -12   1        104.09         84.45        71.19 o                         
  -8 -12   1       2671.32       2420.79       147.31 o                         
  -7 -12   1       5217.05       4981.96       264.16 o                         
  -6 -12   1        689.27        574.95        86.59 o                         
  -5 -12   1         45.34        -30.67        65.43 o                         
  -4 -12   1        617.43        610.01        90.38 o                         
  -3 -12   1       9920.00       9794.72       248.03 o                         
  -2 -12   1        182.01        198.28        60.68 o                         
  -1 -12   1         16.18         41.57        87.70 o                         
   0 -12   1        832.09        819.40        93.55 o                         
   1 -12   1       1162.93       1469.01       148.03 o                         
   2 -12   1         20.23         79.63        65.65 o                         
   3 -12   1        404.93        561.00        86.35 o                         
   4 -12   1        570.17        599.28       156.78 o                         
   5 -12   1        266.62        175.35        93.03 o                         
   6 -12   1         28.70          3.93        96.30 o                         
 -14 -11   1       1622.94       1474.78       145.22 o                         
 -13 -11   1        303.30        413.74        96.24 o                         
 -12 -11   1       1142.13       1044.79       112.13 o                         
 -11 -11   1         10.39        186.73        79.49 o                         
 -10 -11   1        444.13        356.37        72.59 o                         
  -9 -11   1         20.43        483.67        77.89 o                         
  -8 -11   1       1264.04       1544.38        99.95 o                         
  -7 -11   1       3000.05       3069.41       130.48 o                         
  -6 -11   1        773.75        797.33        86.54 o                         
  -5 -11   1        298.44        160.64        64.87 o                         
  -4 -11   1        711.74        607.58        81.20 o                         
  -3 -11   1       2826.53       2922.28       118.96 o                         
  -2 -11   1       2209.66       2412.79       105.05 o                         
  -1 -11   1      10197.60      10960.73       259.20 o                         
   0 -11   1       3352.55       3037.69       135.19 o                         
   1 -11   1        790.41        925.78        87.39 o                         
   2 -11   1        469.65        582.96        77.39 o                         
   3 -11   1       3427.50       3420.61       155.25 o                         
   4 -11   1        394.93        314.61        78.63 o                         
   5 -11   1       1881.46       2038.44       129.76 o                         
   6 -11   1         20.31       -118.49       123.74 o                         
   7 -11   1        112.16         35.85       102.60 o                         
 -14 -10   1        595.15        764.83       113.50 o                         
 -13 -10   1        331.12        481.87        97.93 o                         
 -12 -10   1       2226.94       2291.09       146.93 o                         
 -11 -10   1       2179.11       2238.77       123.98 o                         
 -10 -10   1         21.06        415.50        67.27 o                         
  -9 -10   1       1781.66       1846.24       104.98 o                         
  -8 -10   1       3937.90       3548.82       139.57 o                         
  -7 -10   1      10347.14      10079.29       234.19 o                         
  -6 -10   1        860.69        776.43        98.06 o                         
  -5 -10   1       1023.92       1158.26        75.20 o                         
  -4 -10   1       1780.88       1690.16       112.63 o                         
  -3 -10   1         64.18         74.59        42.74 o                         
  -2 -10   1       2066.18       2073.73        91.75 o                         
  -1 -10   1      15629.84      17372.24       355.58 o                         
   0 -10   1       1897.79       2020.45       104.42 o                         
   1 -10   1       1057.45       1401.22        93.26 o                         
   2 -10   1         23.14        -26.54        51.01 o                         
   3 -10   1       1528.31       1310.06        97.28 o                         
   4 -10   1        454.39        468.51        73.76 o                         
   5 -10   1       8096.94       8232.48       230.20 o                         
   6 -10   1        766.48        824.92       105.85 o                         
   7 -10   1          9.20        -35.42        97.18 o                         
   8 -10   1       1698.98       1495.14       333.44 o                         
 -14  -9   1        515.91        627.37       137.62 o                         
 -13  -9   1         54.42        597.70       142.49 o                         
 -12  -9   1        686.51        609.44        91.04 o                         
 -11  -9   1        167.17        591.04       119.87 o                         
 -10  -9   1        409.74        400.25        65.54 o                         
  -9  -9   1       4794.25       4405.22       147.04 o                         
  -8  -9   1        946.80        852.95        71.28 o                         
  -7  -9   1        151.45        184.08        47.96 o                         
  -6  -9   1       8290.63       8094.02       192.85 o                         
  -5  -9   1       6869.94       6217.10       156.84 o                         
  -4  -9   1        194.58        113.66        33.60 o                         
  -3  -9   1        107.88         87.13        28.36 o                         
  -2  -9   1         16.18         13.19        32.78 o                         
  -1  -9   1       2598.27       2483.40       158.53 o                         
   0  -9   1       5735.04       6200.64       164.33 o                         
   1  -9   1       8505.23       8857.18       212.80 o                         
   2  -9   1        960.18       1221.53        84.54 o                         
   3  -9   1        811.27        918.59        97.71 o                         
   4  -9   1         21.32         11.21        52.78 o                         
   5  -9   1       7950.89       8282.95       222.00 o                         
   6  -9   1         35.28        109.27        64.56 o                         
   7  -9   1       1403.92       1494.62       148.16 o                         
   8  -9   1        381.80        186.27       138.01 o                         
   9  -9   1         59.73       -134.85       142.37 o                         
 -15  -8   1       1745.28       1985.75       161.10 o                         
 -14  -8   1        239.07        450.60        98.74 o                         
 -13  -8   1       2400.10       2231.89       171.42 o                         
 -12  -8   1        144.12        263.39        79.17 o                         
 -11  -8   1          6.35         36.78        55.53 o                         
 -10  -8   1       1160.69       1199.58        90.03 o                         
  -9  -8   1       2651.79       2553.45       112.42 o                         
  -8  -8   1        435.98        485.89        58.34 o                         
  -7  -8   1        241.78        281.73        46.82 o                         
  -6  -8   1      11687.47      11232.39       287.40 o                         
  -5  -8   1       5037.59       4651.47       103.56 o                         
  -4  -8   1       1649.48       1734.61        59.52 o                         
  -3  -8   1        269.40        205.32        26.75 o                         
  -2  -8   1       2543.27       2898.06        70.90 o                         
  -1  -8   1        802.95        809.85        34.97 o                         
   0  -8   1      23255.03      27276.54       458.09 o                         
   1  -8   1      11242.42      12041.93       256.86 o                         
   2  -8   1       3228.21       3622.95       125.03 o                         
   3  -8   1        145.11        242.86        50.61 o                         
   4  -8   1          4.23        -21.46        47.67 o                         
   5  -8   1        125.12        227.11        56.79 o                         
   6  -8   1         34.54         35.74        55.36 o                         
   7  -8   1       6029.68       6548.75       257.65 o                         
   8  -8   1         65.89        -77.43        77.43 o                         
   9  -8   1        276.55        261.44       124.70 o                         
  10  -8   1        999.56       1023.28       408.37 o                         
 -15  -7   1         76.16        140.98        90.53 o                         
 -14  -7   1        524.89        384.12       111.82 o                         
 -13  -7   1       3331.40       3641.57       165.79 o                         
 -12  -7   1         33.46        -48.33        57.43 o                         
 -11  -7   1         13.45        103.21        56.78 o                         
 -10  -7   1        661.83        924.92        93.90 o                         
  -9  -7   1        400.83        382.57        53.98 o                         
  -8  -7   1         73.65         33.74        38.89 o                         
  -7  -7   1        238.41        293.78        60.56 o                         
  -6  -7   1       1451.06       1275.88        61.15 o                         
  -5  -7   1         39.64         65.56        31.28 o                         
  -4  -7   1      11702.00      10956.08       182.83 o                         
  -3  -7   1       4716.14       4821.92        90.78 o                         
  -2  -7   1        323.14        264.22        23.77 o                         
  -1  -7   1       1429.36       1748.22        62.57 o                         
   0  -7   1      14583.58      16998.97       297.68 o                         
   1  -7   1       5317.11       5756.30       131.54 o                         
   2  -7   1       3835.87       4656.29       100.94 o                         
   3  -7   1       6478.99       7157.66       141.55 o                         
   4  -7   1          9.74         13.89        31.50 o                         
   5  -7   1        640.26        645.78        66.97 o                         
   6  -7   1       1587.95       1789.86       101.76 o                         
   7  -7   1       4999.63       4833.35       165.92 o                         
   8  -7   1        599.50        843.78       112.82 o                         
   9  -7   1          4.78        -71.16        82.03 o                         
  10  -7   1         41.58          7.43       114.12 o                         
  11  -7   1        142.28         31.80       161.10 o                         
 -15  -6   1        416.97        278.87        91.60 o                         
 -14  -6   1       1072.70       1475.08       117.61 o                         
 -13  -6   1        472.16        421.70        81.33 o                         
 -12  -6   1        553.82        741.70        82.63 o                         
 -11  -6   1       1488.68       1924.94       105.49 o                         
 -10  -6   1       1752.12       1851.31        87.22 o                         
  -9  -6   1        313.39        432.29        48.81 o                         
  -8  -6   1         45.21         64.08        33.22 o                         
  -7  -6   1       3886.97       3891.11        91.57 o                         
  -6  -6   1       1829.22       1644.27        80.70 o                         
  -5  -6   1        116.68        236.16        44.00 o                         
  -4  -6   1      15329.51      14731.11       230.04 o                         
  -3  -6   1       7485.07       6754.35       124.95 o                         
  -2  -6   1       3591.83       3683.02        71.84 o                         
  -1  -6   1       4752.01       6258.47       103.61 o                         
   0  -6   1        664.07        800.40        43.87 o                         
   1  -6   1       1307.72       1840.81        73.19 o                         
   2  -6   1      10309.78      11520.27       217.45 o                         
   3  -6   1      12231.38      13537.82       226.46 o                         
   4  -6   1        775.35       1088.73        58.91 o                         
   5  -6   1       5072.46       5525.60       123.15 o                         
   6  -6   1        560.80        659.47        55.90 o                         
   7  -6   1       8913.46       8842.52       194.96 o                         
   8  -6   1       1927.33       1804.14       113.58 o                         
   9  -6   1       5206.97       5055.88       243.85 o                         
  10  -6   1       1299.42       1428.26       142.67 o                         
  11  -6   1          4.47        -16.81       124.32 o                         
  12  -6   1        359.14        373.15       156.86 o                         
 -15  -5   1        418.06        460.15       108.69 o                         
 -14  -5   1       2305.53       2438.77       159.14 o                         
 -13  -5   1         18.39        226.24        79.74 o                         
 -12  -5   1        212.60        338.99       103.83 o                         
 -11  -5   1         51.13        119.66        61.00 o                         
 -10  -5   1          0.17        176.19        62.56 o                         
  -9  -5   1          7.22        278.36        49.28 o                         
  -8  -5   1       1576.16       1471.89        60.11 o                         
  -7  -5   1       4649.19       5097.94       176.20 o                         
  -6  -5   1         62.53         69.11        20.44 o                         
  -5  -5   1       4025.56       4144.70        93.40 o                         
  -4  -5   1         50.47         52.00        19.94 o                         
  -3  -5   1       6911.14       7447.94       124.74 o                         
  -2  -5   1       2519.52       2268.70        49.11 o                         
  -1  -5   1       5448.07       4912.09       114.07 o                         
   0  -5   1       1859.07       2175.27        43.69 o                         
   1  -5   1       1079.06       1276.27        40.49 o                         
   2  -5   1       1882.80       2014.63        62.11 o                         
   3  -5   1      15767.52      17680.51       279.30 o                         
   4  -5   1        234.17        252.96        30.19 o                         
   5  -5   1       4972.56       5231.93       125.98 o                         
   6  -5   1       1149.14       1189.39        72.88 o                         
   7  -5   1        358.56        371.68        46.93 o                         
   8  -5   1       3427.66       3688.48       174.41 o                         
   9  -5   1       7272.79       7345.58       224.51 o                         
  10  -5   1         54.98         28.11        65.79 o                         
  11  -5   1         99.44         71.85       107.19 o                         
  12  -5   1       2514.35       2244.34       233.13 o                         
 -15  -4   1         13.64        -72.31        74.64 o                         
 -14  -4   1       1258.88       1464.53       116.46 o                         
 -13  -4   1        689.03        955.70        94.22 o                         
 -12  -4   1       2870.71       2683.56       145.10 o                         
 -11  -4   1      13444.51      13243.74       370.89 o                         
 -10  -4   1        252.81        376.43        95.26 o                         
  -9  -4   1        118.17        220.49        62.72 o                         
  -8  -4   1       2115.80       2420.83       123.32 o                         
  -7  -4   1        617.09        518.31        48.76 o                         
  -6  -4   1        552.00        534.22        27.78 o                         
  -5  -4   1       3444.09       2999.18        53.23 o                         
  -4  -4   1        841.68        835.30        35.92 o                         
  -3  -4   1       1805.21       2345.78        50.28 o                         
  -2  -4   1      47456.83      48472.37       639.37 o                         
  -1  -4   1       3116.22       3608.86        63.02 o                         
   0  -4   1         20.01         16.36        11.75 o                         
   1  -4   1        333.70        350.90        20.15 o                         
   2  -4   1       1530.35       1731.52        79.50 o                         
   3  -4   1       1452.41       1456.11        49.31 o                         
   4  -4   1       3485.14       3524.29       128.08 o                         
   5  -4   1      11127.69      10260.99       180.35 o                         
   6  -4   1         95.69         97.71        29.58 o                         
   7  -4   1        408.91        390.34        42.19 o                         
   8  -4   1        645.27        684.79        53.45 o                         
   9  -4   1        879.51        962.87        80.99 o                         
  10  -4   1       1485.80       1686.73       118.35 o                         
  11  -4   1         49.38         36.81        67.46 o                         
  12  -4   1         18.30        193.11       103.53 o                         
  13  -4   1       1515.04       1600.44       210.75 o                         
 -15  -3   1       1279.86       1588.31       125.32 o                         
 -14  -3   1        138.91         89.58        70.76 o                         
 -13  -3   1        473.97        564.11       104.91 o                         
 -12  -3   1        290.88        975.75       124.90 o                         
 -11  -3   1        737.77       1336.30       203.26 o                         
 -10  -3   1        567.21        737.96        63.56 o                         
  -9  -3   1       1878.06       2024.63        78.15 o                         
  -8  -3   1        599.27        710.44        40.04 o                         
  -7  -3   1       4159.09       4011.78        86.56 o                         
  -6  -3   1       3472.74       3422.48        65.32 o                         
  -5  -3   1       1199.54       1189.33        74.38 o                         
  -4  -3   1      20571.64      21070.53       271.82 o                         
  -3  -3   1        396.17        296.27        18.11 o                         
  -2  -3   1       9208.36       8794.36       167.01 o                         
  -1  -3   1      13396.78      15364.15       209.85 o                         
   0  -3   1      15859.84      18226.10       250.21 o                         
   1  -3   1       2467.71       3230.43        61.21 o                         
   2  -3   1       4600.31       5142.54        91.46 o                         
   3  -3   1        184.52        158.07        19.91 o                         
   4  -3   1      29818.87      29299.79       433.72 o                         
   5  -3   1      14991.92      15439.50       247.77 o                         
   6  -3   1       1050.86       1052.80        52.11 o                         
   7  -3   1        695.32        698.49        42.46 o                         
   8  -3   1        583.85        711.04        80.05 o                         
   9  -3   1       1237.76       1277.58        84.37 o                         
  10  -3   1        208.77        491.38        66.92 o                         
  11  -3   1       2186.74       2219.49       134.65 o                         
  12  -3   1       1557.90       1823.25       147.25 o                         
  13  -3   1        255.30        347.95       212.05 o                         
 -15  -2   1       1829.75       1870.13       229.46 o                         
 -14  -2   1        177.71        338.55        93.01 o                         
 -13  -2   1        499.35        696.63        94.54 o                         
 -12  -2   1       1144.15       1205.51        92.28 o                         
 -11  -2   1        354.57        331.44        57.33 o                         
 -10  -2   1       9829.46      10001.37       228.34 o                         
  -9  -2   1       3634.69       3695.53       100.07 o                         
  -8  -2   1        607.44        668.00        42.54 o                         
  -7  -2   1         71.01         77.27        21.78 o                         
  -6  -2   1       1663.14       1618.73        47.69 o                         
  -5  -2   1        185.24        239.97        18.56 o                         
  -4  -2   1        128.22        214.74        15.70 o                         
  -3  -2   1       9019.51       9960.41       125.80 o                         
  -2  -2   1       1623.38       1452.80        24.40 o                         
  -1  -2   1       2781.68       2620.89        47.59 o                         
   0  -2   1       8856.71       9227.28       129.64 o                         
   1  -2   1      15846.49      19519.17       281.86 o                         
   2  -2   1        319.04        288.82        19.04 o                         
   3  -2   1       1045.28       1056.56        37.03 o                         
   4  -2   1       1320.56       1522.39        47.83 o                         
   5  -2   1       2668.98       2803.28        67.98 o                         
   6  -2   1       9915.76       9677.11       156.87 o                         
   7  -2   1       3093.43       2950.05        81.37 o                         
   8  -2   1         86.94        151.27        32.40 o                         
   9  -2   1        336.88        445.54        57.65 o                         
  10  -2   1       1924.05       1851.89       104.35 o                         
  11  -2   1       3616.99       3724.64       153.58 o                         
  12  -2   1         38.27         10.90        69.52 o                         
  13  -2   1       2544.62       2669.69       197.12 o                         
  14  -2   1        572.81        553.44       166.21 o                         
 -15  -1   1         65.20        -77.15        90.87 o                         
 -14  -1   1       3103.91       2846.75       284.81 o                         
 -13  -1   1        507.37        389.11        86.91 o                         
 -12  -1   1       5059.58       4565.53       254.62 o                         
 -11  -1   1       3899.60       3928.89       169.09 o                         
 -10  -1   1        778.09        763.90       106.17 o                         
  -9  -1   1        479.95        391.98        50.03 o                         
  -8  -1   1        940.65        774.30        43.17 o                         
  -7  -1   1       2019.26       2214.85        64.90 o                         
  -6  -1   1       1512.83       1461.24        55.82 o                         
  -5  -1   1        731.86        683.38        32.64 o                         
  -4  -1   1       1256.74       1444.45        35.37 o                         
  -3  -1   1      18345.04      18778.96       255.01 o                         
  -2  -1   1        466.84        545.23        19.72 o                         
  -1  -1   1         11.29          4.98         3.09 o                         
   0  -1   1       1679.82       1917.30        31.80 o                         
   1  -1   1       2757.10       3226.10        53.04 o                         
   2  -1   1         98.75        139.66        12.45 o                         
   3  -1   1         81.90        159.73        18.22 o                         
   4  -1   1      11721.03      11506.26       169.22 o                         
   5  -1   1       2536.59       2715.38        64.11 o                         
   6  -1   1      14213.26      14149.38       228.30 o                         
   7  -1   1      18083.69      16825.42       270.94 o                         
   8  -1   1        194.79        192.11        41.87 o                         
   9  -1   1        753.65        710.02        64.27 o                         
  10  -1   1         46.48        102.53        48.96 o                         
  11  -1   1       2410.92       2291.84       116.59 o                         
  12  -1   1       2955.49       2939.44       141.04 o                         
  13  -1   1       3653.63       3172.37       173.76 o                         
  14  -1   1         97.08         23.48       101.53 o                         
 -14   0   1       1154.88       1445.60       133.82 o                         
 -13   0   1        192.60        202.11        93.08 o                         
 -12   0   1       4612.29       4518.10       185.13 o                         
 -11   0   1        123.71         47.99        52.50 o                         
 -10   0   1       2322.68       2160.72       117.91 o                         
  -9   0   1        204.12        294.29        51.15 o                         
  -8   0   1       3011.25       3084.82        99.22 o                         
  -7   0   1       5758.60       4802.54       100.57 o                         
  -6   0   1        104.64         68.29        21.04 o                         
  -5   0   1        251.21        247.02        21.13 o                         
  -4   0   1       2281.31       1995.29        46.37 o                         
  -3   0   1        137.86        209.84        15.52 o                         
  -2   0   1         39.85         14.00         9.82 o                         
  -1   0   1       4534.38       5032.39        70.17 o                         
   1   0   1          2.94         10.13         4.35 o                         
   2   0   1       1214.38       1120.27        26.15 o                         
   3   0   1         97.86        208.88        16.09 o                         
   4   0   1      22692.81      22801.96       335.12 o                         
   5   0   1         88.49        162.69        20.79 o                         
   6   0   1       7825.48       7887.83       139.19 o                         
   7   0   1       9244.68       8596.44       156.56 o                         
   8   0   1        952.83        998.80        50.26 o                         
   9   0   1       1762.12       1846.94       158.49 o                         
  10   0   1        356.02        489.51        60.61 o                         
  11   0   1       3251.63       3352.21       137.44 o                         
  12   0   1       3306.38       3566.01       150.25 o                         
  13   0   1       2035.07       2003.47       121.61 o                         
  14   0   1        123.18        279.14       166.72 o                         
 -14   1   1        185.88        154.86        89.16 o                         
 -13   1   1         10.55         -1.11        69.15 o                         
 -12   1   1         20.90         52.90        62.67 o                         
 -11   1   1         42.21        159.72        59.67 o                         
 -10   1   1       3303.40       3112.96       132.78 o                         
  -9   1   1        258.34        314.04        68.44 o                         
  -8   1   1       2533.33       2544.78        78.21 o                         
  -7   1   1       4843.07       4778.18       101.87 o                         
  -6   1   1       3901.25       4393.94       122.65 o                         
  -5   1   1       4046.71       3581.46        76.13 o                         
  -4   1   1      10506.63       9934.34       159.87 o                         
  -3   1   1      40293.64      40579.40       576.73 o                         
  -2   1   1      17021.28      18570.15       269.00 o                         
  -1   1   1      10417.46      10780.96       158.46 o                         
   0   1   1         73.62         58.28         5.34 o                         
   1   1   1          6.72         11.64         2.60 o                         
   2   1   1      23943.80      24482.97       289.46 o                         
   3   1   1      11461.31      10778.89       162.46 o                         
   4   1   1        364.58        299.84        21.41 o                         
   5   1   1        220.63        193.62        20.91 o                         
   6   1   1        452.85        430.20        29.55 o                         
   7   1   1         13.72         15.96        21.03 o                         
   8   1   1       6464.14       5854.00       119.97 o                         
   9   1   1      17764.03      17305.33       355.17 o                         
  10   1   1        272.85        428.19        75.32 o                         
  11   1   1        143.27        190.01        54.65 o                         
  12   1   1        435.89        505.04        70.26 o                         
  13   1   1         65.45        304.80        82.01 o                         
  14   1   1        944.87       1224.31       123.71 o                         
  15   1   1        232.76        -34.79       184.52 o                         
 -14   2   1       2731.56       2717.70       303.86 o                         
 -13   2   1          7.82        -35.46        75.40 o                         
 -12   2   1       1260.92       1180.03       100.38 o                         
 -11   2   1       2765.45       3015.10       137.42 o                         
 -10   2   1       4266.62       4475.64       159.61 o                         
  -9   2   1       2102.97       2092.60       138.64 o                         
  -8   2   1        208.02        353.78        82.20 o                         
  -7   2   1         78.82        107.21        41.10 o                         
  -6   2   1       5229.17       4885.08        93.26 o                         
  -5   2   1       5786.84       5809.77       109.82 o                         
  -4   2   1         71.80         88.37        17.84 o                         
  -3   2   1      11851.02      12263.06       190.60 o                         
  -2   2   1        415.49        225.19        17.52 o                         
  -1   2   1       2235.61       2102.36        57.13 o                         
   0   2   1       5258.04       4927.42        74.45 o                         
   1   2   1      15133.75      16075.79       323.03 o                         
   2   2   1         71.30        202.67        14.08 o                         
   3   2   1       5883.72       5970.57        85.43 o                         
   4   2   1      24210.42      24988.02       338.78 o                         
   5   2   1       1329.98       1138.20        37.57 o                         
   6   2   1       2452.26       1986.51        66.73 o                         
   7   2   1      16552.11      16397.49       242.51 o                         
   8   2   1      12866.57      13290.87       284.57 o                         
   9   2   1        340.80        617.00        81.96 o                         
  10   2   1       1902.38       1895.71        95.46 o                         
  11   2   1        588.10        594.23        68.95 o                         
  12   2   1       1599.48       1975.43       110.77 o                         
  13   2   1       1226.27       1384.08       117.22 o                         
  14   2   1        416.53        627.74       102.69 o                         
  15   2   1       2518.64       2707.03       221.17 o                         
 -13   3   1         28.26        -27.29        94.63 o                         
 -12   3   1        261.22        294.30        84.50 o                         
 -11   3   1         37.93         77.98        63.12 o                         
 -10   3   1       2001.38       2067.42       112.80 o                         
  -9   3   1        141.67        170.73        52.75 o                         
  -8   3   1      11215.92      11225.79       248.23 o                         
  -7   3   1       8717.73       8319.57       146.85 o                         
  -6   3   1      11369.77      11248.64       195.45 o                         
  -5   3   1       1082.99        975.48        44.78 o                         
  -4   3   1      15429.78      15718.73       247.50 o                         
  -3   3   1        272.93        245.92        37.61 o                         
  -2   3   1       2980.76       2881.56        62.74 o                         
  -1   3   1       7660.08       8591.29       136.99 o                         
   0   3   1        313.76        435.59        19.11 o                         
   1   3   1        304.97        328.66        17.28 o                         
   2   3   1         22.58         86.49        10.86 o                         
   3   3   1         15.88         33.89        12.39 o                         
   4   3   1       1984.04       1943.00        37.79 o                         
   5   3   1       9706.70      10336.99       166.16 o                         
   6   3   1       3706.42       3856.98        75.32 o                         
   7   3   1       3473.01       3760.13       102.85 o                         
   8   3   1       1075.62       1166.97        83.46 o                         
   9   3   1        182.34        226.79        36.16 o                         
  10   3   1       1891.67       1803.17        88.77 o                         
  11   3   1         63.89         60.28        43.23 o                         
  12   3   1         21.26        466.07        98.50 o                         
  13   3   1         89.80         35.20        62.34 o                         
  14   3   1       1095.18       1058.82       104.62 o                         
  15   3   1       1427.86       1630.41       129.50 o                         
 -13   4   1        267.72        279.09       119.27 o                         
 -12   4   1       1590.09       1830.79       135.82 o                         
 -11   4   1        740.18        716.52        96.37 o                         
 -10   4   1       3464.66       3282.25       160.63 o                         
  -9   4   1         17.11        154.18        53.90 o                         
  -8   4   1       5254.45       5213.06       153.25 o                         
  -7   4   1       4356.32       4113.90       106.48 o                         
  -6   4   1       2859.86       2758.89       105.67 o                         
  -5   4   1         76.83        106.63        27.63 o                         
  -4   4   1        851.77        905.27        44.02 o                         
  -3   4   1       2899.73       3250.03        74.23 o                         
  -2   4   1      10394.99      11337.58       183.23 o                         
  -1   4   1       7358.75       8024.54       150.57 o                         
   0   4   1          6.81          7.78        11.42 o                         
   1   4   1      15062.09      15448.33       265.21 o                         
   2   4   1       2740.02       2093.42        43.68 o                         
   3   4   1       6562.48       6791.29       104.70 o                         
   4   4   1       8446.14       7990.10       134.38 o                         
   5   4   1      11253.87      11305.80       168.19 o                         
   6   4   1       2698.36       2727.16        60.13 o                         
   7   4   1      10445.78      10730.30       181.42 o                         
   8   4   1       5565.05       5035.24        99.87 o                         
   9   4   1         64.08         89.50        28.81 o                         
  10   4   1       1868.15       2164.91        89.96 o                         
  11   4   1       9238.70       8793.07       217.66 o                         
  12   4   1         20.98         23.37        52.73 o                         
  13   4   1       1262.01       1631.24       137.09 o                         
  14   4   1        714.48        717.68       102.30 o                         
  15   4   1        710.43       1006.35       115.54 o                         
 -12   5   1       1597.10       1882.56       222.11 o                         
 -11   5   1        905.16        900.54       104.43 o                         
 -10   5   1          6.65        -21.94        64.08 o                         
  -9   5   1        105.29        148.10        65.36 o                         
  -8   5   1       2765.48       2956.96       128.80 o                         
  -7   5   1       2808.24       2704.37       121.23 o                         
  -6   5   1       9284.31       9055.19       260.00 o                         
  -5   5   1       5523.57       5326.69       115.99 o                         
  -4   5   1       6197.94       6796.88       164.79 o                         
  -3   5   1        414.43        473.53        33.83 o                         
  -2   5   1      11953.40      13145.36       284.22 o                         
  -1   5   1      10022.63      10810.44       177.73 o                         
   0   5   1       2857.02       3444.32        72.09 o                         
   1   5   1        280.52        279.34        26.70 o                         
   2   5   1        809.25        857.49        51.87 o                         
   3   5   1       3683.15       3632.23        78.68 o                         
   4   5   1       4700.34       4758.09        92.78 o                         
   5   5   1         44.82         -5.85        17.88 o                         
   6   5   1        145.08        193.00        28.79 o                         
   7   5   1          3.29          5.46        14.85 o                         
   8   5   1        202.66        257.02        28.54 o                         
   9   5   1          9.78         -2.47        32.34 o                         
  10   5   1       7680.97       7406.11       169.26 o                         
  11   5   1        684.31        666.29        90.04 o                         
  12   5   1       6852.49       7701.96       238.37 o                         
  13   5   1       1137.85       1153.82       112.51 o                         
  14   5   1       1058.98       1136.22       105.21 o                         
  15   5   1       1677.85       1822.36       134.38 o                         
 -12   6   1       3694.74       3281.36       400.88 o                         
 -11   6   1        668.27        604.06       119.62 o                         
 -10   6   1         69.12        171.56        87.03 o                         
  -9   6   1        616.02        663.46       106.09 o                         
  -8   6   1         14.42        -17.10        54.54 o                         
  -7   6   1         89.60        125.48        57.65 o                         
  -6   6   1      11589.48      11524.79       213.81 o                         
  -5   6   1       6878.08       6626.95       139.61 o                         
  -4   6   1        244.33        223.29        33.30 o                         
  -3   6   1       1535.00       1799.12        64.14 o                         
  -2   6   1       1472.42       1720.04        58.86 o                         
  -1   6   1       2554.48       2900.84        69.92 o                         
   0   6   1       8486.04      10258.56       171.95 o                         
   1   6   1      23430.14      25367.08       379.08 o                         
   2   6   1      11086.46      11744.04       209.91 o                         
   3   6   1      15330.89      15654.41       243.93 o                         
   4   6   1        116.52        186.68        18.35 o                         
   5   6   1       7495.57       8033.56       144.17 o                         
   6   6   1       1209.30       1194.97        52.17 o                         
   7   6   1       7159.55       7046.15       165.70 o                         
   8   6   1        767.14        787.03        59.15 o                         
   9   6   1         19.37         59.40        35.55 o                         
  10   6   1       7998.22       8457.11       187.64 o                         
  11   6   1        934.12       1032.18        82.89 o                         
  12   6   1       4015.92       4113.64       193.69 o                         
  13   6   1       2520.66       2616.58       171.25 o                         
  14   6   1       3219.37       3458.88       163.80 o                         
  15   6   1         33.95          8.43        78.43 o                         
 -11   7   1        122.46        332.65       146.58 o                         
 -10   7   1        208.04        254.73        98.36 o                         
  -9   7   1         30.75        -32.69        84.82 o                         
  -8   7   1        167.70        146.57        83.05 o                         
  -7   7   1        684.35        585.80        99.56 o                         
  -6   7   1       2427.48       2637.71       121.32 o                         
  -5   7   1         54.92         59.38        37.36 o                         
  -4   7   1      13224.92      13976.22       243.43 o                         
  -3   7   1        464.19        416.82        37.75 o                         
  -2   7   1        398.08        435.51        45.83 o                         
  -1   7   1          6.00        -15.89        23.81 o                         
   0   7   1      20496.20      23488.88       360.79 o                         
   1   7   1        311.78        350.53        27.16 o                         
   2   7   1        138.88        141.55        22.40 o                         
   3   7   1        252.42        265.52        26.47 o                         
   4   7   1       5684.80       5567.99       101.30 o                         
   5   7   1       1179.62       1075.17        50.17 o                         
   6   7   1       6449.95       5863.52       121.03 o                         
   7   7   1       3672.73       3461.67       156.05 o                         
   8   7   1        167.80        191.47        44.85 o                         
   9   7   1        296.53        332.14        54.32 o                         
  10   7   1         67.12        155.00        48.79 o                         
  11   7   1        874.62        972.94        82.53 o                         
  12   7   1       1834.70       2640.75       393.38 o                         
  13   7   1          1.73        115.51        78.91 o                         
  14   7   1         60.54         75.71        84.15 o                         
  15   7   1         88.49         18.99        95.10 o                         
 -10   8   1        801.52        662.74       131.02 o                         
  -9   8   1        116.51        156.66        98.10 o                         
  -8   8   1         40.56        103.78        81.10 o                         
  -7   8   1        164.93         98.17        80.14 o                         
  -6   8   1         46.86         22.86        53.08 o                         
  -5   8   1        661.22        699.50        73.00 o                         
  -4   8   1      15046.08      16437.51       342.62 o                         
  -3   8   1       4937.64       5550.46       172.53 o                         
  -2   8   1       1141.06       1151.15        69.61 o                         
  -1   8   1          2.90         11.84        20.39 o                         
   0   8   1       1150.53       1304.33        50.72 o                         
   1   8   1        122.66        213.21        24.80 o                         
   2   8   1       8782.65       8689.79       157.41 o                         
   3   8   1      10386.27      10293.12       179.61 o                         
   4   8   1        458.37        409.48        33.02 o                         
   5   8   1        721.43        755.34        39.40 o                         
   6   8   1       1039.81       1058.22        67.77 o                         
   7   8   1       1069.33        971.58        67.76 o                         
   8   8   1       4455.87       4873.30       142.32 o                         
   9   8   1         44.16         -4.97        45.40 o                         
  10   8   1        471.87        479.19        95.87 o                         
  11   8   1       1247.82       1447.30        96.08 o                         
  12   8   1       3685.50       4110.99       188.05 o                         
  13   8   1          0.57        -57.83        72.95 o                         
  14   8   1        118.20        262.71        87.65 o                         
  15   8   1        387.81        263.55        98.38 o                         
  -9   9   1         50.12         10.49        96.27 o                         
  -8   9   1        209.70        226.34       190.37 o                         
  -7   9   1        644.46        547.33       113.83 o                         
  -6   9   1        662.69        669.23        92.11 o                         
  -5   9   1       2235.46       2340.84       149.93 o                         
  -4   9   1      11826.21      12653.07       290.50 o                         
  -3   9   1        330.14        347.96        58.54 o                         
  -2   9   1       5692.57       6760.41       248.57 o                         
  -1   9   1       1691.33       2111.82       102.83 o                         
   0   9   1        774.42        762.05        66.30 o                         
   1   9   1          0.79         -5.44        35.13 o                         
   2   9   1       6233.17       6443.96       131.25 o                         
   3   9   1      11626.61      11309.86       214.63 o                         
   4   9   1          6.24         15.70        27.86 o                         
   5   9   1        449.10        453.68        53.00 o                         
   6   9   1       1187.24       1066.90        71.29 o                         
   7   9   1       2482.86       2446.55       136.01 o                         
   8   9   1         23.86        414.17        74.43 o                         
   9   9   1       1584.20       1641.61        96.84 o                         
  10   9   1       1748.24       2041.41       122.38 o                         
  11   9   1       1359.82       1255.14        96.96 o                         
  12   9   1       1528.43       1572.30       126.61 o                         
  13   9   1        109.38        256.14        85.69 o                         
  14   9   1        526.69        492.03        99.70 o                         
  15   9   1        903.75        828.07       152.25 o                         
  -8  10   1       3647.88       3726.97       231.15 o                         
  -7  10   1         35.87        -12.32        88.90 o                         
  -6  10   1         36.30        134.68        96.15 o                         
  -5  10   1       1576.53       1741.71       113.90 o                         
  -4  10   1       3390.88       3303.63       147.53 o                         
  -3  10   1        386.65        387.02        69.92 o                         
  -2  10   1      17266.32      17722.03       372.94 o                         
  -1  10   1        672.10        601.39        71.52 o                         
   0  10   1        717.24        852.77        75.15 o                         
   1  10   1          6.19         62.06        43.80 o                         
   2  10   1       3823.89       3986.02       128.69 o                         
   3  10   1       4347.43       4222.19       140.86 o                         
   4  10   1      21494.23      20594.17       412.08 o                         
   5  10   1       5293.61       5317.61       150.35 o                         
   6  10   1        275.89        305.78        54.13 o                         
   7  10   1         54.74        142.81        48.17 o                         
   8  10   1        272.97        236.85        57.54 o                         
   9  10   1       2084.42       2236.38       114.97 o                         
  10  10   1         44.66         44.27        56.56 o                         
  11  10   1       1897.62       2166.74       160.10 o                         
  12  10   1        274.79        373.29        87.99 o                         
  13  10   1          7.45        -22.48        80.38 o                         
  14  10   1         23.30         69.00        93.09 o                         
  -7  11   1         40.52        117.05       102.20 o                         
  -6  11   1         41.53         34.26       129.50 o                         
  -5  11   1        739.74        614.99       103.04 o                         
  -4  11   1         86.28        115.00        67.72 o                         
  -3  11   1         14.09        123.43        65.88 o                         
  -2  11   1       4460.87       4668.33       172.63 o                         
  -1  11   1         84.72        162.86        63.09 o                         
   0  11   1       2452.25       2495.94       123.67 o                         
   1  11   1        741.12        696.73        71.90 o                         
   2  11   1       1057.56       1006.60        72.57 o                         
   3  11   1         10.46        -36.64        36.64 o                         
   4  11   1      20078.48      18890.56       436.24 o                         
   5  11   1       3310.32       3190.96       150.96 o                         
   6  11   1       1040.18       1055.92        82.56 o                         
   7  11   1       1844.81       1836.11       107.00 o                         
   8  11   1         16.03        105.48        57.31 o                         
   9  11   1       1779.74       1733.08       107.28 o                         
  10  11   1       4296.07       4081.51       166.28 o                         
  11  11   1       4046.06       3789.43       186.78 o                         
  12  11   1        112.76        122.57        71.22 o                         
  13  11   1         57.73         45.16        83.52 o                         
  14  11   1       1166.00       1461.34       163.18 o                         
  -6  12   1       1120.88        896.10       140.13 o                         
  -5  12   1        518.72        446.11       100.07 o                         
  -4  12   1          1.64        -50.51        77.77 o                         
  -3  12   1         19.50          8.37        71.52 o                         
  -2  12   1       1570.50       1946.80       145.23 o                         
  -1  12   1       1419.26       1435.12       107.93 o                         
   0  12   1       8369.83       9477.49       246.12 o                         
   1  12   1        713.89        847.93        84.18 o                         
   2  12   1        156.64         89.07        57.68 o                         
   3  12   1         12.13         -9.44        52.92 o                         
   4  12   1       6821.42       6301.95       214.04 o                         
   5  12   1        883.99        858.01        95.59 o                         
   6  12   1       2553.24       2338.43       140.56 o                         
   7  12   1       3650.86       3257.45       163.26 o                         
   8  12   1        235.18        198.27        73.94 o                         
   9  12   1         76.57         46.73        61.81 o                         
  10  12   1       2781.62       2657.60       146.92 o                         
  11  12   1        319.55        383.01        84.27 o                         
  12  12   1        402.53        435.41        89.47 o                         
  13  12   1         23.90        -42.96        82.36 o                         
  -5  13   1         17.02        -61.95       101.51 o                         
  -4  13   1         36.83        141.80        92.90 o                         
  -3  13   1         33.18        -73.55        73.55 o                         
  -2  13   1         94.46        110.37        76.13 o                         
  -1  13   1       1165.78       1163.67       105.46 o                         
   0  13   1       4560.29       5228.92       196.50 o                         
   1  13   1         40.62         -6.59        59.67 o                         
   2  13   1        390.47        390.93        88.72 o                         
   3  13   1        128.43        109.60        77.71 o                         
   4  13   1       1578.40       1811.68       116.92 o                         
   5  13   1        623.02        634.28        95.20 o                         
   6  13   1       9674.26       8826.71       270.19 o                         
   7  13   1       1724.01       1999.81       139.74 o                         
   8  13   1        195.96        174.45        76.38 o                         
   9  13   1          5.47        -69.81        69.81 o                         
  10  13   1         95.02        332.68        94.60 o                         
  11  13   1        189.96        268.14       189.54 o                         
  12  13   1        478.85        672.07       110.19 o                         
  -3  14   1          4.25         25.58        87.53 o                         
  -2  14   1          4.19         49.94        78.89 o                         
  -1  14   1        351.24        530.15        96.84 o                         
   0  14   1       1105.19       1177.11       111.69 o                         
   1  14   1        135.11        109.80       166.28 o                         
   2  14   1       5199.98       5516.20       242.81 o                         
   3  14   1         18.96        -70.08        70.08 o                         
   4  14   1        731.73        718.14        97.71 o                         
   5  14   1       1811.91       1569.52       118.05 o                         
   6  14   1       3482.05       3387.92       187.41 o                         
   7  14   1        181.71         38.31        80.19 o                         
   8  14   1       2605.83       2777.24       175.58 o                         
   9  14   1          4.91        -22.92        83.60 o                         
  10  14   1         43.68        145.18        92.65 o                         
  11  14   1         44.12         66.26        99.23 o                         
  -1  15   1        412.69        480.31        96.95 o                         
   0  15   1        119.17         80.08        93.43 o                         
   1  15   1       1141.12       1108.00       134.38 o                         
   2  15   1       3268.03       2630.77       169.77 o                         
   3  15   1        183.20        244.72        96.42 o                         
   4  15   1        857.86        789.53       146.55 o                         
   5  15   1        534.23        479.37        93.68 o                         
   6  15   1          8.23         89.97       107.90 o                         
   7  15   1        181.91         65.52       112.74 o                         
   8  15   1       2508.92       2692.48       181.85 o                         
   9  15   1         54.81        136.82       111.67 o                         
  10  15   1          8.57         43.36        92.47 o                         
   2  16   1        725.08        445.83       254.76 o                         
   3  16   1          4.16        -83.42       116.53 o                         
   4  16   1       2311.75       2429.17       270.11 o                         
   5  16   1         87.34        135.79       108.96 o                         
   6  16   1        520.62        517.18       102.98 o                         
   7  16   1        342.97        337.28       111.24 o                         
  -7 -16   2        642.67        625.67       252.89 o                         
  -6 -16   2       1033.74        895.66       118.09 o                         
  -5 -16   2       3347.53       3414.67       205.73 o                         
  -4 -16   2        597.07        589.17       121.81 o                         
  -3 -16   2       2328.61       1966.38       165.73 o                         
  -9 -15   2       4726.59       4785.35       238.76 o                         
  -8 -15   2         26.75         32.53        92.52 o                         
  -7 -15   2        480.35        462.51       132.22 o                         
  -6 -15   2         95.22          2.60        76.38 o                         
  -5 -15   2        135.96         11.23        79.13 o                         
  -4 -15   2       1587.02       1502.92       142.80 o                         
  -3 -15   2        602.11        569.66       113.16 o                         
  -2 -15   2        156.47         76.10        92.52 o                         
  -1 -15   2        743.43       1023.56       132.22 o                         
   0 -15   2       1900.31       2137.86       177.24 o                         
   1 -15   2       1698.01       1660.46       143.94 o                         
 -11 -14   2        399.53        592.48       112.77 o                         
 -10 -14   2         77.71        251.67        89.54 o                         
  -9 -14   2       1384.55       1476.72       137.77 o                         
  -8 -14   2       1947.56       2003.80       150.39 o                         
  -7 -14   2         20.51         99.77        81.71 o                         
  -6 -14   2       2630.05       2610.24       179.30 o                         
  -5 -14   2        308.82        422.37        89.08 o                         
  -4 -14   2         42.67         68.34        72.77 o                         
  -3 -14   2        205.02        266.28        94.06 o                         
  -2 -14   2        814.27        768.01       111.53 o                         
  -1 -14   2        771.92        718.83       112.35 o                         
   0 -14   2        260.99        245.85        79.68 o                         
   1 -14   2       4604.80       4496.10       261.29 o                         
   2 -14   2        188.17         41.98        99.89 o                         
   3 -14   2       6230.16       6687.35       371.64 o                         
 -12 -13   2        364.15        317.87        99.94 o                         
 -11 -13   2        155.19        276.80        93.18 o                         
 -10 -13   2       1411.45       1103.95       124.03 o                         
  -9 -13   2        326.67        234.89        85.78 o                         
  -8 -13   2        614.21        512.75        95.51 o                         
  -7 -13   2       2237.21       2233.61       147.79 o                         
  -6 -13   2       2315.79       2116.82       146.27 o                         
  -5 -13   2       1466.64       1491.17       122.50 o                         
  -4 -13   2        222.06        285.23        75.34 o                         
  -3 -13   2       1148.75        966.40       106.71 o                         
  -2 -13   2       1442.29       1166.96       116.79 o                         
  -1 -13   2       9254.87      10036.69       320.68 o                         
   0 -13   2       3564.45       4411.65       182.30 o                         
   1 -13   2         59.52        112.46        71.34 o                         
   2 -13   2       2365.71       2587.66       148.13 o                         
   3 -13   2        856.49       1358.76       166.60 o                         
   4 -13   2          1.37        -13.12        82.52 o                         
   5 -13   2        672.00        702.70       115.02 o                         
 -13 -12   2        230.31        310.64        98.02 o                         
 -12 -12   2         36.73         46.80        80.00 o                         
 -11 -12   2       2067.71       2422.45       136.68 o                         
 -10 -12   2       7072.15       6975.12       207.49 o                         
  -9 -12   2        136.99        243.61        77.33 o                         
  -8 -12   2       2233.19       2351.63       143.16 o                         
  -7 -12   2         10.13        -62.09        62.09 o                         
  -6 -12   2       2226.40       2346.31       192.49 o                         
  -5 -12   2        788.71        738.55        91.66 o                         
  -4 -12   2         98.98         69.29        67.53 o                         
  -3 -12   2       2708.25       2552.75       130.20 o                         
  -2 -12   2       1733.84       1853.41       109.08 o                         
  -1 -12   2      14070.61      15341.71       339.75 o                         
   0 -12   2          2.52        -56.13        56.13 o                         
   1 -12   2        112.77         56.57        65.14 o                         
   2 -12   2        174.96        168.85        74.77 o                         
   3 -12   2         18.48         45.92        69.74 o                         
   4 -12   2         89.23        158.09        77.49 o                         
   5 -12   2       1425.76       1274.33       127.75 o                         
   6 -12   2        371.23        453.20       120.41 o                         
 -14 -11   2        952.13       1184.32       131.53 o                         
 -13 -11   2          3.71        140.35        86.45 o                         
 -12 -11   2        531.40        743.31       103.01 o                         
 -11 -11   2       1834.30       1929.13       121.28 o                         
 -10 -11   2        296.08        165.01        65.81 o                         
  -9 -11   2      11485.74      11490.89       272.93 o                         
  -8 -11   2       4870.10       4332.91       173.64 o                         
  -7 -11   2       7901.92       7419.21       197.86 o                         
  -6 -11   2       2518.08       2475.34       134.21 o                         
  -5 -11   2        848.09        790.32        89.57 o                         
  -4 -11   2        254.45        232.39        66.58 o                         
  -3 -11   2        457.08        377.23        52.62 o                         
  -2 -11   2       1852.58       1857.87        92.61 o                         
  -1 -11   2        569.44        581.90        70.51 o                         
   0 -11   2       1717.95       1883.98       105.80 o                         
   1 -11   2        130.74        197.84        61.70 o                         
   2 -11   2         45.67        139.95        59.10 o                         
   3 -11   2       1405.09       1756.62       117.48 o                         
   4 -11   2        971.72       1052.59       102.36 o                         
   5 -11   2       2062.32       2283.22       136.38 o                         
   6 -11   2       2990.26       2694.34       193.65 o                         
   7 -11   2         55.90         21.43       131.67 o                         
 -14 -10   2        752.36        974.14       123.21 o                         
 -13 -10   2       1428.64       1779.44       141.45 o                         
 -12 -10   2       1561.09       1326.68       130.86 o                         
 -11 -10   2        866.60        840.74        85.74 o                         
 -10 -10   2       5473.97       5437.78       177.21 o                         
  -9 -10   2       2956.05       2986.54       180.26 o                         
  -8 -10   2         34.98         82.43        49.32 o                         
  -7 -10   2        285.73        344.08        56.87 o                         
  -6 -10   2        160.82        155.33        47.20 o                         
  -5 -10   2       5704.35       5495.24       164.20 o                         
  -4 -10   2       4121.16       4214.78       144.81 o                         
  -3 -10   2        528.57        602.93        68.16 o                         
  -2 -10   2       5403.61       5540.47       141.40 o                         
  -1 -10   2       1715.19       1781.43        96.66 o                         
   0 -10   2        230.13        208.51        52.09 o                         
   1 -10   2       2185.57       2404.98       115.83 o                         
   2 -10   2        113.06        167.90        56.90 o                         
   3 -10   2        430.55        518.51        72.22 o                         
   4 -10   2        270.22        349.27        72.21 o                         
   5 -10   2       5128.21       5394.45       306.04 o                         
   6 -10   2        265.13        290.49        77.47 o                         
   7 -10   2       6743.58       6463.27       496.41 o                         
   8 -10   2       3572.47       3006.33       273.84 o                         
 -14  -9   2       1688.82       1459.39       164.39 o                         
 -13  -9   2       5391.61       5192.07       224.93 o                         
 -12  -9   2        125.45        175.39        78.22 o                         
 -11  -9   2      10320.61      10565.32       257.23 o                         
 -10  -9   2       1317.30       1270.22        90.51 o                         
  -9  -9   2        539.53        537.41       107.07 o                         
  -8  -9   2         21.41         20.75        45.14 o                         
  -7  -9   2         79.25         90.77        44.43 o                         
  -6  -9   2        646.96        647.88        91.90 o                         
  -5  -9   2       1499.77       1530.89        79.52 o                         
  -4  -9   2       4759.28       4562.07       115.75 o                         
  -3  -9   2       2972.51       3122.89        90.79 o                         
  -2  -9   2      16202.90      17974.22       322.50 o                         
  -1  -9   2       1580.18       1761.21        89.71 o                         
   0  -9   2       5479.89       6215.56       215.97 o                         
   1  -9   2      10122.51      11765.62       262.06 o                         
   2  -9   2       7094.84       7972.27       390.92 o                         
   3  -9   2        617.86        638.85        71.43 o                         
   4  -9   2       1070.27       1130.14        96.98 o                         
   5  -9   2        689.36        762.62        81.07 o                         
   6  -9   2       2970.51       3004.66       143.64 o                         
   7  -9   2       7676.99       7377.65       323.83 o                         
   8  -9   2         70.33        -68.09        91.31 o                         
   9  -9   2       1454.94       1607.32       203.99 o                         
 -15  -8   2        556.90        482.76       124.37 o                         
 -14  -8   2       1527.45       1480.64       132.88 o                         
 -13  -8   2        682.54        524.84        96.52 o                         
 -12  -8   2       1367.20       1615.60       140.60 o                         
 -11  -8   2        875.54        982.32        92.95 o                         
 -10  -8   2       1690.03       1878.70       102.42 o                         
  -9  -8   2       3134.58       2974.02       120.38 o                         
  -8  -8   2        200.41        215.36        48.67 o                         
  -7  -8   2       3963.55       3923.97       123.35 o                         
  -6  -8   2      13724.47      12984.65       267.40 o                         
  -5  -8   2        291.28        306.23        27.80 o                         
  -4  -8   2       1377.81       1389.43        53.60 o                         
  -3  -8   2       1000.98        986.15        46.22 o                         
  -2  -8   2       5702.72       5810.93       115.68 o                         
  -1  -8   2       4078.85       4027.77        92.24 o                         
   0  -8   2        948.29       1060.28        66.48 o                         
   1  -8   2       1906.23       2035.71        93.11 o                         
   2  -8   2        166.64        186.86        46.87 o                         
   3  -8   2      21338.29      24387.88       468.97 o                         
   4  -8   2        101.95         40.40        47.73 o                         
   5  -8   2       1116.05        984.45        79.49 o                         
   6  -8   2       3072.96       3215.99       140.36 o                         
   7  -8   2         37.69        125.88        83.86 o                         
   8  -8   2        594.84        806.17       118.05 o                         
   9  -8   2       1256.81       1105.50       199.50 o                         
  10  -8   2        186.62        344.88       205.12 o                         
 -15  -7   2       3354.06       3434.75       291.96 o                         
 -14  -7   2        380.48        485.58        90.08 o                         
 -13  -7   2        752.47       1002.23       101.71 o                         
 -12  -7   2          2.23         93.09        62.06 o                         
 -11  -7   2       2595.82       2719.12       173.00 o                         
 -10  -7   2       3569.65       3820.95       124.41 o                         
  -9  -7   2       2724.02       2567.10       115.09 o                         
  -8  -7   2       1259.70       1309.18       100.43 o                         
  -7  -7   2      26776.03      24994.70       535.01 o                         
  -6  -7   2       1142.20       1023.38        71.35 o                         
  -5  -7   2      15388.19      14657.53       234.31 o                         
  -4  -7   2        476.39        522.03        31.80 o                         
  -3  -7   2       7952.67       7915.54       140.54 o                         
  -2  -7   2      18645.95      20335.89       394.29 o                         
  -1  -7   2       1915.00       2039.19        69.87 o                         
   0  -7   2       2121.26       2668.04        83.44 o                         
   1  -7   2        536.48        712.16        49.22 o                         
   2  -7   2       9569.72      10751.43       210.26 o                         
   3  -7   2       2835.55       2808.27        88.07 o                         
   4  -7   2       3694.31       3758.63       104.83 o                         
   5  -7   2        224.93        196.87        50.30 o                         
   6  -7   2       1669.52       1648.33        96.15 o                         
   7  -7   2       3082.72       3016.15       133.06 o                         
   8  -7   2        316.24        277.41        92.97 o                         
   9  -7   2       2567.37       2545.54       184.61 o                         
  10  -7   2       2568.00       2424.47       235.45 o                         
  11  -7   2        441.35        139.29       143.49 o                         
 -15  -6   2        169.82        142.41        83.60 o                         
 -14  -6   2       4266.50       4550.22       190.18 o                         
 -13  -6   2         54.25        -63.97        63.97 o                         
 -12  -6   2       1743.83       1688.66       107.25 o                         
 -11  -6   2       5105.06       5169.17       167.20 o                         
 -10  -6   2       3447.30       3528.66       118.54 o                         
  -9  -6   2       2351.31       2352.41        94.01 o                         
  -8  -6   2       2022.98       2010.12        82.06 o                         
  -7  -6   2        283.58        300.40        35.58 o                         
  -6  -6   2      13551.49      13280.40       236.77 o                         
  -5  -6   2      20835.64      18628.04       313.11 o                         
  -4  -6   2       2154.58       2317.90        57.30 o                         
  -3  -6   2      17819.88      19297.16       293.54 o                         
  -2  -6   2       3598.05       3547.47        74.79 o                         
  -1  -6   2      10574.04      12394.04       175.26 o                         
   0  -6   2       1659.44       1800.71        81.40 o                         
   1  -6   2        765.52        877.62        70.93 o                         
   2  -6   2       1077.37       1129.40        45.42 o                         
   3  -6   2       2124.75       2250.19        79.51 o                         
   4  -6   2       2814.91       2950.17        85.50 o                         
   5  -6   2        352.16        420.22        41.88 o                         
   6  -6   2       1177.15       1138.52        68.68 o                         
   7  -6   2        410.38        463.06        54.53 o                         
   8  -6   2         26.97        183.40        77.85 o                         
   9  -6   2       5367.30       5531.17       233.61 o                         
  10  -6   2       3178.13       3386.44       265.38 o                         
  11  -6   2       4997.63       4400.74       308.59 o                         
  12  -6   2       1237.72        956.47       181.45 o                         
 -15  -5   2        376.85        472.07       108.42 o                         
 -14  -5   2       1206.06       1425.48       130.00 o                         
 -13  -5   2       2078.79       2412.19       158.82 o                         
 -12  -5   2       1937.32       2102.01       117.14 o                         
 -11  -5   2        505.61        562.37       115.45 o                         
 -10  -5   2       3492.39       4114.32       156.54 o                         
  -9  -5   2      11141.98      10305.74       226.46 o                         
  -8  -5   2         76.95         98.08        47.63 o                         
  -7  -5   2      28255.42      26169.60       370.80 o                         
  -6  -5   2       7670.10       6878.08       119.15 o                         
  -5  -5   2       1131.91       1239.54        46.88 o                         
  -4  -5   2       2810.29       3396.84        68.57 o                         
  -3  -5   2       2486.34       2552.31        62.87 o                         
  -2  -5   2      13382.81      13710.52       211.24 o                         
  -1  -5   2      13937.81      15749.66       225.56 o                         
   0  -5   2       6414.71       7552.25       131.98 o                         
   1  -5   2       4280.53       4269.71       106.73 o                         
   2  -5   2      17678.72      18418.48       285.33 o                         
   3  -5   2       1205.90       1419.61        51.31 o                         
   4  -5   2       4280.56       4584.75       117.06 o                         
   5  -5   2       1302.48       1248.07        57.56 o                         
   6  -5   2      10401.25      10614.99       197.26 o                         
   7  -5   2        139.91         78.48        36.68 o                         
   8  -5   2         16.36         36.22        49.59 o                         
   9  -5   2         82.68        173.65        64.56 o                         
  10  -5   2       1912.72       2044.70       128.89 o                         
  11  -5   2       7129.92       7124.87       376.80 o                         
  12  -5   2        748.83        474.04       147.62 o                         
 -15  -4   2        450.20        430.40        91.29 o                         
 -14  -4   2        804.13        889.70        97.35 o                         
 -13  -4   2       1820.57       1741.22       118.60 o                         
 -12  -4   2         43.21        100.56        58.32 o                         
 -11  -4   2        184.12         94.46        53.87 o                         
 -10  -4   2       6860.94       6700.07       175.56 o                         
  -9  -4   2      13455.81      13202.72       225.74 o                         
  -8  -4   2       8201.20       8215.53       184.34 o                         
  -7  -4   2      13925.48      12988.71       198.42 o                         
  -6  -4   2       4038.48       3505.01        75.08 o                         
  -5  -4   2      14166.76      13787.31       200.36 o                         
  -4  -4   2       4146.81       4522.78        71.39 o                         
  -3  -4   2        899.37        872.73        34.64 o                         
  -2  -4   2       9835.16       9100.32       191.07 o                         
  -1  -4   2       6801.29       7640.96       115.08 o                         
   0  -4   2      21393.35      23552.70       323.70 o                         
   1  -4   2      11769.59      12342.09       177.45 o                         
   2  -4   2       5103.76       5514.99       101.10 o                         
   3  -4   2      18393.14      18996.26       291.33 o                         
   4  -4   2       7666.86       8154.44       146.48 o                         
   5  -4   2      26886.70      26737.32       408.36 o                         
   6  -4   2       3657.31       3492.81        89.90 o                         
   7  -4   2       2847.07       2757.03        90.24 o                         
   8  -4   2        141.89        149.52        35.27 o                         
   9  -4   2       2190.98       2368.64       129.69 o                         
  10  -4   2       7233.48       7188.48       224.60 o                         
  11  -4   2       1571.27       1518.55       121.05 o                         
  12  -4   2        603.84        891.09       128.88 o                         
  13  -4   2        823.84        813.33       165.00 o                         
 -15  -3   2       4621.32       5202.69       213.43 o                         
 -14  -3   2         28.95         57.18        72.71 o                         
 -13  -3   2       3137.08       3287.20       172.36 o                         
 -12  -3   2       6443.33       7158.66       225.45 o                         
 -11  -3   2      12782.78      12679.70       315.24 o                         
 -10  -3   2        865.61        982.31        71.30 o                         
  -9  -3   2       2177.63       2330.82        98.71 o                         
  -8  -3   2       1518.64       1545.34        62.54 o                         
  -7  -3   2       1999.29       2226.04        59.67 o                         
  -6  -3   2      26673.91      26775.33       370.60 o                         
  -5  -3   2       4306.86       3951.71        71.95 o                         
  -4  -3   2       2083.81       2345.52        47.51 o                         
  -3  -3   2      21046.95      20852.21       283.75 o                         
  -2  -3   2      20748.57      20372.42       294.49 o                         
  -1  -3   2       7646.93       7912.64       122.45 o                         
   0  -3   2       4746.11       4802.05        77.35 o                         
   1  -3   2        173.76        320.94        16.40 o                         
   2  -3   2      18614.95      20510.06       304.23 o                         
   3  -3   2       5210.88       5198.72        97.21 o                         
   4  -3   2        432.79        373.13        28.41 o                         
   5  -3   2       3943.37       3946.53        88.02 o                         
   6  -3   2       1284.59       1232.91        54.71 o                         
   7  -3   2      11908.47      11107.35       184.35 o                         
   8  -3   2       2278.81       2408.93        85.65 o                         
   9  -3   2       1327.97       1029.08        88.91 o                         
  10  -3   2       1863.01       1819.59       120.59 o                         
  11  -3   2       1046.28       1214.06       107.78 o                         
  12  -3   2        239.62        312.60       102.63 o                         
  13  -3   2        486.44        647.04       122.41 o                         
 -15  -2   2         33.35        -47.97        82.52 o                         
 -14  -2   2        977.68       1218.64       126.81 o                         
 -13  -2   2        230.24        548.69        94.08 o                         
 -12  -2   2       2219.94       2433.87       139.38 o                         
 -11  -2   2         63.28        162.81        52.56 o                         
 -10  -2   2       2485.65       2647.28       167.99 o                         
  -9  -2   2        330.92        283.87        45.39 o                         
  -8  -2   2         84.51        133.62        28.21 o                         
  -7  -2   2       4534.16       4458.05       127.98 o                         
  -6  -2   2       1771.91       1896.30        65.28 o                         
  -5  -2   2       3136.64       2761.06        62.69 o                         
  -4  -2   2      15541.39      14696.23       194.36 o                         
  -3  -2   2      15307.72      13816.15       205.40 o                         
  -2  -2   2        175.18         91.12         9.47 o                         
  -1  -2   2      17496.58      18716.51       267.05 o                         
   0  -2   2         42.24        166.23        12.03 o                         
   1  -2   2      77298.52      91206.32      1185.08 o                         
   2  -2   2       2043.86       2031.31        44.65 o                         
   3  -2   2       5537.29       6598.88       121.12 o                         
   4  -2   2        678.15        649.48        31.98 o                         
   5  -2   2       1345.19       1510.27        70.98 o                         
   6  -2   2       7147.77       6870.45       120.73 o                         
   7  -2   2       2625.65       2754.06        82.33 o                         
   8  -2   2       1469.85       1476.66        66.05 o                         
   9  -2   2        267.25        231.51        51.57 o                         
  10  -2   2       6119.09       6070.12       174.15 o                         
  11  -2   2         71.51        292.09        62.10 o                         
  12  -2   2         46.44        -57.80        65.95 o                         
  13  -2   2       4634.76       4838.55       259.63 o                         
  14  -2   2        789.60       1012.47       175.07 o                         
 -15  -1   2       1707.11       1958.94       155.83 o                         
 -14  -1   2         65.15         61.51        85.76 o                         
 -13  -1   2        145.11        130.26        80.39 o                         
 -12  -1   2        107.87        129.77        60.05 o                         
 -11  -1   2        270.00        361.39        62.73 o                         
 -10  -1   2       3467.17       3783.65       133.74 o                         
  -9  -1   2        140.21        139.95        44.02 o                         
  -8  -1   2       1828.89       2158.82        67.23 o                         
  -7  -1   2       9033.62       8943.20       156.47 o                         
  -6  -1   2       6144.48       6270.21       114.53 o                         
  -5  -1   2       8549.93       8088.93       126.43 o                         
  -4  -1   2       2032.31       2239.28        48.39 o                         
  -3  -1   2      17879.73      18896.70       256.91 o                         
  -2  -1   2      36257.29      36535.96       480.27 o                         
  -1  -1   2        177.98        130.27         7.29 o                         
   0  -1   2      62353.51      66162.93       826.02 o                         
   1  -1   2       3461.30       3987.16        59.33 o                         
   2  -1   2       2356.36       1998.28        41.71 o                         
   3  -1   2      12223.25      12448.60       250.05 o                         
   4  -1   2       1781.26       1841.34        43.22 o                         
   5  -1   2        330.31        384.57        28.64 o                         
   6  -1   2      16273.56      16164.41       256.57 o                         
   7  -1   2        270.87        414.80        47.29 o                         
   8  -1   2        414.93        466.81        40.69 o                         
   9  -1   2        931.45        964.92        70.76 o                         
  10  -1   2          5.61         -0.26        44.73 o                         
  11  -1   2         79.70        124.77        56.72 o                         
  12  -1   2        860.12        905.46       103.90 o                         
  13  -1   2        107.00        587.48       198.08 o                         
  14  -1   2          6.58        -19.83       100.28 o                         
 -14   0   2       3198.32       2853.88       267.14 o                         
 -13   0   2       1517.19       1391.95       111.69 o                         
 -12   0   2       2996.98       2809.19       135.81 o                         
 -11   0   2         15.00        190.33        69.76 o                         
 -10   0   2        118.24        267.07        54.62 o                         
  -9   0   2       2584.77       2673.71       112.54 o                         
  -8   0   2        156.84        173.91        26.21 o                         
  -7   0   2       4166.67       4368.96        93.08 o                         
  -6   0   2       7210.21       6844.72       123.81 o                         
  -5   0   2       8362.10       8097.33       136.41 o                         
  -4   0   2      56730.14      56568.91       799.72 o                         
  -3   0   2      62677.49      63708.10       890.96 o                         
  -2   0   2         23.16         60.19         9.28 o                         
  -1   0   2      43915.54      45486.82       559.29 o                         
   0   0   2        269.38        176.54        10.49 o                         
   1   0   2      26328.61      27542.26       447.21 o                         
   2   0   2       5129.01       4862.61       111.56 o                         
   3   0   2      75813.38      81227.41      1135.39 o                         
   4   0   2      15875.59      15647.83       236.69 o                         
   5   0   2       4295.65       4070.21        81.39 o                         
   6   0   2       9730.34       9630.34       163.24 o                         
   7   0   2       2977.40       3119.77        78.65 o                         
   8   0   2       6384.48       5994.43       124.01 o                         
   9   0   2       8519.89       7835.68       167.26 o                         
  10   0   2       7021.85       6604.48       215.67 o                         
  11   0   2         34.83        230.26        57.16 o                         
  12   0   2       2898.01       3238.81       143.15 o                         
  13   0   2        891.25        974.73        95.36 o                         
  14   0   2        989.79       1051.85       186.26 o                         
 -14   1   2        130.56        104.02        90.47 o                         
 -13   1   2        313.78        393.36        83.32 o                         
 -12   1   2          8.73        105.91        63.38 o                         
 -11   1   2       4475.93       4833.96       177.30 o                         
 -10   1   2         13.74         90.01        49.59 o                         
  -9   1   2       4253.03       4078.35       231.00 o                         
  -8   1   2        598.44        575.81        55.28 o                         
  -7   1   2      29717.00      28537.93       432.07 o                         
  -6   1   2        698.35        695.52        47.18 o                         
  -5   1   2        921.95       1034.99        39.91 o                         
  -4   1   2       3589.24       3869.25       116.62 o                         
  -3   1   2      41443.89      43079.61       611.33 o                         
  -2   1   2      29979.05      31754.77       422.80 o                         
  -1   1   2        305.97        272.75        23.12 o                         
   0   1   2      34767.14      34520.25       580.22 o                         
   1   1   2        832.05       1124.57        22.54 o                         
   2   1   2       3023.72       3009.40        45.98 o                         
   3   1   2      31239.48      30012.85       428.41 o                         
   4   1   2      10169.32      10010.47       164.21 o                         
   5   1   2       2210.93       2102.59        52.31 o                         
   6   1   2       7530.73       7439.97       131.75 o                         
   7   1   2       4517.42       4116.43        90.17 o                         
   8   1   2         63.29         70.72        25.09 o                         
   9   1   2      17482.55      18551.88       326.11 o                         
  10   1   2       1439.27       1260.72        79.55 o                         
  11   1   2        830.52        754.04        71.97 o                         
  12   1   2        247.27        154.72        59.92 o                         
  13   1   2       2591.23       2619.80       153.21 o                         
  14   1   2        260.28        345.24       149.60 o                         
  15   1   2         42.11       -113.00       120.62 o                         
 -14   2   2        802.57        583.06       128.79 o                         
 -13   2   2        104.76        259.92        95.17 o                         
 -12   2   2        809.38        856.89        91.18 o                         
 -11   2   2       6282.74       6158.06       192.08 o                         
 -10   2   2        280.51        267.20        59.73 o                         
  -9   2   2        355.37        395.62        66.51 o                         
  -8   2   2      18921.61      18842.43       368.44 o                         
  -7   2   2      12253.72      11735.39       202.76 o                         
  -6   2   2       3683.35       3703.95        85.67 o                         
  -5   2   2       2056.53       2547.16        64.32 o                         
  -4   2   2       9100.71       8838.67       165.01 o                         
  -3   2   2       3954.68       4146.91        88.90 o                         
  -2   2   2      26315.50      30279.79       407.06 o                         
  -1   2   2      32692.46      34885.81       498.74 o                         
   0   2   2      11789.20      11731.69       226.79 o                         
   1   2   2      16543.97      17065.35       309.41 o                         
   2   2   2       1002.21       1039.30        28.93 o                         
   3   2   2      36707.54      34482.60       458.46 o                         
   4   2   2       7692.06       8034.55       123.83 o                         
   5   2   2      45157.43      40507.59       543.41 o                         
   6   2   2       6047.65       5375.53        95.66 o                         
   7   2   2       2159.89       2250.72        87.78 o                         
   8   2   2       5405.37       5866.04       141.87 o                         
   9   2   2         18.48         53.28        31.54 o                         
  10   2   2       5311.05       5510.42       169.97 o                         
  11   2   2       9850.48       9491.22       227.33 o                         
  12   2   2       5692.85       5904.51       176.72 o                         
  13   2   2         37.59        203.81        76.10 o                         
  14   2   2       2771.29       2717.51       211.17 o                         
  15   2   2        433.40        440.82       384.02 o                         
 -13   3   2        653.00        926.25       115.86 o                         
 -12   3   2        383.24        362.58       162.77 o                         
 -11   3   2        391.62        450.29        77.65 o                         
 -10   3   2        144.21        173.13        58.20 o                         
  -9   3   2        806.26        789.45        74.69 o                         
  -8   3   2       2165.03       2127.71       110.74 o                         
  -7   3   2       3557.64       3329.01        94.84 o                         
  -6   3   2       9202.53       8858.99       161.20 o                         
  -5   3   2       7480.54       8019.55       145.20 o                         
  -4   3   2       1273.74       1201.43        47.15 o                         
  -3   3   2        490.49        394.68        26.92 o                         
  -2   3   2       9030.98       9168.82       138.95 o                         
  -1   3   2      24218.74      27609.75       425.31 o                         
   0   3   2       2181.66       1660.75        38.61 o                         
   1   3   2      12025.40      13945.98       245.18 o                         
   2   3   2      35311.54      35357.96       547.04 o                         
   3   3   2        758.87        944.57        24.91 o                         
   4   3   2      28040.94      25858.89       351.54 o                         
   5   3   2      55726.81      51619.73       687.78 o                         
   6   3   2       2446.70       2752.71        61.18 o                         
   7   3   2       5749.91       5775.99       105.77 o                         
   8   3   2        359.77        332.95        35.44 o                         
   9   3   2       2135.59       2267.57        75.74 o                         
  10   3   2       4987.06       5019.84       140.74 o                         
  11   3   2       1366.49       1391.99        81.46 o                         
  12   3   2        347.58        312.02        65.78 o                         
  13   3   2       1908.50       2023.32       122.61 o                         
  14   3   2        967.53       1216.12       112.26 o                         
  15   3   2        167.45        188.54        97.27 o                         
 -13   4   2         13.37        -26.63       155.32 o                         
 -12   4   2       7209.44       7075.34       247.49 o                         
 -11   4   2         30.65         77.56        74.57 o                         
 -10   4   2       1022.88        979.18        88.80 o                         
  -9   4   2       6683.72       6371.03       233.44 o                         
  -8   4   2       3045.85       3200.47       152.20 o                         
  -7   4   2       1830.18       1843.57        73.98 o                         
  -6   4   2        516.51        530.59        41.95 o                         
  -5   4   2         27.06          7.37        22.44 o                         
  -4   4   2       3031.01       3087.19        94.39 o                         
  -3   4   2      18384.17      17651.25       275.07 o                         
  -2   4   2       4921.05       5701.31        97.80 o                         
  -1   4   2       7753.50       8080.35       146.01 o                         
   0   4   2      38570.07      42976.23       574.21 o                         
   1   4   2      89374.98      97727.71      1873.19 o                         
   2   4   2       2976.95       2688.89        55.87 o                         
   3   4   2       1529.04       1567.95        67.73 o                         
   4   4   2      16966.17      15680.31       274.54 o                         
   5   4   2       1200.95       1205.91        38.56 o                         
   6   4   2       9461.30       9095.34       144.30 o                         
   7   4   2       6375.36       6292.86       112.07 o                         
   8   4   2        119.86        122.11        26.79 o                         
   9   4   2       1397.12       1479.15        62.50 o                         
  10   4   2       8123.05       8198.85       179.39 o                         
  11   4   2       5462.22       6462.90       231.37 o                         
  12   4   2       5787.90       6062.87       187.60 o                         
  13   4   2       1275.55       1467.17       108.68 o                         
  14   4   2        515.56        695.97        97.13 o                         
  15   4   2         24.98        229.77        88.69 o                         
 -12   5   2        266.67        409.12       115.92 o                         
 -11   5   2         85.68         85.76        76.19 o                         
 -10   5   2        311.48        294.65        79.31 o                         
  -9   5   2        163.65        178.49        66.72 o                         
  -8   5   2       1382.85       1273.77        88.52 o                         
  -7   5   2       2915.05       2689.92       147.30 o                         
  -6   5   2          6.17          2.85        30.12 o                         
  -5   5   2        920.93        840.40        49.22 o                         
  -4   5   2          9.71        -22.57        22.57 o                         
  -3   5   2       1360.68       1387.06        81.45 o                         
  -2   5   2        471.66        568.04        30.60 o                         
  -1   5   2         42.13         48.85        17.47 o                         
   0   5   2      29822.76      31310.81       458.48 o                         
   1   5   2      27091.22      27593.40       534.97 o                         
   2   5   2       7967.25       8116.46       135.71 o                         
   3   5   2      14638.43      14872.25       229.20 o                         
   4   5   2       9051.22       9990.27       148.61 o                         
   5   5   2       8380.77       9248.84       172.20 o                         
   6   5   2        465.29        460.21        42.86 o                         
   7   5   2       8296.56       8279.10       138.16 o                         
   8   5   2       5198.96       4864.46       104.06 o                         
   9   5   2       4636.75       4680.01       122.13 o                         
  10   5   2        349.57        624.23        81.25 o                         
  11   5   2       9031.42       8456.62       212.87 o                         
  12   5   2         52.18        671.21        92.94 o                         
  13   5   2       7388.45       6775.96       202.96 o                         
  14   5   2        230.93        331.89        80.91 o                         
  15   5   2         32.28        151.21        83.06 o                         
 -12   6   2        720.76        870.97       178.12 o                         
 -11   6   2         24.12         72.92        97.43 o                         
 -10   6   2        726.16        544.29       115.69 o                         
  -9   6   2       1262.73       1300.38       132.81 o                         
  -8   6   2       1139.92       1258.15       108.77 o                         
  -7   6   2      14519.29      14313.85       307.39 o                         
  -6   6   2        323.06        354.69        44.43 o                         
  -5   6   2       7309.70       7214.11       150.01 o                         
  -4   6   2        705.67        564.06        42.88 o                         
  -3   6   2      17328.03      18368.33       295.52 o                         
  -2   6   2       1418.70       1449.63        72.99 o                         
  -1   6   2       3038.83       3594.68        81.49 o                         
   0   6   2       4754.94       5365.89       104.40 o                         
   1   6   2        473.27        605.77        33.01 o                         
   2   6   2      19593.86      20147.66       306.73 o                         
   3   6   2        234.80        526.66        34.87 o                         
   4   6   2        530.90        593.56        30.47 o                         
   5   6   2       7556.81       7403.96       147.95 o                         
   6   6   2        239.80        256.51        31.81 o                         
   7   6   2      20111.84      19192.95       331.69 o                         
   8   6   2       6283.44       5644.53       146.78 o                         
   9   6   2       4538.32       4497.37       134.78 o                         
  10   6   2       5501.72       6272.86       155.25 o                         
  11   6   2        514.79        481.10        58.92 o                         
  12   6   2       1525.94       2086.35       115.98 o                         
  13   6   2        829.83        843.79        91.00 o                         
  14   6   2         91.85        240.47        75.14 o                         
  15   6   2        587.46        524.47       101.35 o                         
 -11   7   2       2806.78       2746.52       206.59 o                         
 -10   7   2        160.56        314.02       100.71 o                         
  -9   7   2        613.99        520.80       107.33 o                         
  -8   7   2       6769.91       6862.31       264.62 o                         
  -7   7   2        541.50        457.39       132.38 o                         
  -6   7   2        429.30        356.07        60.02 o                         
  -5   7   2       1361.14       1659.10        74.94 o                         
  -4   7   2      11864.10      11870.92       214.68 o                         
  -3   7   2        119.45        186.84        31.75 o                         
  -2   7   2       4581.93       4948.21       107.90 o                         
  -1   7   2        236.94        245.09        28.48 o                         
   0   7   2      28707.04      31407.38       470.59 o                         
   1   7   2        320.82        324.59        31.51 o                         
   2   7   2       4519.49       4639.92        96.10 o                         
   3   7   2       7796.86       7792.75       172.18 o                         
   4   7   2       1760.93       1547.70        52.25 o                         
   5   7   2        125.27         72.74        28.10 o                         
   6   7   2       1938.08       1759.96        93.27 o                         
   7   7   2       2310.25       2434.62       119.76 o                         
   8   7   2      14716.56      13601.91       282.78 o                         
   9   7   2      10281.39       9604.84       223.42 o                         
  10   7   2         14.08        -29.44        45.06 o                         
  11   7   2         31.08         10.62        52.84 o                         
  12   7   2        925.01       1081.70       102.26 o                         
  13   7   2         21.04        -66.51        66.51 o                         
  14   7   2        186.05        120.96        86.89 o                         
  15   7   2        516.00        500.73       108.76 o                         
 -10   8   2        346.47        295.16       112.36 o                         
  -9   8   2       1159.05        952.69       131.70 o                         
  -8   8   2       1032.15       1322.66       155.89 o                         
  -7   8   2        900.97        825.94       112.10 o                         
  -6   8   2       1586.29       1673.97       119.51 o                         
  -5   8   2        975.05       1092.63       100.17 o                         
  -4   8   2        111.98         56.88        48.06 o                         
  -3   8   2       4024.51       4684.22       143.06 o                         
  -2   8   2       1780.76       1695.60        89.60 o                         
  -1   8   2        804.35        902.89        84.34 o                         
   0   8   2       3507.35       3844.22       107.37 o                         
   1   8   2       4178.75       4211.07       117.09 o                         
   2   8   2        342.60        345.53        32.25 o                         
   3   8   2       9124.29       8816.56       159.48 o                         
   4   8   2       2218.81       2181.79        86.38 o                         
   5   8   2      16702.28      16384.81       286.34 o                         
   6   8   2        491.38        569.25        58.24 o                         
   7   8   2         17.62         19.58        37.34 o                         
   8   8   2      14371.08      13618.27       287.46 o                         
   9   8   2      13797.01      12344.66       272.57 o                         
  10   8   2         24.54         21.81        47.53 o                         
  11   8   2       2738.34       2905.54       131.64 o                         
  12   8   2       1236.56       1362.17       133.57 o                         
  13   8   2        118.96         94.88        78.24 o                         
  14   8   2        532.80        793.21       166.52 o                         
  15   8   2       1065.95       1329.61       228.09 o                         
  -9   9   2         30.67        -20.45        99.67 o                         
  -8   9   2       2698.98       2428.82       195.41 o                         
  -7   9   2          3.40        -41.02        82.79 o                         
  -6   9   2        190.60        219.04        85.97 o                         
  -5   9   2       8849.97       8583.05       228.21 o                         
  -4   9   2       3768.37       4025.05       154.14 o                         
  -3   9   2       1316.92       1376.87       122.33 o                         
  -2   9   2        210.59        234.05        52.61 o                         
  -1   9   2         41.82         51.35        43.73 o                         
   0   9   2       8778.76       9144.99       273.47 o                         
   1   9   2       1280.42       1232.82        77.16 o                         
   2   9   2        214.72        291.34        33.27 o                         
   3   9   2       4952.39       5072.18       120.23 o                         
   4   9   2      18967.75      18031.72       316.73 o                         
   5   9   2      13588.31      12865.59       269.95 o                         
   6   9   2       3072.93       2800.33       167.11 o                         
   7   9   2       3247.89       3301.53       127.72 o                         
   8   9   2         81.56        127.25        50.02 o                         
   9   9   2        608.41        733.03        71.87 o                         
  10   9   2       4491.71       4780.75       180.93 o                         
  11   9   2        792.47       1027.10        91.91 o                         
  12   9   2        198.69        301.07        81.68 o                         
  13   9   2        911.30        965.00       114.68 o                         
  14   9   2         19.93         96.67        86.97 o                         
  15   9   2       2809.78       3140.10       191.35 o                         
  -8  10   2         13.62        -12.33        94.30 o                         
  -7  10   2          3.44         96.58        90.91 o                         
  -6  10   2        580.88        413.18       103.39 o                         
  -5  10   2       8426.99       8348.75       256.94 o                         
  -4  10   2        547.07        785.22       125.17 o                         
  -3  10   2       7036.09       7304.83       203.44 o                         
  -2  10   2       3618.49       3925.42       148.64 o                         
  -1  10   2       7562.80       8217.15       223.43 o                         
   0  10   2         52.66         -6.26        49.33 o                         
   1  10   2       2372.26       2509.21       143.21 o                         
   2  10   2        506.21        468.53        52.32 o                         
   3  10   2       4464.46       4010.98       204.78 o                         
   4  10   2       9581.56       9674.58       214.04 o                         
   5  10   2       2262.58       2075.99       135.48 o                         
   6  10   2       1589.61       1645.95        90.65 o                         
   7  10   2         56.79         44.08        50.68 o                         
   8  10   2       7952.91       7660.86       200.53 o                         
   9  10   2        144.98        211.30        58.76 o                         
  10  10   2         87.72        127.40        60.65 o                         
  11  10   2       6248.71       5773.06       188.25 o                         
  12  10   2        607.21        587.02        85.14 o                         
  13  10   2        435.71        375.59        90.07 o                         
  14  10   2        423.20        288.04        99.52 o                         
  -7  11   2       1104.49       1084.18       145.90 o                         
  -6  11   2        228.24        129.26       104.29 o                         
  -5  11   2       1115.96       1204.16       115.70 o                         
  -4  11   2       3708.24       3761.67       166.36 o                         
  -3  11   2       1028.98       1111.57        95.11 o                         
  -2  11   2         19.48         73.08        56.11 o                         
  -1  11   2       2555.68       2786.28       132.92 o                         
   0  11   2       2325.80       2404.37       141.72 o                         
   1  11   2        316.37        445.26        67.10 o                         
   2  11   2       1425.66       1284.46        87.07 o                         
   3  11   2          6.61          9.85        40.95 o                         
   4  11   2       1789.63       1922.26       123.13 o                         
   5  11   2       3279.77       3250.00       155.94 o                         
   6  11   2       8515.23       8578.71       214.57 o                         
   7  11   2        794.94        607.88        70.83 o                         
   8  11   2        211.73        204.33        62.55 o                         
   9  11   2       1434.62       1348.27        98.29 o                         
  10  11   2        171.98        405.93        93.23 o                         
  11  11   2       5971.54       6124.07       203.66 o                         
  12  11   2         98.23        167.05        74.24 o                         
  13  11   2       3908.56       4263.73       211.31 o                         
  14  11   2        287.72        377.18       104.82 o                         
  -6  12   2       1403.92       1019.97       148.11 o                         
  -5  12   2       4437.32       4024.94       236.78 o                         
  -4  12   2          1.41        -23.75        76.89 o                         
  -3  12   2        225.82        185.48        77.06 o                         
  -2  12   2         15.00        -16.19        63.62 o                         
  -1  12   2          1.21        -31.98        59.57 o                         
   0  12   2         36.24         66.10        61.71 o                         
   1  12   2        447.92        338.92        69.16 o                         
   2  12   2        373.22        414.70        68.66 o                         
   3  12   2       8726.06       8808.71       424.55 o                         
   4  12   2       5351.87       5169.97       230.36 o                         
   5  12   2         21.79         38.35        64.50 o                         
   6  12   2       1522.18       1443.72       116.08 o                         
   7  12   2       1610.36       1925.46       131.30 o                         
   8  12   2        647.71        426.66        82.47 o                         
   9  12   2        411.90        472.04        75.40 o                         
  10  12   2       2194.81       2231.62       130.44 o                         
  11  12   2         45.26         96.34        71.62 o                         
  12  12   2       5526.93       5698.36       283.43 o                         
  13  12   2       2344.35       2142.41       157.73 o                         
  -5  13   2         77.24         34.10       104.52 o                         
  -4  13   2       4889.35       4675.81       225.30 o                         
  -3  13   2          8.10         25.59        84.12 o                         
  -2  13   2        209.78        157.23        76.86 o                         
  -1  13   2       2262.79       2275.84       169.33 o                         
   0  13   2       1389.77       1464.83       112.65 o                         
   1  13   2        501.56        545.39        80.30 o                         
   2  13   2       1721.35       1991.79       142.00 o                         
   3  13   2         47.38         33.07        72.47 o                         
   4  13   2        100.78        106.64        63.18 o                         
   5  13   2       4391.33       3671.65       187.00 o                         
   6  13   2        799.99        826.91       100.40 o                         
   7  13   2       5314.93       5110.66       265.24 o                         
   8  13   2       3911.09       3920.79       228.47 o                         
   9  13   2       4611.88       4584.87       215.09 o                         
  10  13   2       2964.04       2992.70       173.48 o                         
  11  13   2       1354.79       1094.21       124.82 o                         
  12  13   2        227.41        150.96        82.65 o                         
  -3  14   2         17.99        121.29        93.95 o                         
  -2  14   2        800.84        896.31       125.46 o                         
  -1  14   2       5190.46       5657.22       374.09 o                         
   0  14   2         14.32        -67.10        67.10 o                         
   1  14   2       4184.07       4234.21       234.15 o                         
   2  14   2        585.44        569.03       102.44 o                         
   3  14   2       3047.09       2910.72       172.31 o                         
   4  14   2        451.03        342.88        79.31 o                         
   5  14   2          7.97          3.07        83.99 o                         
   6  14   2        112.30        285.27        89.88 o                         
   7  14   2        129.47        156.12        82.39 o                         
   8  14   2       2296.88       2506.42       164.52 o                         
   9  14   2        345.65        405.74        98.80 o                         
  10  14   2       1405.84       1312.76       151.57 o                         
  11  14   2        680.05        936.62       123.50 o                         
  -1  15   2        275.22        275.90        94.85 o                         
   0  15   2       1643.11       1952.59       161.09 o                         
   1  15   2       2442.23       2482.95       170.08 o                         
   2  15   2       2633.70       2805.16       179.53 o                         
   3  15   2       2121.50       2229.93       163.20 o                         
   4  15   2        913.10        946.63       122.71 o                         
   5  15   2        150.90        102.52        77.87 o                         
   6  15   2        554.03        606.36        99.13 o                         
   7  15   2        913.39       1050.17       124.38 o                         
   8  15   2        153.62        194.20        95.11 o                         
   9  15   2         94.07         24.54        86.84 o                         
  10  15   2       2293.19       2593.15       273.62 o                         
   2  16   2        318.57        264.13       241.65 o                         
   3  16   2        467.23        455.31       116.08 o                         
   4  16   2       1676.03       1769.71       156.94 o                         
   5  16   2         98.08        215.11        99.04 o                         
   6  16   2        631.26        496.40       110.52 o                         
   7  16   2       1318.53       1322.74       126.59 o                         
  -6 -16   3       1191.09       1069.46       122.60 o                         
  -5 -16   3         78.91         38.42       101.12 o                         
  -4 -16   3          9.92        -40.38        92.29 o                         
  -3 -16   3         87.73         45.91       102.15 o                         
  -9 -15   3       1935.16       2207.17       169.31 o                         
  -8 -15   3       1244.12       1343.07       141.34 o                         
  -7 -15   3         67.57         81.45        86.30 o                         
  -6 -15   3        514.26        414.32       116.11 o                         
  -5 -15   3         12.73        125.38        79.62 o                         
  -4 -15   3       1151.28       1159.75       132.97 o                         
  -3 -15   3         66.15        127.62        91.94 o                         
  -2 -15   3        932.80        897.80       121.07 o                         
  -1 -15   3        213.11        124.97        94.49 o                         
   0 -15   3        385.13        296.34       161.58 o                         
   1 -15   3        227.88        351.31       109.17 o                         
 -11 -14   3       1736.23       1927.41       160.19 o                         
 -10 -14   3       1437.52       1449.52       136.80 o                         
  -9 -14   3        582.51        782.15       164.93 o                         
  -8 -14   3       1803.00       1470.57       135.14 o                         
  -7 -14   3        464.08        431.57        97.40 o                         
  -6 -14   3        603.09        506.12       108.15 o                         
  -5 -14   3        169.18        168.18        77.98 o                         
  -4 -14   3       1838.50       2203.03       140.79 o                         
  -3 -14   3        106.73        175.81        80.43 o                         
  -2 -14   3        429.48        219.15       121.41 o                         
  -1 -14   3       1220.56       1101.91       124.55 o                         
   0 -14   3        200.15        226.59        81.66 o                         
   1 -14   3         60.55        -36.86        87.92 o                         
   2 -14   3        191.61        232.19        90.90 o                         
   3 -14   3        334.91        227.91        86.38 o                         
 -12 -13   3        136.74        288.12       110.15 o                         
 -11 -13   3         87.86        243.16        90.89 o                         
 -10 -13   3         52.08        233.73        85.93 o                         
  -9 -13   3        341.51        267.30        84.05 o                         
  -8 -13   3        631.23        514.69       136.26 o                         
  -7 -13   3       1632.95       1467.24       125.26 o                         
  -6 -13   3        170.99        161.39        80.73 o                         
  -5 -13   3        298.59        270.96        84.36 o                         
  -4 -13   3       1845.80       1760.36       118.13 o                         
  -3 -13   3         78.01         41.14        74.55 o                         
  -2 -13   3        975.84        978.79       111.66 o                         
  -1 -13   3        254.03        354.00        73.71 o                         
   0 -13   3        231.56        185.43        72.71 o                         
   1 -13   3       1785.58       2140.54       134.34 o                         
   2 -13   3        637.36        758.30        98.63 o                         
   3 -13   3        796.61        920.64       120.54 o                         
   4 -13   3        136.43         58.52        83.09 o                         
   5 -13   3        621.56        756.55       135.86 o                         
 -13 -12   3        102.45         73.33        90.97 o                         
 -12 -12   3        115.58        161.36        89.85 o                         
 -11 -12   3       2596.93       2830.71       147.23 o                         
 -10 -12   3         30.91         38.72        75.36 o                         
  -9 -12   3       1095.05       1160.16       113.35 o                         
  -8 -12   3        923.02        997.93       102.56 o                         
  -7 -12   3         25.59        -53.72        91.12 o                         
  -6 -12   3       1913.76       1843.66       127.74 o                         
  -5 -12   3         29.33         59.48        64.86 o                         
  -4 -12   3        320.59        228.69        64.42 o                         
  -3 -12   3       3514.33       3933.85       160.53 o                         
  -2 -12   3       5379.98       6101.01       238.86 o                         
  -1 -12   3       2756.81       2858.98       133.79 o                         
   0 -12   3       3494.28       3762.70       175.96 o                         
   1 -12   3        192.00        286.69        71.15 o                         
   2 -12   3        879.40        966.83        97.29 o                         
   3 -12   3         41.34        -68.28        68.28 o                         
   4 -12   3       4406.29       4134.22       203.81 o                         
   5 -12   3        231.36        256.87        85.79 o                         
   6 -12   3       1447.45       1283.75       198.48 o                         
 -14 -11   3        161.15        307.21       209.80 o                         
 -13 -11   3         21.01         77.48        93.09 o                         
 -12 -11   3       1076.59       1566.95       126.63 o                         
 -11 -11   3       1483.05       1702.40       179.23 o                         
 -10 -11   3       1028.71       1072.19       128.62 o                         
  -9 -11   3        741.61        642.52        76.15 o                         
  -8 -11   3        153.88        233.72        60.10 o                         
  -7 -11   3        258.34        143.99        87.60 o                         
  -6 -11   3       3980.53       4029.12       170.91 o                         
  -5 -11   3        951.87        896.02        89.36 o                         
  -4 -11   3       4451.14       4486.64       171.90 o                         
  -3 -11   3        323.92        332.13        53.54 o                         
  -2 -11   3       1827.61       1870.41       102.58 o                         
  -1 -11   3        277.98        208.97        57.87 o                         
   0 -11   3        474.48        657.13        73.04 o                         
   1 -11   3         57.33          7.50        54.60 o                         
   2 -11   3       1823.75       2194.50       130.47 o                         
   3 -11   3       4008.78       4606.36       197.07 o                         
   4 -11   3        212.62        304.84        74.91 o                         
   5 -11   3        145.07        112.39        74.51 o                         
   6 -11   3        158.40        120.58        86.74 o                         
   7 -11   3       1250.34       1307.15       254.76 o                         
 -14 -10   3       1101.96       1137.70       126.94 o                         
 -13 -10   3        165.34        339.29        94.27 o                         
 -12 -10   3        927.68       1220.33       173.04 o                         
 -11 -10   3        391.40        385.21        72.40 o                         
 -10 -10   3         26.72         28.78        55.45 o                         
  -9 -10   3       1620.48       1617.53        99.78 o                         
  -8 -10   3       2650.85       2620.05       119.88 o                         
  -7 -10   3       5870.80       5602.42       160.30 o                         
  -6 -10   3       3977.72       3843.83       216.74 o                         
  -5 -10   3       3860.91       3687.13       126.59 o                         
  -4 -10   3       1878.00       1734.21        86.60 o                         
  -3 -10   3        542.99        592.40        60.08 o                         
  -2 -10   3       1991.70       2160.96       157.36 o                         
  -1 -10   3         57.55         42.99        43.78 o                         
   0 -10   3       5209.18       6110.56       171.16 o                         
   1 -10   3        544.01        547.35        67.32 o                         
   2 -10   3       2384.12       2854.10       138.17 o                         
   3 -10   3        909.26       1171.72        93.35 o                         
   4 -10   3        510.65        686.22        83.49 o                         
   5 -10   3       2651.49       2761.75       139.99 o                         
   6 -10   3        121.11        102.47        69.49 o                         
   7 -10   3         10.07        128.69       131.75 o                         
   8 -10   3        215.86        216.06       139.51 o                         
 -14  -9   3        199.01        266.85        93.82 o                         
 -13  -9   3       1060.69        901.87       111.00 o                         
 -12  -9   3       1395.20       1468.48       122.13 o                         
 -11  -9   3       1475.94       1370.42        98.15 o                         
 -10  -9   3        895.37        815.81        76.78 o                         
  -9  -9   3       8535.20       7775.34       267.93 o                         
  -8  -9   3        122.62         75.44        45.40 o                         
  -7  -9   3        659.78        668.36        61.74 o                         
  -6  -9   3        671.35        556.42        56.03 o                         
  -5  -9   3        859.72        881.00        64.13 o                         
  -4  -9   3       2386.73       2327.65        98.85 o                         
  -3  -9   3       8064.61       7915.02       162.37 o                         
  -2  -9   3       2018.45       2092.02        89.84 o                         
  -1  -9   3       3327.60       3373.70       119.41 o                         
   0  -9   3       1329.49       1353.46        80.11 o                         
   1  -9   3        399.28        443.33        58.57 o                         
   2  -9   3       3846.88       4097.77       141.28 o                         
   3  -9   3         60.82         61.92        50.60 o                         
   4  -9   3        908.90        860.86       107.09 o                         
   5  -9   3         38.66         17.15        55.10 o                         
   6  -9   3        765.13        727.53        87.93 o                         
   7  -9   3        847.59        823.33       121.63 o                         
   8  -9   3       1316.93       1557.79       191.37 o                         
   9  -9   3        133.53        181.10       138.19 o                         
 -15  -8   3          4.83         77.89        92.46 o                         
 -14  -8   3        159.57        109.02        76.48 o                         
 -13  -8   3         57.58        182.84        73.29 o                         
 -12  -8   3         48.24        -46.49        70.74 o                         
 -11  -8   3        202.68        175.89        67.17 o                         
 -10  -8   3        271.60        482.82        61.68 o                         
  -9  -8   3         60.84        267.97        52.43 o                         
  -8  -8   3        238.38        180.63        46.94 o                         
  -7  -8   3        844.93        798.07        63.60 o                         
  -6  -8   3          1.92         14.36        33.89 o                         
  -5  -8   3        182.31        147.18        24.00 o                         
  -4  -8   3       1758.78       1833.60        61.51 o                         
  -3  -8   3      15007.58      15036.42       244.38 o                         
  -2  -8   3      17848.95      19134.39       301.33 o                         
  -1  -8   3        661.07        917.74        51.76 o                         
   0  -8   3       5915.13       6596.46       162.31 o                         
   1  -8   3       6688.90       7653.18       184.31 o                         
   2  -8   3       1439.13       1412.19        91.81 o                         
   3  -8   3       4422.07       5032.92       149.22 o                         
   4  -8   3       3160.55       3205.77       131.65 o                         
   5  -8   3        767.58        735.23        73.82 o                         
   6  -8   3       2811.81       2876.28       133.40 o                         
   7  -8   3        484.73        474.25        77.30 o                         
   8  -8   3        123.83        171.86        92.00 o                         
   9  -8   3        144.10        181.80       134.87 o                         
  10  -8   3        652.43       1030.85       269.75 o                         
 -15  -7   3        115.02        234.47        85.58 o                         
 -14  -7   3         78.33        159.10        81.54 o                         
 -13  -7   3       3005.44       3062.37       259.30 o                         
 -12  -7   3        719.45        594.95        78.51 o                         
 -11  -7   3        110.25        129.35        57.33 o                         
 -10  -7   3       3805.06       4790.76       260.09 o                         
  -9  -7   3       1124.62       1037.33        82.80 o                         
  -8  -7   3       1566.13       1626.60       109.74 o                         
  -7  -7   3       7889.46       7490.38       176.12 o                         
  -6  -7   3        459.18        457.13        40.01 o                         
  -5  -7   3       8367.73       8211.14       144.55 o                         
  -4  -7   3        636.45        814.37        38.55 o                         
  -3  -7   3       9912.74      10394.76       174.88 o                         
  -2  -7   3       5589.18       5459.81       105.94 o                         
  -1  -7   3      11015.76      12492.28       210.40 o                         
   0  -7   3        420.02        494.15        38.56 o                         
   1  -7   3        632.64        753.86        55.57 o                         
   2  -7   3       3041.51       3237.92        99.00 o                         
   3  -7   3        912.29        994.01        50.25 o                         
   4  -7   3      11814.24      12213.22       265.02 o                         
   5  -7   3        112.06        121.94        46.44 o                         
   6  -7   3         75.40        117.58        60.84 o                         
   7  -7   3       1342.02       1319.48       146.33 o                         
   8  -7   3       1793.36       1690.51       142.17 o                         
   9  -7   3        212.30        335.51       130.36 o                         
  10  -7   3       2284.99       2309.59       229.74 o                         
  11  -7   3          9.69        250.18       133.00 o                         
 -15  -6   3        212.90        167.30        83.75 o                         
 -14  -6   3         20.39        248.09        88.71 o                         
 -13  -6   3         27.10         29.24        77.01 o                         
 -12  -6   3        501.35        574.75        88.77 o                         
 -11  -6   3        474.64        619.13        83.32 o                         
 -10  -6   3       2895.78       2901.23       107.93 o                         
  -9  -6   3        502.21        985.33       166.72 o                         
  -8  -6   3        904.22        916.75       101.58 o                         
  -7  -6   3       2816.21       2841.99        77.65 o                         
  -6  -6   3       2575.48       2598.92        78.74 o                         
  -5  -6   3         13.84         42.57        14.45 o                         
  -4  -6   3       6390.46       6863.92       148.12 o                         
  -3  -6   3       3220.38       2792.68        77.26 o                         
  -2  -6   3       7208.16       7386.59       184.07 o                         
  -1  -6   3       4046.45       4608.09        84.34 o                         
   0  -6   3      11549.34      13042.51       213.11 o                         
   1  -6   3       1144.33       1133.35        56.97 o                         
   2  -6   3       7451.53       8726.33       170.17 o                         
   3  -6   3         22.98         22.50        20.62 o                         
   4  -6   3       2397.25       2382.26        75.18 o                         
   5  -6   3       2409.08       2277.78        86.22 o                         
   6  -6   3      16063.50      16573.14       305.89 o                         
   7  -6   3       2597.73       2816.69       106.28 o                         
   8  -6   3        376.58        431.98        86.92 o                         
   9  -6   3        831.45        791.54       107.48 o                         
  10  -6   3        131.66        162.21       128.32 o                         
  11  -6   3        845.55       1123.60       183.17 o                         
  12  -6   3       1444.87       1349.78       207.76 o                         
 -15  -5   3       1741.08       1674.29       246.59 o                         
 -14  -5   3       2204.76       2056.48       148.36 o                         
 -13  -5   3       1866.51       1838.73       116.67 o                         
 -12  -5   3        729.46        997.41        87.09 o                         
 -11  -5   3        131.41        261.61        57.04 o                         
 -10  -5   3       8980.77       9588.06       464.83 o                         
  -9  -5   3        187.46        256.53        56.90 o                         
  -8  -5   3      10102.04       9418.45       185.56 o                         
  -7  -5   3          9.72         44.72        19.19 o                         
  -6  -5   3        238.42        219.56        28.05 o                         
  -5  -5   3       6405.78       5977.13       101.40 o                         
  -4  -5   3       1463.88       1381.32        45.51 o                         
  -3  -5   3       3553.31       3116.19        64.26 o                         
  -2  -5   3        163.79        264.77        20.53 o                         
  -1  -5   3      25092.27      27526.48       402.57 o                         
   0  -5   3       9245.67      10702.06       175.19 o                         
   1  -5   3      13250.89      14686.03       252.18 o                         
   2  -5   3       1431.95       2150.71        57.64 o                         
   3  -5   3        554.39        504.20        32.83 o                         
   4  -5   3       1240.98       1430.03        57.18 o                         
   5  -5   3      15681.58      16325.65       269.56 o                         
   6  -5   3       8112.20       8115.39       160.47 o                         
   7  -5   3       1404.38       1606.35        80.12 o                         
   8  -5   3         31.99         78.43        67.60 o                         
   9  -5   3          9.34         67.60        59.63 o                         
  10  -5   3        801.96        762.04       111.93 o                         
  11  -5   3        209.19        670.47       145.25 o                         
  12  -5   3        897.27        926.91       186.07 o                         
 -15  -4   3       2234.77       1890.42       136.53 o                         
 -14  -4   3       2796.35       2840.30       190.18 o                         
 -13  -4   3         89.39        445.15        97.48 o                         
 -12  -4   3        687.73        662.31        79.16 o                         
 -11  -4   3        586.48        671.92        87.91 o                         
 -10  -4   3       3269.52       3125.31       215.91 o                         
  -9  -4   3       4864.09       5203.47       113.87 o                         
  -8  -4   3       8821.83       8730.25       157.98 o                         
  -7  -4   3       4732.01       4950.52        93.62 o                         
  -6  -4   3        723.04        812.28        52.00 o                         
  -5  -4   3      27840.68      27915.07       382.52 o                         
  -4  -4   3       6198.61       5846.89       109.83 o                         
  -3  -4   3        141.33        227.61        16.98 o                         
  -2  -4   3        831.85        949.87        47.75 o                         
  -1  -4   3       1392.79       1326.73        35.96 o                         
   0  -4   3        236.91        314.08        22.48 o                         
   1  -4   3      23536.67      26525.32       339.32 o                         
   2  -4   3      28495.59      30297.97       443.69 o                         
   3  -4   3       2962.25       2966.48        68.70 o                         
   4  -4   3       1050.53       1260.59        53.32 o                         
   5  -4   3       2172.54       2258.99        70.55 o                         
   6  -4   3        115.47        113.44        30.05 o                         
   7  -4   3        739.44        725.02        50.37 o                         
   8  -4   3        507.11        556.98        45.56 o                         
   9  -4   3        769.04        936.55       100.58 o                         
  10  -4   3       6994.34       6910.54       215.23 o                         
  11  -4   3        159.92        382.27       143.47 o                         
  12  -4   3       2572.12       2517.67       185.94 o                         
  13  -4   3         19.94        145.33       139.36 o                         
 -15  -3   3        591.41        749.19       103.86 o                         
 -14  -3   3        106.78        181.90        85.31 o                         
 -13  -3   3       1670.72       1610.61       126.67 o                         
 -12  -3   3       5601.07       5522.15       199.40 o                         
 -11  -3   3       1517.95       1411.94       102.09 o                         
 -10  -3   3          1.42         20.78        41.36 o                         
  -9  -3   3         28.09         46.60        28.30 o                         
  -8  -3   3       2054.85       2051.98        84.30 o                         
  -7  -3   3         24.59         59.12        23.22 o                         
  -6  -3   3        436.10        478.27        35.38 o                         
  -5  -3   3        268.18        313.98        21.01 o                         
  -4  -3   3       1154.25       1236.60        38.11 o                         
  -3  -3   3        157.18        322.25        16.07 o                         
  -2  -3   3       1559.24       1791.68        37.17 o                         
  -1  -3   3       2283.52       2998.85        54.85 o                         
   0  -3   3      24801.17      28676.95       361.15 o                         
   1  -3   3      25574.46      28855.46       386.77 o                         
   2  -3   3        470.03        517.63        29.35 o                         
   3  -3   3       2780.66       3100.61        83.27 o                         
   4  -3   3         94.06        170.98        22.86 o                         
   5  -3   3       2208.57       2070.42        63.20 o                         
   6  -3   3       6557.62       6813.12       135.05 o                         
   7  -3   3       3082.59       3175.81       113.28 o                         
   8  -3   3      10789.89      10189.93       191.34 o                         
   9  -3   3        623.81        734.43        81.87 o                         
  10  -3   3        458.66        576.53        78.15 o                         
  11  -3   3        237.88        364.62        76.14 o                         
  12  -3   3        478.15        593.70       116.62 o                         
  13  -3   3       2175.77       2506.56       239.79 o                         
 -15  -2   3        132.30        349.22        98.03 o                         
 -14  -2   3       3563.75       3476.41       186.86 o                         
 -13  -2   3       4793.00       4879.88       209.29 o                         
 -12  -2   3        632.00        651.52        87.93 o                         
 -11  -2   3       1875.94       1861.38       129.00 o                         
 -10  -2   3        169.13        212.90        49.70 o                         
  -9  -2   3        824.96        873.20        74.15 o                         
  -8  -2   3        197.88        186.26        41.77 o                         
  -7  -2   3       5731.77       5998.16       107.30 o                         
  -6  -2   3      11913.51      11355.57       172.44 o                         
  -5  -2   3       8691.39       8423.92       139.36 o                         
  -4  -2   3       2514.48       2701.47        55.71 o                         
  -3  -2   3       3949.51       4119.52        71.56 o                         
  -2  -2   3        761.79        871.57        23.60 o                         
  -1  -2   3      20278.96      19100.56       240.39 o                         
   0  -2   3        334.42        503.35        17.88 o                         
   1  -2   3      21362.54      23663.37       316.27 o                         
   2  -2   3        266.02        202.41        16.16 o                         
   3  -2   3      24067.44      23957.06       420.61 o                         
   4  -2   3      12691.58      13660.69       214.89 o                         
   5  -2   3        473.01        372.13        35.36 o                         
   6  -2   3        570.04        499.01        32.52 o                         
   7  -2   3      11985.72      11504.15       200.62 o                         
   8  -2   3       3924.03       3742.14        98.92 o                         
   9  -2   3        695.15        716.89        64.87 o                         
  10  -2   3       2910.38       2938.03       126.53 o                         
  11  -2   3       4228.01       3956.47       174.06 o                         
  12  -2   3         33.63         80.92        92.70 o                         
  13  -2   3        227.39        575.65       116.76 o                         
  14  -2   3       1107.66       1078.61       145.97 o                         
 -15  -1   3       1990.92       2080.42       161.54 o                         
 -14  -1   3        725.21        736.93       104.21 o                         
 -13  -1   3         17.36         34.81        71.99 o                         
 -12  -1   3          1.65        120.53        61.09 o                         
 -11  -1   3       3032.22       3107.76       132.67 o                         
 -10  -1   3       5822.80       6165.52       167.95 o                         
  -9  -1   3        406.86        427.08        53.79 o                         
  -8  -1   3        417.36        434.68        33.10 o                         
  -7  -1   3       2505.73       2396.24        64.74 o                         
  -6  -1   3       8291.85       7496.52       142.07 o                         
  -5  -1   3       2032.39       1973.66        46.34 o                         
  -4  -1   3      15758.22      15465.01       217.44 o                         
  -3  -1   3      25149.15      25302.80       363.40 o                         
  -2  -1   3       3876.45       4288.39        65.43 o                         
  -1  -1   3       1468.17       1474.46        34.65 o                         
   0  -1   3        883.43       1166.54        26.63 o                         
   1  -1   3      11462.85      12708.92       196.83 o                         
   2  -1   3       1454.20       1642.27        36.04 o                         
   3  -1   3      43944.57      45251.84       745.73 o                         
   4  -1   3       9545.95       9785.69       147.82 o                         
   5  -1   3         55.65         74.26        25.42 o                         
   6  -1   3        139.93        115.00        27.47 o                         
   7  -1   3        118.39        129.19        28.08 o                         
   8  -1   3        829.08       1004.95        54.20 o                         
   9  -1   3      11326.03      11288.96       244.20 o                         
  10  -1   3      11941.47      11634.64       260.26 o                         
  11  -1   3        107.57         82.72        54.05 o                         
  12  -1   3         64.47         14.17        66.19 o                         
  13  -1   3        765.76        516.70       112.97 o                         
  14  -1   3        281.83        223.79       110.49 o                         
 -14   0   3        975.38        997.48       119.03 o                         
 -13   0   3        143.98         44.60        70.45 o                         
 -12   0   3         50.40        -34.61        58.54 o                         
 -11   0   3       5744.57       5681.03       174.09 o                         
 -10   0   3       3989.45       3731.21       180.24 o                         
  -9   0   3       1393.87       1513.31        83.75 o                         
  -8   0   3         13.50         19.20        34.36 o                         
  -7   0   3        763.88        892.01        64.59 o                         
  -6   0   3       4258.48       4681.61       105.64 o                         
  -5   0   3      14492.37      14055.03       239.63 o                         
  -4   0   3       5714.23       5343.49        96.31 o                         
  -3   0   3       9512.85       9244.78       144.76 o                         
  -2   0   3       1467.69       1295.33        28.69 o                         
  -1   0   3       3362.17       3107.50        50.28 o                         
   0   0   3       1274.15       1617.66        24.06 o                         
   1   0   3       2557.47       2586.11        40.67 o                         
   2   0   3       4030.00       5162.31        89.01 o                         
   3   0   3      15807.87      15838.07       234.24 o                         
   4   0   3       3143.06       3140.53        67.46 o                         
   5   0   3       6990.14       6683.76       117.58 o                         
   6   0   3      13713.60      13789.66       221.56 o                         
   7   0   3        417.22        496.29        36.67 o                         
   8   0   3       2114.95       2160.68        73.06 o                         
   9   0   3       7950.43       7910.65       169.18 o                         
  10   0   3        716.35        963.75        80.26 o                         
  11   0   3        743.05        650.29        71.55 o                         
  12   0   3         63.61        350.83        66.77 o                         
  13   0   3        143.93        137.71       125.17 o                         
  14   0   3        379.82        682.38       160.13 o                         
 -14   1   3          7.62         60.88       120.17 o                         
 -13   1   3        991.25        978.42       104.76 o                         
 -12   1   3         18.19         63.43        63.09 o                         
 -11   1   3       3420.59       3660.02       150.42 o                         
 -10   1   3       2772.72       2809.33       159.66 o                         
  -9   1   3       4559.32       4251.70       186.14 o                         
  -8   1   3       3815.46       4163.58       123.83 o                         
  -7   1   3       9103.90       8951.14       159.92 o                         
  -6   1   3       2594.61       2592.60        65.86 o                         
  -5   1   3      16386.63      15262.93       238.87 o                         
  -4   1   3       5245.50       4590.64        85.22 o                         
  -3   1   3        128.74        156.37        22.67 o                         
  -2   1   3       2270.35       2183.80        50.36 o                         
  -1   1   3      11987.90      12268.26       168.57 o                         
   0   1   3          7.56          9.23         7.23 o                         
   1   1   3       4894.29       5056.19        77.59 o                         
   2   1   3       2718.71       2051.57        48.95 o                         
   3   1   3          1.51          5.14         9.92 o                         
   4   1   3       8603.50       7709.72       126.31 o                         
   5   1   3      26973.10      25820.34       380.48 o                         
   6   1   3      19700.84      19154.65       294.10 o                         
   7   1   3       8385.69       8434.44       151.12 o                         
   8   1   3         33.43         38.36        25.70 o                         
   9   1   3       1575.58       1872.86       117.06 o                         
  10   1   3        109.62        154.40        47.95 o                         
  11   1   3       4237.73       4338.74       154.95 o                         
  12   1   3       4079.35       4294.66       156.31 o                         
  13   1   3        229.70        444.88        83.78 o                         
  14   1   3       1554.65       1395.28       185.82 o                         
  15   1   3        176.52        171.59       156.86 o                         
 -14   2   3         63.15        -69.24        83.09 o                         
 -13   2   3        486.42        555.29        91.68 o                         
 -12   2   3         37.94        -51.56        63.34 o                         
 -11   2   3        756.95        814.99        84.18 o                         
 -10   2   3        967.81       1043.87        83.83 o                         
  -9   2   3       7073.77       6890.35       197.57 o                         
  -8   2   3       3454.13       3441.21       123.45 o                         
  -7   2   3       5300.04       5023.63       108.45 o                         
  -6   2   3       1957.40       1938.89        64.17 o                         
  -5   2   3       5345.81       5868.86       111.20 o                         
  -4   2   3       3327.22       3236.54        70.12 o                         
  -3   2   3        294.07        174.23        17.76 o                         
  -2   2   3      26024.64      28271.84       408.34 o                         
  -1   2   3       1246.79       1001.58        33.50 o                         
   0   2   3       9614.40      10225.34       171.74 o                         
   1   2   3       2743.27       3546.41        64.19 o                         
   2   2   3       5372.32       5628.32       114.32 o                         
   3   2   3       1259.59       1305.96        39.46 o                         
   4   2   3       4494.60       4334.39        74.14 o                         
   5   2   3      18824.66      17880.26       238.76 o                         
   6   2   3        164.58        235.93        28.59 o                         
   7   2   3       6368.20       6190.01       111.62 o                         
   8   2   3        121.42        155.46        28.59 o                         
   9   2   3       2043.59       1953.55        95.54 o                         
  10   2   3       2058.54       2235.10        88.67 o                         
  11   2   3      12233.75      12442.24       274.73 o                         
  12   2   3       6655.01       7399.80       200.75 o                         
  13   2   3        299.47        220.26        77.74 o                         
  14   2   3        726.68       1033.10       133.03 o                         
  15   2   3         34.86          0.81       136.71 o                         
 -13   3   3       2859.88       3024.26       219.01 o                         
 -12   3   3        451.26        361.70        92.61 o                         
 -11   3   3       3155.89       3563.80       157.25 o                         
 -10   3   3       1631.68       1667.62       137.73 o                         
  -9   3   3       4039.85       3973.14       150.00 o                         
  -8   3   3         22.28         -7.64        41.08 o                         
  -7   3   3       3195.99       3104.89        86.90 o                         
  -6   3   3        906.94        940.77        47.17 o                         
  -5   3   3       4186.59       3909.53        87.69 o                         
  -4   3   3       3125.42       3248.36        74.50 o                         
  -3   3   3       8445.41       8730.71       137.47 o                         
  -2   3   3      41165.59      44944.57       643.40 o                         
  -1   3   3      56034.80      59378.37      1080.16 o                         
   0   3   3       1207.83       1338.40        40.89 o                         
   1   3   3      31901.25      30415.81       691.68 o                         
   2   3   3        295.61        172.96        15.63 o                         
   3   3   3       1232.96       1436.88        36.60 o                         
   4   3   3        297.22        198.59        17.59 o                         
   5   3   3       9309.02       9022.91       139.25 o                         
   6   3   3       4257.15       4351.67        82.37 o                         
   7   3   3       5928.47       5564.74       102.74 o                         
   8   3   3        475.26        472.16        35.90 o                         
   9   3   3       3064.66       3219.64       106.77 o                         
  10   3   3        365.39        582.17        66.46 o                         
  11   3   3       3391.66       3399.61       156.47 o                         
  12   3   3       1013.75        966.28        86.22 o                         
  13   3   3       3158.80       3344.79       154.08 o                         
  14   3   3       3773.04       3959.92       206.61 o                         
  15   3   3          3.34        -17.51       109.96 o                         
 -13   4   3       4178.61       3782.71       201.91 o                         
 -12   4   3        383.25        563.89       141.96 o                         
 -11   4   3       2024.91       2090.27       160.88 o                         
 -10   4   3       1694.66       1627.56       109.11 o                         
  -9   4   3        130.19        157.08        56.48 o                         
  -8   4   3         43.02         78.43        46.18 o                         
  -7   4   3       6353.32       6013.04       146.73 o                         
  -6   4   3        143.41        130.09        29.86 o                         
  -5   4   3       3049.46       2736.25        78.91 o                         
  -4   4   3        175.09         76.54        27.84 o                         
  -3   4   3       9983.08      10372.41       162.64 o                         
  -2   4   3        654.29        679.03        42.45 o                         
  -1   4   3       1515.27       1458.09        45.30 o                         
   0   4   3         23.18         15.74        13.51 o                         
   1   4   3      30481.27      29776.14       467.46 o                         
   2   4   3       5202.48       4983.30        88.89 o                         
   3   4   3        165.22        209.42        18.24 o                         
   4   4   3      24286.30      24881.87       366.21 o                         
   5   4   3       1877.55       1762.17        80.00 o                         
   6   4   3        121.26         76.07        24.78 o                         
   7   4   3       9109.56       8154.63       151.44 o                         
   8   4   3       2630.88       2560.95       112.31 o                         
   9   4   3        786.31        840.56        85.23 o                         
  10   4   3       1591.82       2097.19       121.05 o                         
  11   4   3        913.26       1042.18       105.21 o                         
  12   4   3        253.81        807.16        88.58 o                         
  13   4   3       5959.33       6332.42       287.63 o                         
  14   4   3       1053.08       1118.13       105.19 o                         
  15   4   3       1219.46       1245.58       158.61 o                         
 -12   5   3        748.21        818.12       128.98 o                         
 -11   5   3         13.78        -49.68        74.47 o                         
 -10   5   3        693.04        835.60       127.35 o                         
  -9   5   3       1251.86       1276.80        96.04 o                         
  -8   5   3        896.69        837.60        95.56 o                         
  -7   5   3       3371.41       3197.30       185.67 o                         
  -6   5   3       2636.93       2449.93        90.26 o                         
  -5   5   3       3417.39       3263.70        87.60 o                         
  -4   5   3       1859.44       1790.67        66.11 o                         
  -3   5   3       1876.73       1828.56        71.51 o                         
  -2   5   3       2826.70       2964.28        71.91 o                         
  -1   5   3      12230.17      12952.14       209.10 o                         
   0   5   3       4705.31       4876.42       109.71 o                         
   1   5   3        593.72        509.84        29.57 o                         
   2   5   3       1505.03       1592.10        57.67 o                         
   3   5   3       2557.78       2490.23        57.97 o                         
   4   5   3        325.67        429.82        27.91 o                         
   5   5   3        766.38        954.45        47.83 o                         
   6   5   3        385.88        532.42        44.05 o                         
   7   5   3       1409.87       1564.97        52.13 o                         
   8   5   3       1470.01       1484.64        77.64 o                         
   9   5   3      12709.52      12604.84       242.02 o                         
  10   5   3        301.92        322.71        49.09 o                         
  11   5   3       2947.48       3737.17       157.91 o                         
  12   5   3        428.03        328.96        65.64 o                         
  13   5   3       2735.63       3238.84       189.76 o                         
  14   5   3         50.03         98.51        72.56 o                         
  15   5   3        489.02        709.55       118.16 o                         
 -12   6   3          8.61         80.35       102.70 o                         
 -11   6   3       2497.46       2588.09       193.21 o                         
 -10   6   3          5.03         87.65        88.16 o                         
  -9   6   3       3787.29       3555.91       254.16 o                         
  -8   6   3        175.08        234.26        65.28 o                         
  -7   6   3       2074.22       2033.12       104.37 o                         
  -6   6   3        218.60        189.03        45.55 o                         
  -5   6   3       2696.43       2706.52        91.51 o                         
  -4   6   3         56.95         71.20        28.72 o                         
  -3   6   3       8185.63       8256.34       166.22 o                         
  -2   6   3      20387.60      21297.47       332.20 o                         
  -1   6   3        914.15        940.69        43.06 o                         
   0   6   3        195.33        122.03        26.42 o                         
   1   6   3       7424.01       8747.58       195.75 o                         
   2   6   3       2853.64       2870.87        67.73 o                         
   3   6   3      12301.94      12329.13       200.66 o                         
   4   6   3       2677.57       3033.14        70.19 o                         
   5   6   3         27.65         27.91        23.92 o                         
   6   6   3       7580.05       7531.41       154.01 o                         
   7   6   3        982.52       1088.49        64.53 o                         
   8   6   3       3093.89       3197.50       191.46 o                         
   9   6   3       9394.38       9419.72       217.15 o                         
  10   6   3         12.20        285.40        72.99 o                         
  11   6   3       2793.43       2757.61       142.30 o                         
  12   6   3        136.70        202.51        62.23 o                         
  13   6   3       1672.30       1832.61       118.92 o                         
  14   6   3        217.31        141.05        75.37 o                         
  15   6   3        890.10       1296.76       116.88 o                         
 -11   7   3        466.15        239.62       115.61 o                         
 -10   7   3         70.09         94.91        97.30 o                         
  -9   7   3       1562.29       1584.83       185.01 o                         
  -8   7   3         18.35        -32.03       103.36 o                         
  -7   7   3        779.02        724.21       101.16 o                         
  -6   7   3       2637.88       2748.98       116.08 o                         
  -5   7   3       2837.36       3266.88       103.59 o                         
  -4   7   3        130.99        133.58        35.89 o                         
  -3   7   3      13167.13      14498.63       267.08 o                         
  -2   7   3         28.06         14.44        20.95 o                         
  -1   7   3        209.30        247.53        29.18 o                         
   0   7   3       1909.66       1896.59        64.94 o                         
   1   7   3       5785.81       5892.03       108.45 o                         
   2   7   3       1312.19       1612.62        56.00 o                         
   3   7   3       3352.26       3612.02        82.00 o                         
   4   7   3        932.47        781.16        42.39 o                         
   5   7   3       1131.28       1108.38        40.79 o                         
   6   7   3       1304.49       1345.74        64.63 o                         
   7   7   3        823.00        751.83        59.19 o                         
   8   7   3       1531.18       2081.98       178.72 o                         
   9   7   3        421.97        620.50       102.62 o                         
  10   7   3       1884.94       1780.42        98.61 o                         
  11   7   3       1649.65       1781.56       105.45 o                         
  12   7   3       2022.22       1810.66       125.55 o                         
  13   7   3        732.12        538.90        95.09 o                         
  14   7   3        206.58        140.71       133.84 o                         
  15   7   3       1624.92       1560.86       239.02 o                         
 -10   8   3        166.35        205.02       105.75 o                         
  -9   8   3       2671.80       2140.47       261.10 o                         
  -8   8   3       1998.83       1893.52       161.41 o                         
  -7   8   3       3553.31       3762.89       287.99 o                         
  -6   8   3        906.98       1045.55        95.99 o                         
  -5   8   3        913.81        961.94        81.23 o                         
  -4   8   3         67.67         62.43        47.58 o                         
  -3   8   3       2194.66       2420.50        85.45 o                         
  -2   8   3        596.00        615.44        44.62 o                         
  -1   8   3      17286.98      17774.08       290.99 o                         
   0   8   3       1643.65       1730.98        66.75 o                         
   1   8   3       7943.28       8387.29       145.88 o                         
   2   8   3       5380.11       5869.66       149.96 o                         
   3   8   3       6916.95       6953.24       133.94 o                         
   4   8   3        411.60        419.31        34.57 o                         
   5   8   3       3595.59       3521.04        91.11 o                         
   6   8   3        100.07         51.06        36.91 o                         
   7   8   3       1333.32       1307.99        77.90 o                         
   8   8   3       4685.88       5086.77       234.44 o                         
   9   8   3       1588.15       2015.41       377.46 o                         
  10   8   3         10.10        -19.43        49.09 o                         
  11   8   3       2549.68       2641.64       152.26 o                         
  12   8   3        231.59        257.84        79.42 o                         
  13   8   3          4.94         26.11        74.83 o                         
  14   8   3          2.58         75.02        85.14 o                         
  15   8   3        110.45        393.05       104.60 o                         
  -9   9   3        454.97        498.04       119.00 o                         
  -8   9   3        464.75        459.76       112.46 o                         
  -7   9   3       1848.35       1873.06       318.30 o                         
  -6   9   3        466.73        547.55       104.49 o                         
  -5   9   3        294.01        584.58        83.93 o                         
  -4   9   3       1074.40       1076.44        85.70 o                         
  -3   9   3       2078.46       2334.46       116.61 o                         
  -2   9   3       2401.47       2657.11       119.97 o                         
  -1   9   3       3635.53       3959.20       213.26 o                         
   0   9   3       1957.19       1941.19        95.54 o                         
   1   9   3         41.28         38.56        28.14 o                         
   2   9   3         29.78         24.94        31.61 o                         
   3   9   3       2246.44       2264.76        81.33 o                         
   4   9   3       3441.45       3612.27        99.21 o                         
   5   9   3       2531.41       2575.06       102.86 o                         
   6   9   3        403.61        322.51        51.07 o                         
   7   9   3       4107.16       3958.87       135.41 o                         
   8   9   3       3249.20       3113.69       126.32 o                         
   9   9   3       2923.45       2786.55       125.78 o                         
  10   9   3          7.82        159.13        56.35 o                         
  11   9   3       1491.16       1587.58       115.86 o                         
  12   9   3        258.50        163.21        68.04 o                         
  13   9   3        190.10        267.79       147.92 o                         
  14   9   3        137.10        313.85        91.17 o                         
  15   9   3       1439.64       1827.02       157.21 o                         
  -8  10   3         13.28        -87.79        87.79 o                         
  -7  10   3         70.13        -35.58        90.21 o                         
  -6  10   3        520.38        425.29       107.76 o                         
  -5  10   3        220.31        244.14        77.63 o                         
  -4  10   3         51.47         61.44        60.77 o                         
  -3  10   3        450.49        437.66        70.93 o                         
  -2  10   3       2431.02       2384.16       145.69 o                         
  -1  10   3       1890.30       2104.21       109.12 o                         
   0  10   3        269.45        222.01        51.15 o                         
   1  10   3      11119.47      11602.20       364.84 o                         
   2  10   3       1760.62       2098.10        91.46 o                         
   3  10   3         89.46         40.51        34.35 o                         
   4  10   3       2677.42       2604.15       119.29 o                         
   5  10   3         36.41         28.94        41.29 o                         
   6  10   3       2907.85       2836.01       143.67 o                         
   7  10   3       1441.55       1691.22        97.23 o                         
   8  10   3       3283.46       3243.44       131.74 o                         
   9  10   3        409.01        560.77        72.63 o                         
  10  10   3        126.67        106.99        63.18 o                         
  11  10   3        903.27       1159.04        96.12 o                         
  12  10   3        837.14        706.96       101.79 o                         
  13  10   3       1286.82       1631.23       217.12 o                         
  14  10   3        274.14        497.44       125.46 o                         
  -7  11   3         80.77        -16.11        99.43 o                         
  -6  11   3         62.19        135.34       153.32 o                         
  -5  11   3       4312.56       4250.24       203.38 o                         
  -4  11   3          5.18         -8.61        71.24 o                         
  -3  11   3        311.74        294.41        72.75 o                         
  -2  11   3       1727.47       2071.25       120.32 o                         
  -1  11   3        166.48        107.08        57.34 o                         
   0  11   3       7068.26       7406.32       201.31 o                         
   1  11   3       5524.93       5828.92       172.35 o                         
   2  11   3       1158.08       1209.79        85.78 o                         
   3  11   3       1570.35       1429.87        80.90 o                         
   4  11   3        547.02        517.58        77.49 o                         
   5  11   3        644.94        677.08        82.50 o                         
   6  11   3       3057.55       2690.40       119.58 o                         
   7  11   3       9958.35       9373.94       231.72 o                         
   8  11   3       2459.45       2605.67       125.02 o                         
   9  11   3         32.00         99.60        62.09 o                         
  10  11   3        974.97        991.51        94.53 o                         
  11  11   3         15.26        344.31        92.39 o                         
  12  11   3         20.31        -16.44        69.20 o                         
  13  11   3        264.66        657.05       109.25 o                         
  14  11   3         93.90         23.15        88.48 o                         
  -6  12   3        108.20        -95.53        95.53 o                         
  -5  12   3        232.91         67.65       109.89 o                         
  -4  12   3       1781.41       1670.10       134.45 o                         
  -3  12   3       2870.48       2803.95       147.59 o                         
  -2  12   3        266.86        225.43        72.11 o                         
  -1  12   3        337.79        375.54        78.60 o                         
   0  12   3       1147.23       1330.45       101.52 o                         
   1  12   3       2374.72       2473.38       142.44 o                         
   2  12   3         24.97         82.78        53.48 o                         
   3  12   3       5873.60       5427.60       175.15 o                         
   4  12   3       4287.73       3729.05       190.08 o                         
   5  12   3        258.80        215.77        73.77 o                         
   6  12   3       1196.51        979.14       103.18 o                         
   7  12   3       3793.42       3660.81       178.25 o                         
   8  12   3       1038.16       1182.99       112.28 o                         
   9  12   3        558.36        502.29        78.24 o                         
  10  12   3        948.29        993.89        96.25 o                         
  11  12   3         10.82        -46.78        66.75 o                         
  12  12   3       1988.51       2183.56       133.82 o                         
  13  12   3         69.38        254.61        97.28 o                         
  -5  13   3        176.11        180.97       105.10 o                         
  -4  13   3        585.85        700.29       145.46 o                         
  -3  13   3       2394.46       2666.00       167.75 o                         
  -2  13   3         60.38         87.31        73.78 o                         
  -1  13   3        290.34        285.35        76.64 o                         
   0  13   3          1.06        -63.76        63.76 o                         
   1  13   3       3772.95       4045.81       170.79 o                         
   2  13   3        985.67        933.14       109.97 o                         
   3  13   3      10078.48       9741.79       293.65 o                         
   4  13   3         24.51        109.37        65.27 o                         
   5  13   3        195.50        203.48        76.87 o                         
   6  13   3        324.19        202.25        81.03 o                         
   7  13   3        898.68       1003.01       129.24 o                         
   8  13   3          1.11        151.79        78.18 o                         
   9  13   3       1440.67       1733.97       139.70 o                         
  10  13   3        130.54        317.39        90.95 o                         
  11  13   3        145.21        315.68       105.18 o                         
  12  13   3       1714.20       1655.03       127.49 o                         
  -3  14   3        684.67        604.14       109.72 o                         
  -2  14   3       1455.81       1463.86       135.40 o                         
  -1  14   3        484.46        459.03        92.05 o                         
   0  14   3          3.13        -20.50        70.37 o                         
   1  14   3        432.89        429.30       102.99 o                         
   2  14   3        886.30        898.67       117.20 o                         
   3  14   3       1326.38       1299.05       126.10 o                         
   4  14   3          2.73        -73.26        73.26 o                         
   5  14   3       2173.49       2110.93       134.39 o                         
   6  14   3         45.79         11.61        82.35 o                         
   7  14   3         65.11        169.09        87.82 o                         
   8  14   3        323.82        257.59        93.12 o                         
   9  14   3       1439.89       1232.30       125.73 o                         
  10  14   3       1086.60       1099.85       129.71 o                         
  11  14   3         20.89         41.02        89.23 o                         
  -1  15   3        135.19       -116.65       118.97 o                         
   0  15   3         16.58       -104.60       104.60 o                         
   1  15   3         62.62        205.12       100.61 o                         
   2  15   3        531.39        609.74       111.19 o                         
   3  15   3        322.17        205.83        94.80 o                         
   4  15   3       1050.07       1111.05       128.02 o                         
   5  15   3       1824.51       1937.47       135.77 o                         
   6  15   3        268.36        272.04        85.17 o                         
   7  15   3        214.90        166.72        90.92 o                         
   8  15   3         55.57         21.91        90.85 o                         
   9  15   3       2123.91       2173.62       168.28 o                         
  10  15   3        346.10        343.83       106.48 o                         
   2  16   3         34.85        -65.56       198.56 o                         
   3  16   3        196.76        171.59       102.94 o                         
   4  16   3        769.81        790.13       127.95 o                         
   5  16   3       3739.74       3574.51       221.17 o                         
   6  16   3         86.11         91.65        83.62 o                         
   7  16   3        267.77        167.02        90.51 o                         
  -6 -16   4        131.68        139.36        89.98 o                         
  -5 -16   4       1590.21       1492.25       220.90 o                         
  -4 -16   4        325.61        219.01       119.46 o                         
  -3 -16   4        544.12        483.30       237.90 o                         
  -9 -15   4        322.09        386.06       126.54 o                         
  -8 -15   4         74.78         34.03        84.50 o                         
  -7 -15   4        969.42       1020.36       126.25 o                         
  -6 -15   4        210.84         57.46        80.36 o                         
  -5 -15   4          2.86        -74.71        74.71 o                         
  -4 -15   4       3344.92       3887.54       211.64 o                         
  -3 -15   4        467.99        385.55       102.01 o                         
  -2 -15   4       4537.14       4547.85       224.09 o                         
  -1 -15   4       1295.22       1162.64       149.25 o                         
   0 -15   4       3722.25       3783.46       208.86 o                         
   1 -15   4       2583.61       2601.32       183.73 o                         
 -11 -14   4        538.47        368.30       109.42 o                         
 -10 -14   4         95.57         59.14        84.78 o                         
  -9 -14   4       2815.22       2629.47       168.73 o                         
  -8 -14   4        174.62        239.41        95.17 o                         
  -7 -14   4         94.87         67.81        91.39 o                         
  -6 -14   4        100.89        115.08        85.93 o                         
  -5 -14   4        761.69        767.52       102.31 o                         
  -4 -14   4         26.03         53.55        69.56 o                         
  -3 -14   4        373.87        409.36       117.89 o                         
  -2 -14   4       2323.32       2675.92       169.06 o                         
  -1 -14   4       1019.35        974.99       121.33 o                         
   0 -14   4      10790.30      12108.73       311.42 o                         
   1 -14   4        164.24        169.08        83.63 o                         
   2 -14   4        703.72        658.07       112.71 o                         
   3 -14   4       1301.43       1401.13       128.36 o                         
 -12 -13   4        908.38        994.04       178.53 o                         
 -11 -13   4         58.22        119.84        85.99 o                         
 -10 -13   4       1763.65       1829.17       191.43 o                         
  -9 -13   4        120.99         52.85        75.37 o                         
  -8 -13   4       8441.95       7661.34       271.26 o                         
  -7 -13   4       1104.04       1178.98       114.44 o                         
  -6 -13   4       2034.16       1910.89       203.60 o                         
  -5 -13   4       4614.74       4253.19       197.36 o                         
  -4 -13   4       2553.51       2547.89       138.90 o                         
  -3 -13   4        763.07        841.85       102.00 o                         
  -2 -13   4         13.18        -16.51        71.84 o                         
  -1 -13   4        298.72        387.87        77.62 o                         
   0 -13   4        255.15        390.20        80.43 o                         
   1 -13   4        436.14        524.96        87.91 o                         
   2 -13   4        636.99        719.49        97.96 o                         
   3 -13   4        268.58        280.81        87.06 o                         
   4 -13   4       2454.46       2804.99       161.60 o                         
   5 -13   4        265.50        337.00       156.46 o                         
 -13 -12   4        373.99        360.35       100.59 o                         
 -12 -12   4        896.92        829.59       112.09 o                         
 -11 -12   4       1731.62       1564.73       114.01 o                         
 -10 -12   4          3.83         32.95        75.06 o                         
  -9 -12   4       2545.70       2592.86       169.26 o                         
  -8 -12   4       2703.60       2704.89       156.91 o                         
  -7 -12   4        949.45        941.84       100.03 o                         
  -6 -12   4       2481.56       2360.48       140.96 o                         
  -5 -12   4       3738.93       3367.13       165.53 o                         
  -4 -12   4       2190.54       2188.10       119.85 o                         
  -3 -12   4        458.57        485.53        77.67 o                         
  -2 -12   4        443.13        519.34        70.33 o                         
  -1 -12   4        463.02        537.92        74.54 o                         
   0 -12   4         73.23        171.69        66.68 o                         
   1 -12   4        332.64        219.86        68.05 o                         
   2 -12   4       1729.64       2058.53       128.48 o                         
   3 -12   4         69.58         29.30        74.46 o                         
   4 -12   4        598.72        730.98        95.66 o                         
   5 -12   4         56.35         31.28        81.32 o                         
   6 -12   4        889.38        771.40       490.79 o                         
 -13 -11   4        432.80        270.69        96.25 o                         
 -12 -11   4       6609.78       6416.80       278.76 o                         
 -11 -11   4        174.06        231.02        69.86 o                         
 -10 -11   4       1116.40       1229.46        98.06 o                         
  -9 -11   4         30.36         22.39        54.12 o                         
  -8 -11   4        460.43        591.38        83.30 o                         
  -7 -11   4        141.68        242.89        65.88 o                         
  -6 -11   4        251.45        416.28        72.80 o                         
  -5 -11   4       1210.79       1420.01       109.12 o                         
  -4 -11   4        816.67        773.02        86.78 o                         
  -3 -11   4      15834.18      16296.93       311.71 o                         
  -2 -11   4         12.91         17.65        46.76 o                         
  -1 -11   4       2342.64       2884.34       140.45 o                         
   0 -11   4       1779.70       1549.49       100.07 o                         
   1 -11   4        291.18        334.40        68.49 o                         
   2 -11   4       1222.57       1418.58       101.95 o                         
   3 -11   4       1511.81       1591.85       110.17 o                         
   4 -11   4        244.76        322.48        79.94 o                         
   5 -11   4       1589.69       1545.12       120.23 o                         
   6 -11   4       4460.05       4538.80       222.63 o                         
   7 -11   4        220.27          0.62       233.22 o                         
 -14 -10   4        831.58        918.68       184.63 o                         
 -13 -10   4       2009.85       2194.33       154.65 o                         
 -12 -10   4       4406.51       4191.33       194.24 o                         
 -11 -10   4        370.86        439.83        76.33 o                         
 -10 -10   4        808.43        972.63        84.51 o                         
  -9 -10   4       1693.61       1908.85       106.25 o                         
  -8 -10   4        278.83        285.66        59.11 o                         
  -7 -10   4       3899.83       3690.97       132.69 o                         
  -6 -10   4       3943.65       4017.47       134.81 o                         
  -5 -10   4      13420.78      13088.62       319.14 o                         
  -4 -10   4       7802.00       7726.73       188.50 o                         
  -3 -10   4        331.93        334.38        51.28 o                         
  -2 -10   4        638.14        642.17        57.94 o                         
  -1 -10   4       5658.64       6502.43       229.43 o                         
   0 -10   4       4531.67       4818.77       152.78 o                         
   1 -10   4        892.90        840.92        77.00 o                         
   2 -10   4      10847.95      12175.60       281.72 o                         
   3 -10   4       2076.43       2068.73       115.19 o                         
   4 -10   4      21182.82      23166.16       473.31 o                         
   5 -10   4       1948.20       1990.03       119.87 o                         
   6 -10   4        711.12        709.52        89.75 o                         
   7 -10   4       1466.27       1130.79       292.23 o                         
   8 -10   4         17.18        100.59       185.45 o                         
 -14  -9   4       1573.09       1639.94       151.68 o                         
 -13  -9   4         93.34         82.82        84.90 o                         
 -12  -9   4        377.92        478.73        88.29 o                         
 -11  -9   4       1286.77       1233.57       122.76 o                         
 -10  -9   4       1756.99       1630.29        98.65 o                         
  -9  -9   4        912.63        702.83        69.59 o                         
  -8  -9   4        235.86        196.65        51.56 o                         
  -7  -9   4        871.09        851.52        68.54 o                         
  -6  -9   4       4798.84       4728.42       137.00 o                         
  -5  -9   4       3562.89       3369.91       113.81 o                         
  -4  -9   4       7726.95       7651.83       159.30 o                         
  -3  -9   4       2897.22       2952.38        89.66 o                         
  -2  -9   4       5534.22       5742.65       138.33 o                         
  -1  -9   4        608.52        616.41        59.80 o                         
   0  -9   4       1064.58       1095.95        74.33 o                         
   1  -9   4       3266.15       3753.70       131.15 o                         
   2  -9   4        735.66        756.60        70.44 o                         
   3  -9   4       6728.05       7358.84       197.58 o                         
   4  -9   4       4334.42       4305.80       158.22 o                         
   5  -9   4       3474.30       3613.30       153.81 o                         
   6  -9   4        797.94        914.74       101.21 o                         
   7  -9   4        170.49        126.04        83.25 o                         
   8  -9   4          1.03         32.01       119.27 o                         
   9  -9   4         48.25         92.53       135.95 o                         
 -15  -8   4        232.12        182.30        86.74 o                         
 -14  -8   4         42.92          1.00        75.75 o                         
 -13  -8   4       2861.07       2980.32       152.51 o                         
 -12  -8   4          1.41        -28.61        64.28 o                         
 -11  -8   4         11.05        334.07        72.55 o                         
 -10  -8   4       3808.04       3619.73       132.71 o                         
  -9  -8   4       6772.24       6151.27       194.49 o                         
  -8  -8   4        180.05        225.42        55.87 o                         
  -7  -8   4        514.39        558.44        59.82 o                         
  -6  -8   4        582.69        652.55        59.07 o                         
  -5  -8   4       3988.85       3803.14       107.64 o                         
  -4  -8   4      20458.59      19569.42       306.92 o                         
  -3  -8   4       3007.29       3292.45        80.70 o                         
  -2  -8   4       7206.40       7779.76       157.88 o                         
  -1  -8   4       1244.89       1340.46        60.86 o                         
   0  -8   4       5441.97       5831.25       229.83 o                         
   1  -8   4         51.78         53.45        37.91 o                         
   2  -8   4       4725.91       5134.82       147.26 o                         
   3  -8   4         44.32         89.00        44.94 o                         
   4  -8   4        141.29        122.73        52.18 o                         
   5  -8   4       3391.67       3490.12       140.70 o                         
   6  -8   4        646.12        588.36        74.96 o                         
   7  -8   4        300.99        367.17        70.29 o                         
   8  -8   4       1640.08       1779.58       197.86 o                         
   9  -8   4       3318.50       3031.27       646.27 o                         
  10  -8   4       3317.45       2657.96       251.58 o                         
 -15  -7   4        699.80        559.81       101.90 o                         
 -14  -7   4        283.46        137.05        78.24 o                         
 -13  -7   4         19.81        128.55        74.07 o                         
 -12  -7   4        187.06        300.61        72.19 o                         
 -11  -7   4        665.79        718.76        79.59 o                         
 -10  -7   4      15477.39      15304.69       293.26 o                         
  -9  -7   4        985.63       1128.57        69.36 o                         
  -8  -7   4      14999.36      14280.56       267.56 o                         
  -7  -7   4       2716.48       2266.36       112.24 o                         
  -6  -7   4      11535.52      10604.71       200.23 o                         
  -5  -7   4       1424.59       1128.86        43.78 o                         
  -4  -7   4        668.16        607.84        34.51 o                         
  -3  -7   4        438.24        438.75        31.03 o                         
  -2  -7   4       1463.97       1328.91        47.37 o                         
  -1  -7   4      12488.02      13390.92       223.58 o                         
   0  -7   4       1036.70       1332.25        57.00 o                         
   1  -7   4      11993.28      13680.06       250.62 o                         
   2  -7   4       1696.99       1869.59        78.28 o                         
   3  -7   4      11255.03      12867.56       295.62 o                         
   4  -7   4        729.65        861.89        70.11 o                         
   5  -7   4         75.52         62.54        47.51 o                         
   6  -7   4       8454.01       8578.17       237.10 o                         
   7  -7   4        187.22        215.68        60.57 o                         
   8  -7   4       1275.57       1351.84       130.24 o                         
   9  -7   4        586.35        370.06       128.53 o                         
  10  -7   4       2687.97       2681.82       242.93 o                         
  11  -7   4       3041.62       3023.78       524.51 o                         
 -15  -6   4          8.40        -80.16        84.61 o                         
 -14  -6   4       2550.62       2911.50       175.48 o                         
 -13  -6   4         54.48         16.67        76.72 o                         
 -12  -6   4        560.72        811.36       123.29 o                         
 -11  -6   4        186.98        216.30        67.52 o                         
 -10  -6   4       3064.87       3086.54       198.88 o                         
  -9  -6   4      24152.23      22012.32       464.39 o                         
  -8  -6   4      19053.88      18038.44       319.74 o                         
  -7  -6   4       2469.31       2417.58        70.17 o                         
  -6  -6   4        444.96        404.23        24.53 o                         
  -5  -6   4       3029.82       3001.71        77.07 o                         
  -4  -6   4       1796.85       1445.47        46.85 o                         
  -3  -6   4        520.99        669.31        33.03 o                         
  -2  -6   4        873.42        993.31        38.90 o                         
  -1  -6   4      17863.08      20208.81       287.98 o                         
   0  -6   4       2987.05       3378.18        85.04 o                         
   1  -6   4       5541.08       6357.06       123.27 o                         
   2  -6   4        368.86        406.19        27.00 o                         
   3  -6   4        348.04        403.06        31.28 o                         
   4  -6   4       6349.56       6254.14       127.70 o                         
   5  -6   4        932.20        928.68        62.06 o                         
   6  -6   4       9486.77       9493.95       231.92 o                         
   7  -6   4        767.53        846.48        79.69 o                         
   8  -6   4       3053.97       3158.86       158.34 o                         
   9  -6   4        732.07        621.49       136.43 o                         
  10  -6   4       2541.25       2261.09       228.35 o                         
  11  -6   4        329.66        470.67       139.73 o                         
  12  -6   4       1433.70       1762.70       217.22 o                         
 -15  -5   4         68.43        -99.35       111.67 o                         
 -14  -5   4       3175.13       3211.79       155.35 o                         
 -13  -5   4       2949.24       2659.23       139.25 o                         
 -12  -5   4       2846.80       3096.53       175.16 o                         
 -11  -5   4       2367.20       2421.62       114.74 o                         
 -10  -5   4      14248.43      13692.64       289.43 o                         
  -9  -5   4       8216.48       7816.05       191.53 o                         
  -8  -5   4       1753.59       1684.91        64.99 o                         
  -7  -5   4         48.15         87.59        22.47 o                         
  -6  -5   4        646.20        541.24        27.44 o                         
  -5  -5   4      26019.33      25948.39       360.31 o                         
  -4  -5   4       8542.85       9080.46       149.17 o                         
  -3  -5   4        669.91        783.88        32.43 o                         
  -2  -5   4      34667.58      35903.53       574.49 o                         
  -1  -5   4      10321.42      10913.04       173.64 o                         
   0  -5   4       5929.50       6896.52       133.07 o                         
   1  -5   4        361.71        434.15        30.32 o                         
   2  -5   4       6652.75       7973.12       138.81 o                         
   3  -5   4       9574.37      10735.31       182.09 o                         
   4  -5   4       3842.90       3961.13        91.40 o                         
   5  -5   4        496.64        569.56        41.38 o                         
   6  -5   4       3008.41       2924.82        91.36 o                         
   7  -5   4       4198.02       4223.57       123.30 o                         
   8  -5   4       4763.79       4665.63       123.33 o                         
   9  -5   4         30.99        127.01        59.95 o                         
  10  -5   4       2962.93       3059.95       414.92 o                         
  11  -5   4        207.93        154.74       210.74 o                         
  12  -5   4          0.03         69.45       125.17 o                         
 -15  -4   4         17.74        -70.84        70.84 o                         
 -14  -4   4       1775.92       1750.71       124.08 o                         
 -13  -4   4       3897.75       4015.73       166.39 o                         
 -12  -4   4         57.54        478.91        69.67 o                         
 -11  -4   4         87.87        278.65        56.84 o                         
 -10  -4   4       1815.45       1771.93        93.77 o                         
  -9  -4   4       4003.62       3801.14        95.59 o                         
  -8  -4   4       4783.15       4682.23       109.30 o                         
  -7  -4   4         97.80         81.64        21.46 o                         
  -6  -4   4      23067.45      21291.70       301.33 o                         
  -5  -4   4       8782.94       8869.14       137.13 o                         
  -4  -4   4         23.02         15.38        12.69 o                         
  -3  -4   4       5754.83       6363.24        99.98 o                         
  -2  -4   4        406.49        374.76        21.00 o                         
  -1  -4   4         41.24         22.51        12.49 o                         
   0  -4   4      28250.31      32420.88       410.97 o                         
   1  -4   4         37.32          6.76        11.89 o                         
   2  -4   4      14186.29      16046.67       247.14 o                         
   3  -4   4       3162.56       3487.68        76.54 o                         
   4  -4   4       6332.24       7286.28       216.57 o                         
   5  -4   4       4248.84       4885.35       104.69 o                         
   6  -4   4       2463.55       2518.44        78.78 o                         
   7  -4   4       1397.69       1434.25        66.90 o                         
   8  -4   4         48.74         40.56        33.25 o                         
   9  -4   4        473.85        489.45        71.68 o                         
  10  -4   4         41.43        366.13       125.20 o                         
  11  -4   4       1798.38       1627.13       144.49 o                         
  12  -4   4         41.13        273.72       108.83 o                         
  13  -4   4        150.15        144.87       129.79 o                         
 -15  -3   4       1955.64       2174.95       186.40 o                         
 -14  -3   4        685.12        850.30       113.52 o                         
 -13  -3   4        836.94        595.75        92.16 o                         
 -12  -3   4         26.93         15.20        68.86 o                         
 -11  -3   4         78.88         46.53        75.44 o                         
 -10  -3   4         26.58        211.18        53.90 o                         
  -9  -3   4        895.54        903.49        84.73 o                         
  -8  -3   4        931.38       1041.33        51.99 o                         
  -7  -3   4       3909.86       3868.05        84.65 o                         
  -6  -3   4      30105.03      28475.45       421.43 o                         
  -5  -3   4        460.35        287.23        22.64 o                         
  -4  -3   4      38574.81      36841.39       493.26 o                         
  -3  -3   4         17.23        104.02        16.12 o                         
  -2  -3   4      17354.70      17330.11       237.19 o                         
  -1  -3   4       7649.17       8382.70       121.07 o                         
   0  -3   4      19238.07      20961.07       292.89 o                         
   1  -3   4       7951.06       9028.39       133.82 o                         
   2  -3   4       6221.13       7169.73       119.64 o                         
   3  -3   4      12470.96      13258.71       208.02 o                         
   4  -3   4        124.68         95.99        19.91 o                         
   5  -3   4      13094.53      12887.96       212.72 o                         
   6  -3   4       6469.48       6188.79       124.55 o                         
   7  -3   4       6713.46       6259.26       121.38 o                         
   8  -3   4        961.57       1103.77        78.69 o                         
   9  -3   4       1023.78       1068.32        88.16 o                         
  10  -3   4        227.74        127.34        60.08 o                         
  11  -3   4         75.02        101.38        80.25 o                         
  12  -3   4        273.47        263.40       100.44 o                         
  13  -3   4         90.58        292.35       120.51 o                         
 -15  -2   4       2621.48       2222.86       214.07 o                         
 -14  -2   4        253.26        264.49        92.35 o                         
 -13  -2   4       3055.49       3283.60       171.45 o                         
 -12  -2   4        457.25        560.23        85.35 o                         
 -11  -2   4          6.00         13.38        50.79 o                         
 -10  -2   4       2319.76       2370.73       107.16 o                         
  -9  -2   4        557.29        638.54        57.31 o                         
  -8  -2   4       2620.43       2771.47        97.04 o                         
  -7  -2   4       5942.81       5510.18       100.47 o                         
  -6  -2   4       9525.30       9087.20       153.33 o                         
  -5  -2   4      12707.20      11514.61       182.40 o                         
  -4  -2   4      16896.06      16271.91       244.09 o                         
  -3  -2   4      11584.86      10638.65       161.96 o                         
  -2  -2   4      30357.26      30028.03       374.09 o                         
  -1  -2   4        166.92         76.90         9.18 o                         
   0  -2   4       2267.53       2145.70        47.68 o                         
   1  -2   4         12.83         12.69         9.16 o                         
   2  -2   4       2470.61       2906.30        74.35 o                         
   3  -2   4       2191.08       2762.31        84.30 o                         
   4  -2   4       3121.96       3115.13        68.47 o                         
   5  -2   4        229.11        257.24        24.10 o                         
   6  -2   4       1291.55       1086.39        52.92 o                         
   7  -2   4       9813.61       9217.42       169.16 o                         
   8  -2   4         36.15         71.24        31.45 o                         
   9  -2   4        341.57        307.24        42.24 o                         
  10  -2   4      12267.94      11577.78       264.55 o                         
  11  -2   4        200.71        591.37        79.82 o                         
  12  -2   4        722.73        378.89       102.76 o                         
  13  -2   4         97.80         88.22       100.52 o                         
  14  -2   4        270.64        232.72       138.30 o                         
 -15  -1   4         62.26         99.28       217.30 o                         
 -14  -1   4       4598.80       4330.00       210.09 o                         
 -13  -1   4       1112.03        858.13       107.29 o                         
 -12  -1   4        247.25        345.37        71.73 o                         
 -11  -1   4       1879.52       1898.14       127.33 o                         
 -10  -1   4       7991.13       8437.17       221.24 o                         
  -9  -1   4        461.79        448.13        77.34 o                         
  -8  -1   4      11413.06      11117.56       234.39 o                         
  -7  -1   4        216.91        170.33        31.55 o                         
  -6  -1   4      25314.66      24800.75       347.07 o                         
  -5  -1   4      30796.46      29451.77       402.46 o                         
  -4  -1   4      27462.66      26672.23       387.85 o                         
  -3  -1   4        149.95        259.06        15.57 o                         
  -2  -1   4       2825.36       2374.79        43.82 o                         
  -1  -1   4       6004.86       5396.37       113.99 o                         
   0  -1   4        305.26        228.49        13.52 o                         
   1  -1   4       9125.52       9226.74       178.86 o                         
   2  -1   4       4120.16       4331.54        73.63 o                         
   3  -1   4      25957.31      27931.03       410.95 o                         
   4  -1   4       4614.26       4414.55        88.57 o                         
   5  -1   4        211.53        153.19        21.09 o                         
   6  -1   4       5792.61       5910.17       114.61 o                         
   7  -1   4        884.87        854.89        62.42 o                         
   8  -1   4      17564.46      17732.80       289.76 o                         
   9  -1   4        256.28        410.17        55.24 o                         
  10  -1   4       9854.54      10719.12       245.32 o                         
  11  -1   4        832.21        797.72        78.19 o                         
  12  -1   4       1518.07       2116.93       165.80 o                         
  13  -1   4        308.06        317.23       147.32 o                         
  14  -1   4       1196.49        963.33       144.70 o                         
 -14   0   4       1186.46       1322.85       127.92 o                         
 -13   0   4        448.80        384.41        79.42 o                         
 -12   0   4        423.48        394.83        76.22 o                         
 -11   0   4        137.95        176.68        61.55 o                         
 -10   0   4       1015.54        889.95        74.92 o                         
  -9   0   4       5244.67       5267.39       148.61 o                         
  -8   0   4       1494.93       1361.18        97.39 o                         
  -7   0   4      31848.11      31166.97       506.75 o                         
  -6   0   4      20118.11      18328.16       309.75 o                         
  -5   0   4        181.87        224.25        23.48 o                         
  -4   0   4        579.50        430.34        26.14 o                         
  -3   0   4       2265.68       2366.66        47.55 o                         
  -2   0   4        387.68        541.12        20.89 o                         
  -1   0   4         68.48         -3.48         8.28 o                         
   0   0   4       9813.31       8682.63       163.85 o                         
   1   0   4       2748.09       3163.68        49.56 o                         
   2   0   4      15769.47      15759.29       229.10 o                         
   3   0   4       5425.24       4668.89        86.95 o                         
   4   0   4      34985.58      34106.17       570.05 o                         
   5   0   4       3271.50       3125.79        72.28 o                         
   6   0   4      18994.48      17129.22       268.04 o                         
   7   0   4      21192.52      20919.85       325.68 o                         
   8   0   4       1063.79       1071.12        53.47 o                         
   9   0   4       1596.12       1891.27        74.62 o                         
  10   0   4       3584.75       3483.07       127.72 o                         
  11   0   4       3261.61       3238.64       163.93 o                         
  12   0   4        658.24        531.82        72.81 o                         
  13   0   4        168.83         53.96        88.29 o                         
  14   0   4         27.07         32.40       218.23 o                         
 -14   1   4       1675.19       1570.22       193.55 o                         
 -13   1   4         31.48        -21.92        71.60 o                         
 -12   1   4        472.06        556.57        78.67 o                         
 -11   1   4       1394.62       1481.42       100.58 o                         
 -10   1   4       4062.62       3989.92       213.73 o                         
  -9   1   4       2660.78       2805.25       136.47 o                         
  -8   1   4         49.80        167.13        41.17 o                         
  -7   1   4       4915.40       4876.87       117.98 o                         
  -6   1   4       1734.36       1691.62        66.68 o                         
  -5   1   4      24875.35      23926.67       333.75 o                         
  -4   1   4       6116.44       6112.31       121.37 o                         
  -3   1   4       1709.58       1707.58        37.37 o                         
  -2   1   4       1853.59       1924.70        39.46 o                         
  -1   1   4       8990.58       9969.87       140.05 o                         
   0   1   4       3204.87       3756.48        62.25 o                         
   1   1   4      10935.91      10683.32       212.14 o                         
   2   1   4       2020.81       1785.96        37.84 o                         
   3   1   4      41368.10      42988.92       538.93 o                         
   4   1   4      41890.29      42613.86       607.97 o                         
   5   1   4        814.07        778.71        34.51 o                         
   6   1   4       9938.37       9160.10       156.71 o                         
   7   1   4        206.90        256.39        29.54 o                         
   8   1   4        327.44        356.19        35.79 o                         
   9   1   4       7530.03       7307.05       161.17 o                         
  10   1   4       1571.25       1464.28        84.71 o                         
  11   1   4       1524.08       1771.59       100.98 o                         
  12   1   4        265.30        599.74        72.39 o                         
  13   1   4        199.10        249.34       106.56 o                         
  14   1   4        201.42        536.00       269.75 o                         
  15   1   4       1220.86        818.17       178.80 o                         
 -14   2   4        847.82        987.72       130.20 o                         
 -13   2   4        226.81        275.37        81.94 o                         
 -12   2   4        100.82        208.65        81.75 o                         
 -11   2   4       5397.54       5664.39       182.50 o                         
 -10   2   4        559.50        574.87        71.24 o                         
  -9   2   4        988.39        907.89        74.88 o                         
  -8   2   4         14.06         49.17        40.65 o                         
  -7   2   4       2839.46       2928.70        82.00 o                         
  -6   2   4        778.79        796.41        39.63 o                         
  -5   2   4        649.09        650.82        51.41 o                         
  -4   2   4        645.86        640.97        42.52 o                         
  -3   2   4       2436.12       2641.95        55.05 o                         
  -2   2   4     168278.39     179533.47      2494.53 o                         
  -1   2   4        313.79        576.73        24.81 o                         
   0   2   4      38158.58      41773.91       675.80 o                         
   1   2   4        349.99        324.60        21.71 o                         
   2   2   4      16875.55      17604.46       344.01 o                         
   3   2   4      19288.16      18232.88       267.55 o                         
   4   2   4      22439.13      21229.33       292.13 o                         
   5   2   4        265.35        355.29        22.57 o                         
   6   2   4        176.80        250.29        22.51 o                         
   7   2   4       5706.56       5312.54       100.00 o                         
   8   2   4        798.72        889.83        45.86 o                         
   9   2   4        409.35        390.35        42.69 o                         
  10   2   4       1436.04       1552.03        74.95 o                         
  11   2   4       2312.06       3554.86       148.55 o                         
  12   2   4        238.86        598.43        83.38 o                         
  13   2   4        416.10        370.58        93.70 o                         
  14   2   4        456.00        565.03       160.74 o                         
  15   2   4         38.94       -120.49       120.49 o                         
 -13   3   4        167.22         92.70        88.61 o                         
 -12   3   4         92.16         63.61        82.81 o                         
 -11   3   4         13.97         -7.23        63.17 o                         
 -10   3   4       3357.51       3346.32       142.26 o                         
  -9   3   4       1697.56       1531.40       109.31 o                         
  -8   3   4       1711.41       1595.92        94.61 o                         
  -7   3   4        154.63        179.92        39.66 o                         
  -6   3   4      11510.58      11036.18       192.80 o                         
  -5   3   4        229.19        290.36        28.96 o                         
  -4   3   4      11101.33      11402.09       189.15 o                         
  -3   3   4       1603.56       1858.84        50.98 o                         
  -2   3   4       8467.96       7743.08       130.68 o                         
  -1   3   4      25552.88      28246.30       410.96 o                         
   0   3   4        740.47        709.16        40.47 o                         
   1   3   4      21996.51      23679.65       343.86 o                         
   2   3   4      48643.11      50967.72       869.87 o                         
   3   3   4       7656.29       8191.05       145.81 o                         
   4   3   4        245.07        457.33        24.68 o                         
   5   3   4       5643.72       5549.05        94.41 o                         
   6   3   4       2261.44       2276.01        56.52 o                         
   7   3   4        642.05        705.58        42.87 o                         
   8   3   4       2548.63       2663.26        72.64 o                         
   9   3   4        317.88        381.62        39.28 o                         
  10   3   4       2901.51       2963.17       132.98 o                         
  11   3   4        318.24        568.18        74.99 o                         
  12   3   4       1233.35       1542.62       101.19 o                         
  13   3   4          1.56        165.34        66.93 o                         
  14   3   4       2212.15       2372.57       216.87 o                         
  15   3   4         99.93        172.67       144.02 o                         
 -13   4   4          9.09        167.91        94.65 o                         
 -12   4   4       4998.48       5000.97       255.24 o                         
 -11   4   4        347.03        366.67        77.57 o                         
 -10   4   4       1226.14       1194.83       113.92 o                         
  -9   4   4         21.68         50.14        51.94 o                         
  -8   4   4         92.87         77.42        47.59 o                         
  -7   4   4       2151.61       2330.37       115.22 o                         
  -6   4   4      10798.98      10433.17       188.62 o                         
  -5   4   4       4122.27       4332.68        99.08 o                         
  -4   4   4       1278.31       1295.63        53.12 o                         
  -3   4   4      56902.93      57944.94       777.60 o                         
  -2   4   4      38881.24      39397.18       572.28 o                         
  -1   4   4         51.47         29.58        16.04 o                         
   0   4   4       1480.08       1755.18        46.71 o                         
   1   4   4       6446.53       7421.48       124.30 o                         
   2   4   4       1536.33       1700.00        44.42 o                         
   3   4   4      23348.46      24686.92       437.22 o                         
   4   4   4        722.37        732.92        35.49 o                         
   5   4   4         36.74         20.17        14.48 o                         
   6   4   4      45428.32      44880.25       649.59 o                         
   7   4   4       7827.55       8014.23       135.38 o                         
   8   4   4      14723.85      14084.54       218.63 o                         
   9   4   4       2707.99       2711.37        88.68 o                         
  10   4   4        340.91        384.04        45.58 o                         
  11   4   4       8288.71       8282.29       209.14 o                         
  12   4   4        436.83        477.71       109.21 o                         
  13   4   4        195.17        658.58        94.20 o                         
  14   4   4        211.15        360.75        80.80 o                         
  15   4   4        806.73        862.17       147.80 o                         
 -12   5   4       5052.23       4685.69       255.80 o                         
 -11   5   4          5.80        -86.25        86.25 o                         
 -10   5   4       3044.65       3047.12       161.65 o                         
  -9   5   4        324.74        172.53        57.95 o                         
  -8   5   4        496.02        528.63        68.93 o                         
  -7   5   4        237.21        221.41        52.14 o                         
  -6   5   4         88.80         77.97        32.71 o                         
  -5   5   4       2976.93       2989.56       105.64 o                         
  -4   5   4       1151.81       1149.29        58.83 o                         
  -3   5   4      16849.92      15438.87       232.91 o                         
  -2   5   4       4430.02       4612.78       144.26 o                         
  -1   5   4       7755.30       7609.76       151.38 o                         
   0   5   4       1986.03       2151.10        56.97 o                         
   1   5   4       3654.88       3847.81        95.60 o                         
   2   5   4       9478.08       9703.40       159.64 o                         
   3   5   4       6609.16       6483.83       116.38 o                         
   4   5   4       2689.56       2557.58        61.18 o                         
   5   5   4      18010.15      17684.84       272.97 o                         
   6   5   4        893.77        794.09        35.17 o                         
   7   5   4       6269.36       5730.60       146.09 o                         
   8   5   4      15486.37      14302.87       237.83 o                         
   9   5   4        162.12        324.07       101.16 o                         
  10   5   4      27055.25      26144.10       502.23 o                         
  11   5   4        584.97        705.04        61.45 o                         
  12   5   4        945.83        955.41        84.53 o                         
  13   5   4       3593.85       3862.23       240.67 o                         
  14   5   4         88.51        122.56        74.59 o                         
  15   5   4       1114.19       1244.39       267.14 o                         
 -11   6   4       5381.00       5299.91       272.77 o                         
 -10   6   4       4216.86       4066.52       225.13 o                         
  -9   6   4        384.83        605.41        86.84 o                         
  -8   6   4        186.18        230.10        61.66 o                         
  -7   6   4       8788.90       8410.86       210.56 o                         
  -6   6   4        690.95        646.50        51.51 o                         
  -5   6   4        186.18        210.91        38.23 o                         
  -4   6   4       7630.68       8106.30       158.17 o                         
  -3   6   4          2.85         43.81        22.29 o                         
  -2   6   4       2895.90       2766.86        83.90 o                         
  -1   6   4       5820.91       6159.82       133.58 o                         
   0   6   4       1642.32       2036.49       104.16 o                         
   1   6   4       8540.02       8603.22       219.41 o                         
   2   6   4      25959.94      24756.54       414.80 o                         
   3   6   4       1245.77       1072.19        43.63 o                         
   4   6   4      28171.59      29094.94       431.72 o                         
   5   6   4       2068.24       2370.26        60.15 o                         
   6   6   4       9192.73       8569.53       170.08 o                         
   7   6   4       7362.10       6666.00       145.50 o                         
   8   6   4       1651.92       1544.83        79.06 o                         
   9   6   4       9896.67      10378.56       233.87 o                         
  10   6   4       3277.54       3103.77       126.57 o                         
  11   6   4       1281.61       1399.18        92.70 o                         
  12   6   4        867.95        621.23        86.17 o                         
  13   6   4       1523.76       1436.84       120.86 o                         
  14   6   4        317.77        405.45        98.63 o                         
  15   6   4        261.69        188.08        98.24 o                         
 -11   7   4       1242.82       1480.53       249.62 o                         
 -10   7   4         68.21         50.86        92.75 o                         
  -9   7   4         53.92          1.86        88.25 o                         
  -8   7   4         82.02        124.27        78.32 o                         
  -7   7   4       3169.79       3524.29       234.73 o                         
  -6   7   4       2659.16       2439.54       100.80 o                         
  -5   7   4        207.13        286.49        52.09 o                         
  -4   7   4       6827.91       6565.42       141.77 o                         
  -3   7   4        244.56        262.33        38.23 o                         
  -2   7   4        472.11        458.53        37.76 o                         
  -1   7   4        145.32        104.95        30.70 o                         
   0   7   4         55.07         70.71        23.55 o                         
   1   7   4        890.22       1150.51        46.48 o                         
   2   7   4       4587.80       4536.97        96.30 o                         
   3   7   4       5193.48       4801.99       123.61 o                         
   4   7   4       1915.29       1792.91        62.67 o                         
   5   7   4      26750.96      24542.53       374.31 o                         
   6   7   4      14807.19      13291.68       244.38 o                         
   7   7   4         33.30          9.26        35.14 o                         
   8   7   4        126.78        210.71        45.49 o                         
   9   7   4          6.87        -21.05        65.71 o                         
  10   7   4       4401.85       4051.68       186.56 o                         
  11   7   4        438.57        518.07        70.74 o                         
  12   7   4        597.15        818.37       119.17 o                         
  13   7   4        322.60        422.69        88.87 o                         
  14   7   4       4011.38       4292.85       356.09 o                         
  15   7   4       2432.90       2443.34       196.57 o                         
 -10   8   4         19.33         12.34        99.08 o                         
  -9   8   4        196.41        122.48       107.56 o                         
  -8   8   4       1064.24       1315.81       137.66 o                         
  -7   8   4        144.91         82.26        81.60 o                         
  -6   8   4       6002.35       5676.63       256.37 o                         
  -5   8   4         27.28        -25.68        49.13 o                         
  -4   8   4      10546.39      10443.04       297.81 o                         
  -3   8   4         37.87         41.81        32.60 o                         
  -2   8   4       7779.38       7659.62       141.31 o                         
  -1   8   4       2397.05       2382.21        78.08 o                         
   0   8   4       2588.63       2871.52        81.53 o                         
   1   8   4       1361.41       1241.12        51.21 o                         
   2   8   4      12559.49      12526.53       267.87 o                         
   3   8   4       2054.54       2134.58        69.31 o                         
   4   8   4       2238.16       2209.26       101.02 o                         
   5   8   4      22471.16      21112.68       331.96 o                         
   6   8   4       2769.22       2755.73       104.98 o                         
   7   8   4       1991.39       2076.89        96.23 o                         
   8   8   4         34.10         53.41        44.12 o                         
   9   8   4         61.00        102.13        50.48 o                         
  10   8   4       4490.32       4612.32       152.90 o                         
  11   8   4        579.58        792.64        85.50 o                         
  12   8   4       6404.47       5856.90       185.99 o                         
  13   8   4       1606.69       1620.90       132.67 o                         
  14   8   4         28.33         -0.05        83.74 o                         
  15   8   4        229.72        201.18       100.64 o                         
  -9   9   4        219.13         69.55       135.05 o                         
  -8   9   4       6871.07       6529.61       280.09 o                         
  -7   9   4        795.58        777.80       125.05 o                         
  -6   9   4       3876.96       4163.31       219.48 o                         
  -5   9   4       1528.67       1640.33       120.32 o                         
  -4   9   4        648.83        703.41        77.49 o                         
  -3   9   4       8567.61       8838.76       220.59 o                         
  -2   9   4       2093.06       2243.72       136.42 o                         
  -1   9   4       8191.05       8973.20       215.57 o                         
   0   9   4        107.38        171.45        46.49 o                         
   1   9   4      33041.69      33442.85       550.60 o                         
   2   9   4       1546.77       1365.45        68.40 o                         
   3   9   4        652.23        652.66        47.24 o                         
   4   9   4        321.38        230.79        40.77 o                         
   5   9   4        600.10        582.99        44.89 o                         
   6   9   4        960.23        832.93        67.07 o                         
   7   9   4       1465.87       1174.52        77.74 o                         
   8   9   4       2932.44       3010.90       137.06 o                         
   9   9   4         32.05        131.50        52.70 o                         
  10   9   4       2557.90       2462.61       122.26 o                         
  11   9   4        256.63        280.60        67.67 o                         
  12   9   4       5280.10       4968.27       186.46 o                         
  13   9   4        308.00        373.56        93.12 o                         
  14   9   4       3757.30       4082.09       263.62 o                         
  15   9   4        872.61        925.62       125.38 o                         
  -8  10   4        763.08        653.30       199.68 o                         
  -7  10   4       4221.41       4212.70       238.38 o                         
  -6  10   4       7639.63       7380.24       288.13 o                         
  -5  10   4       3668.59       3848.66       182.36 o                         
  -4  10   4       4906.68       4595.92       185.21 o                         
  -3  10   4       3050.70       2873.82       167.68 o                         
  -2  10   4       1091.77       1136.10        89.24 o                         
  -1  10   4        247.72        233.33        56.36 o                         
   0  10   4        293.36        206.57        52.78 o                         
   1  10   4       2048.59       1928.65       132.33 o                         
   2  10   4       1089.62       1177.21        70.84 o                         
   3  10   4       8396.80       7900.86       171.04 o                         
   4  10   4       2734.42       2652.16       105.36 o                         
   5  10   4       1619.72       1668.64        89.90 o                         
   6  10   4       2351.55       2389.47       109.39 o                         
   7  10   4       6887.48       6055.83       169.93 o                         
   8  10   4       3537.05       3666.55       143.54 o                         
   9  10   4       7156.20       6630.02       212.11 o                         
  10  10   4        872.80        929.05        91.61 o                         
  11  10   4       3280.44       3415.96       153.62 o                         
  12  10   4        816.67        905.37        94.37 o                         
  13  10   4       1930.32       2151.20       264.43 o                         
  14  10   4       3903.46       4123.17       213.97 o                         
  -7  11   4       3272.58       3196.85       217.89 o                         
  -6  11   4        686.01        472.08       116.71 o                         
  -5  11   4        571.57        534.68       113.60 o                         
  -4  11   4         14.91        134.19        73.34 o                         
  -3  11   4        946.81       1317.56       104.00 o                         
  -2  11   4        194.90        175.50        63.74 o                         
  -1  11   4        474.28        392.00        80.79 o                         
   0  11   4        520.00        651.76        74.22 o                         
   1  11   4       1155.28       1326.16        91.99 o                         
   2  11   4       5542.01       5736.83       167.20 o                         
   3  11   4         96.82         50.54        42.21 o                         
   4  11   4       1330.51       1549.05       109.51 o                         
   5  11   4       1052.36        838.74       110.86 o                         
   6  11   4        866.52        871.82        79.13 o                         
   7  11   4       6398.80       6692.79       188.12 o                         
   8  11   4       5620.06       5444.15       234.11 o                         
   9  11   4       3650.43       3469.10       148.54 o                         
  10  11   4      15455.36      14290.94       326.79 o                         
  11  11   4        129.75        140.26        71.85 o                         
  12  11   4        214.62        320.22        78.36 o                         
  13  11   4       2290.71       2678.13       199.27 o                         
  14  11   4        712.89        799.09       120.45 o                         
  -6  12   4          8.18       -106.59       106.59 o                         
  -5  12   4        126.53        140.52        97.81 o                         
  -4  12   4        309.48        118.36        81.01 o                         
  -3  12   4       1244.22       1356.29       139.52 o                         
  -2  12   4       1087.42        993.46        97.27 o                         
  -1  12   4        845.35        945.91       126.81 o                         
   0  12   4       5326.07       5900.05       186.96 o                         
   1  12   4       2419.81       2713.92       132.52 o                         
   2  12   4       5600.00       6244.86       219.41 o                         
   3  12   4         46.03         52.18        57.61 o                         
   4  12   4       2810.27       2706.92       152.44 o                         
   5  12   4        785.60        775.29        93.53 o                         
   6  12   4         45.82        102.78        67.12 o                         
   7  12   4        943.41        698.53        87.50 o                         
   8  12   4         46.18         14.99        59.35 o                         
   9  12   4      15998.33      15288.84       412.18 o                         
  10  12   4       1980.40       2012.68       125.01 o                         
  11  12   4       1565.55       1395.56       113.98 o                         
  12  12   4         40.43        175.47        76.91 o                         
  13  12   4        202.29        208.94        95.52 o                         
  -5  13   4         11.72        121.62       108.24 o                         
  -4  13   4       2632.31       2691.31       183.59 o                         
  -3  13   4          3.45        -73.32        73.32 o                         
  -2  13   4        518.66        413.40       100.85 o                         
  -1  13   4        352.35        337.04        78.65 o                         
   0  13   4        499.18        609.95        86.83 o                         
   1  13   4       8679.17       8530.05       237.91 o                         
   2  13   4       2963.31       2929.64       163.35 o                         
   3  13   4       4072.62       3815.13       315.61 o                         
   4  13   4        478.33        499.93        80.50 o                         
   5  13   4       6212.60       5439.87       211.87 o                         
   6  13   4       2931.79       2690.86       158.12 o                         
   7  13   4       2619.97       2190.85       150.16 o                         
   8  13   4       1488.29       1236.57       143.24 o                         
   9  13   4         19.96        178.31        85.84 o                         
  10  13   4        608.62        603.98       173.04 o                         
  11  13   4       1983.93       2233.84       161.24 o                         
  12  13   4         33.80        154.24        83.67 o                         
  -3  14   4        747.17        736.65       125.32 o                         
  -2  14   4       2432.53       2054.80       152.98 o                         
  -1  14   4        108.37         64.78        84.67 o                         
   0  14   4       1467.14       1443.58       118.20 o                         
   1  14   4        645.06        566.52       106.40 o                         
   2  14   4        133.87        108.88        87.09 o                         
   3  14   4         71.28        221.27        85.14 o                         
   4  14   4        148.53        117.69        75.35 o                         
   5  14   4       6849.22       6255.48       243.08 o                         
   6  14   4        226.55        157.04        87.09 o                         
   7  14   4       1152.83       1045.56       178.26 o                         
   8  14   4        694.60        617.37       102.75 o                         
   9  14   4        685.33        833.10       116.84 o                         
  10  14   4         14.90         37.76        85.15 o                         
  11  14   4         63.12        -56.29        88.93 o                         
  -1  15   4       2537.50       2426.73       198.17 o                         
   0  15   4        858.32        926.85       147.63 o                         
   1  15   4        922.08       1095.04       133.59 o                         
   2  15   4        513.51        682.16       114.53 o                         
   3  15   4          7.13         65.85        87.60 o                         
   4  15   4         55.56         22.73        86.71 o                         
   5  15   4        156.87         -7.54        74.83 o                         
   6  15   4       1307.96       1208.83       135.49 o                         
   7  15   4         23.26        124.49        91.16 o                         
   8  15   4       1351.00       1463.87       141.23 o                         
   9  15   4         41.51        110.36        98.69 o                         
  10  15   4         44.77         10.59        94.04 o                         
   3  16   4         12.58         66.42        97.57 o                         
   4  16   4       1519.96       1472.76       147.65 o                         
   5  16   4         99.81        226.40       105.36 o                         
   6  16   4       1143.46       1382.84       126.80 o                         
   7  16   4        137.77         68.64        86.23 o                         
  -5 -16   5        584.18        -73.06       198.56 o                         
  -4 -16   5        305.47        318.45       213.55 o                         
  -9 -15   5        255.93        209.08        96.55 o                         
  -8 -15   5        104.80         16.58        92.25 o                         
  -7 -15   5       1734.60       1787.62       152.46 o                         
  -6 -15   5         95.91         83.69        78.64 o                         
  -5 -15   5         74.76          7.59        77.01 o                         
  -4 -15   5        136.62        257.72        99.11 o                         
  -3 -15   5       2037.51       2103.43       193.86 o                         
  -2 -15   5        131.27         16.76        87.62 o                         
  -1 -15   5          7.89        -39.95        86.14 o                         
   0 -15   5          8.03        -77.83        77.83 o                         
 -11 -14   5         18.22         25.59        85.66 o                         
 -10 -14   5          9.13        -40.64       114.37 o                         
  -9 -14   5        196.91        247.27        88.55 o                         
  -8 -14   5       2694.62       2645.52       168.29 o                         
  -7 -14   5       3701.92       3668.49       211.44 o                         
  -6 -14   5        258.41        247.97        89.94 o                         
  -5 -14   5        166.65         96.83        80.41 o                         
  -4 -14   5         25.42        108.19        78.38 o                         
  -3 -14   5        190.84        257.38        90.62 o                         
  -2 -14   5        168.09          3.34        84.18 o                         
  -1 -14   5       2273.50       2291.93       159.51 o                         
   0 -14   5          1.18         -3.13        86.86 o                         
   1 -14   5         54.24        101.82        79.27 o                         
   2 -14   5        702.94        866.11       108.87 o                         
   3 -14   5        155.17        164.82        88.21 o                         
 -12 -13   5        994.95        900.25       138.05 o                         
 -11 -13   5        376.15        717.97       106.64 o                         
 -10 -13   5        124.19        137.26        81.62 o                         
  -9 -13   5        123.12        151.79        81.67 o                         
  -8 -13   5       1586.69       1897.55       140.22 o                         
  -7 -13   5       3374.10       3125.26       246.59 o                         
  -6 -13   5         43.33         35.47        73.54 o                         
  -5 -13   5        584.21        673.16        98.10 o                         
  -4 -13   5         70.81         50.26        64.54 o                         
  -3 -13   5        568.49        518.46        93.87 o                         
  -2 -13   5        477.49        588.44       102.74 o                         
  -1 -13   5       4797.77       5003.12       252.48 o                         
   0 -13   5        193.87        168.19        83.40 o                         
   1 -13   5        461.72        512.69        87.73 o                         
   2 -13   5       1991.21       2019.85       133.08 o                         
   3 -13   5         20.72         63.10        79.14 o                         
   4 -13   5         75.97        -16.26        88.14 o                         
 -13 -12   5          4.21        -23.09        82.59 o                         
 -12 -12   5        594.70        643.59       105.32 o                         
 -11 -12   5       1572.96       1877.20       155.80 o                         
 -10 -12   5       1047.52       1253.59       121.52 o                         
  -9 -12   5         75.49         82.88       108.96 o                         
  -8 -12   5         59.69        167.60        70.86 o                         
  -7 -12   5        814.54        862.51        98.61 o                         
  -6 -12   5       9140.09       8473.88       254.36 o                         
  -5 -12   5       3168.20       3343.04       164.55 o                         
  -4 -12   5        200.41        277.41        66.98 o                         
  -3 -12   5        122.21         85.56        60.46 o                         
  -2 -12   5          0.50        -51.82        53.08 o                         
  -1 -12   5        739.76        846.53       134.29 o                         
   0 -12   5        600.19        614.89        80.92 o                         
   1 -12   5       6683.79       7705.48       246.44 o                         
   2 -12   5       1066.20       1287.21       112.99 o                         
   3 -12   5        237.76        240.16        77.53 o                         
   4 -12   5       1599.96       1682.63       122.89 o                         
   5 -12   5        418.60        507.46       117.35 o                         
   6 -12   5         18.96         32.12       110.34 o                         
 -13 -11   5          0.24         51.42        88.26 o                         
 -12 -11   5       1076.06        982.66       112.75 o                         
 -11 -11   5        404.92        365.37        74.39 o                         
 -10 -11   5       2309.35       2218.41       121.28 o                         
  -9 -11   5        608.45        555.27        71.86 o                         
  -8 -11   5       5005.47       4973.41       162.02 o                         
  -7 -11   5       1502.46       1451.07       107.56 o                         
  -6 -11   5      15290.75      13878.70       344.67 o                         
  -5 -11   5        514.94        482.22        87.06 o                         
  -4 -11   5        795.36        656.01        79.95 o                         
  -3 -11   5       2392.28       2518.66       106.44 o                         
  -2 -11   5       1946.16       1933.26       126.64 o                         
  -1 -11   5         76.53        185.19        54.28 o                         
   0 -11   5       7461.47       8912.81       228.87 o                         
   1 -11   5       2988.56       3605.37       151.32 o                         
   2 -11   5        483.51        649.95        84.74 o                         
   3 -11   5          5.03         37.10        65.84 o                         
   4 -11   5        358.10        390.43        80.61 o                         
   5 -11   5         26.09          7.03        71.53 o                         
   6 -11   5        299.69        249.10        95.22 o                         
   7 -11   5         49.61        -13.43       204.18 o                         
 -14 -10   5         27.05        114.03       124.92 o                         
 -13 -10   5        346.66        411.12        96.32 o                         
 -12 -10   5          3.72        239.43        78.77 o                         
 -11 -10   5        232.82        242.48        76.89 o                         
 -10 -10   5       4314.83       4181.15       154.59 o                         
  -9 -10   5       1080.84       1061.00        82.04 o                         
  -8 -10   5       3478.90       3746.15       138.78 o                         
  -7 -10   5        515.73        514.76        63.08 o                         
  -6 -10   5        594.43        569.78        60.60 o                         
  -5 -10   5        263.52        215.03        59.77 o                         
  -4 -10   5       1297.86       1208.54        75.44 o                         
  -3 -10   5      14366.42      14972.38       311.14 o                         
  -2 -10   5       1334.65       1446.20        78.88 o                         
  -1 -10   5        489.73        590.31        63.19 o                         
   0 -10   5        640.03        547.87        64.91 o                         
   1 -10   5       1623.94       1817.03       132.81 o                         
   2 -10   5          4.79         94.01        53.50 o                         
   3 -10   5       2076.47       2349.40       124.68 o                         
   4 -10   5        257.05        324.41        70.38 o                         
   5 -10   5        533.65        395.42        76.63 o                         
   6 -10   5          0.56        -72.90        76.24 o                         
   7 -10   5       1441.47       1317.47       283.80 o                         
   8 -10   5          2.85       -110.94       110.94 o                         
 -14  -9   5        151.99        158.88        97.07 o                         
 -13  -9   5         17.23          5.91        79.61 o                         
 -12  -9   5       3298.59       2895.56       160.90 o                         
 -11  -9   5        610.56        922.42        96.46 o                         
 -10  -9   5        599.33        597.72        70.75 o                         
  -9  -9   5        421.05        509.38       137.85 o                         
  -8  -9   5        106.54        143.04        54.63 o                         
  -7  -9   5       1513.07       1480.35        84.04 o                         
  -6  -9   5        977.56       1052.44        70.27 o                         
  -5  -9   5        121.09         93.36        37.68 o                         
  -4  -9   5      11979.63      11569.04       218.13 o                         
  -3  -9   5       6161.96       6075.82       154.83 o                         
  -2  -9   5        374.27        359.93        45.70 o                         
  -1  -9   5       3834.72       4207.72       186.72 o                         
   0  -9   5        256.62        304.36        52.16 o                         
   1  -9   5        381.48        474.03        58.57 o                         
   2  -9   5       1647.27       1938.25       152.35 o                         
   3  -9   5       7112.56       7495.88       197.91 o                         
   4  -9   5        188.51        240.04        61.11 o                         
   5  -9   5        101.16        160.41        63.21 o                         
   6  -9   5          5.42        -59.11        59.11 o                         
   7  -9   5        683.75        496.23       100.45 o                         
   8  -9   5        167.77        128.68       123.42 o                         
   9  -9   5        151.38        101.72       145.18 o                         
 -15  -8   5          0.26        -39.11       126.22 o                         
 -14  -8   5        172.91         80.25        77.12 o                         
 -13  -8   5        181.50        504.42        86.82 o                         
 -12  -8   5        466.84        999.39        92.24 o                         
 -11  -8   5       5038.91       4670.42       168.50 o                         
 -10  -8   5        274.38        468.69        62.39 o                         
  -9  -8   5        424.05        444.81        60.06 o                         
  -8  -8   5       8918.88       8403.76       199.31 o                         
  -7  -8   5         49.95        185.97        43.34 o                         
  -6  -8   5       5798.09       5554.15       143.66 o                         
  -5  -8   5       1855.10       1869.59        62.28 o                         
  -4  -8   5       1046.52       1145.46        50.23 o                         
  -3  -8   5        549.43        616.73        38.01 o                         
  -2  -8   5       5485.82       5785.98       133.04 o                         
  -1  -8   5       8210.69       9137.23       171.22 o                         
   0  -8   5        110.85        303.39        45.89 o                         
   1  -8   5       2204.06       2810.30       121.80 o                         
   2  -8   5       4658.14       5218.80       148.17 o                         
   3  -8   5       4386.24       4552.60       143.66 o                         
   4  -8   5       1969.76       2052.76       109.62 o                         
   5  -8   5       2980.39       3224.96       210.10 o                         
   6  -8   5       1771.95       1971.30       112.19 o                         
   7  -8   5       1203.62       1186.62        98.01 o                         
   8  -8   5          3.07         27.83       101.32 o                         
   9  -8   5        609.91        636.86       155.53 o                         
  10  -8   5         95.12        270.57       148.66 o                         
 -15  -7   5          9.25          2.24        78.77 o                         
 -14  -7   5        550.68        749.43        98.73 o                         
 -13  -7   5        634.01        940.46       110.56 o                         
 -12  -7   5        122.37        177.74        65.74 o                         
 -11  -7   5        769.49       1128.97       102.54 o                         
 -10  -7   5       1841.13       1808.85        87.99 o                         
  -9  -7   5       1601.05       1627.65       113.65 o                         
  -8  -7   5        118.44        100.75        43.28 o                         
  -7  -7   5        548.96        451.20        37.93 o                         
  -6  -7   5       1189.91        850.67        49.18 o                         
  -5  -7   5       1317.41       1443.81        57.93 o                         
  -4  -7   5       6632.64       6703.65       123.64 o                         
  -3  -7   5         36.21         18.26        19.39 o                         
  -2  -7   5      18848.64      19900.14       318.54 o                         
  -1  -7   5       4050.65       4388.53        98.18 o                         
   0  -7   5      18899.59      21329.78       362.17 o                         
   1  -7   5       5974.25       6831.16       135.48 o                         
   2  -7   5        554.93        547.12        53.32 o                         
   3  -7   5        359.27        407.73        49.31 o                         
   4  -7   5       3966.72       4176.94       136.27 o                         
   5  -7   5       4177.26       4129.78       142.63 o                         
   6  -7   5        146.57        212.11        85.56 o                         
   7  -7   5        567.84        589.53        73.94 o                         
   8  -7   5        991.17        858.29       118.41 o                         
   9  -7   5        672.35        697.31       156.23 o                         
  10  -7   5        355.53        474.30       150.99 o                         
  11  -7   5         12.27        465.72       157.61 o                         
 -15  -6   5        115.27        -60.00        93.64 o                         
 -14  -6   5        854.65        929.96       116.16 o                         
 -13  -6   5       2141.74       2220.72       146.75 o                         
 -12  -6   5       1337.22       1962.87       167.82 o                         
 -11  -6   5         83.06        403.28        88.65 o                         
 -10  -6   5        192.98        222.40        57.74 o                         
  -9  -6   5          2.64         -1.77        38.68 o                         
  -8  -6   5       1722.75       1916.98        81.32 o                         
  -7  -6   5        656.92        570.25        32.91 o                         
  -6  -6   5       6362.32       5766.06       103.89 o                         
  -5  -6   5       1142.74       1036.50        35.59 o                         
  -4  -6   5      17418.16      16973.04       262.48 o                         
  -3  -6   5       2584.52       2961.74        66.42 o                         
  -2  -6   5       5700.28       6370.22       114.76 o                         
  -1  -6   5       2459.15       2595.04        57.25 o                         
   0  -6   5        389.66        344.38        33.24 o                         
   1  -6   5       7200.38       8118.94       147.68 o                         
   2  -6   5       1809.04       1813.81        63.13 o                         
   3  -6   5      11317.35      12139.17       205.50 o                         
   4  -6   5       6096.79       6760.67       145.30 o                         
   5  -6   5       4543.75       4715.96       120.55 o                         
   6  -6   5        259.79        202.45        42.93 o                         
   7  -6   5        182.01         73.44        55.52 o                         
   8  -6   5       4091.07       3978.41       150.21 o                         
   9  -6   5        271.85        190.20       110.68 o                         
  10  -6   5        352.77        469.56       152.93 o                         
  11  -6   5       1923.43       1808.21       212.07 o                         
  12  -6   5       1069.90       1364.28       289.42 o                         
 -15  -5   5        346.21        242.89        85.99 o                         
 -14  -5   5       1425.61       1641.86       128.03 o                         
 -13  -5   5        410.49        345.62        74.24 o                         
 -12  -5   5       3114.37       3122.84       139.59 o                         
 -11  -5   5       3825.28       3603.57       141.73 o                         
 -10  -5   5         27.43        225.15        59.21 o                         
  -9  -5   5        948.59       1108.51        80.35 o                         
  -8  -5   5       1880.57       1842.02        72.56 o                         
  -7  -5   5        915.27        952.58        43.73 o                         
  -6  -5   5       2690.18       2509.81        65.03 o                         
  -5  -5   5        408.46        469.30        27.47 o                         
  -4  -5   5        146.20        158.01        18.05 o                         
  -3  -5   5       1957.74       2160.78        52.17 o                         
  -2  -5   5       2838.22       2833.04        67.45 o                         
  -1  -5   5        362.89        419.58        23.48 o                         
   0  -5   5      23893.67      27348.40       465.89 o                         
   1  -5   5       7093.78       7756.68       137.14 o                         
   2  -5   5      18205.38      20612.21       314.41 o                         
   3  -5   5      11699.74      12927.70       212.41 o                         
   4  -5   5        216.12        241.34        30.34 o                         
   5  -5   5        291.08        294.65        34.54 o                         
   6  -5   5        529.12        531.69        49.73 o                         
   7  -5   5       1593.29       1597.64        79.67 o                         
   8  -5   5        123.89         94.31        39.41 o                         
   9  -5   5       1241.57       1172.95       114.51 o                         
  10  -5   5         42.14         40.37       115.90 o                         
  11  -5   5       3086.62       3183.48       258.04 o                         
  12  -5   5        481.80        372.88       148.48 o                         
 -15  -4   5         29.17        -78.55        78.55 o                         
 -14  -4   5        131.85        104.82        70.93 o                         
 -13  -4   5        113.75         90.19        68.42 o                         
 -12  -4   5       6778.03       6913.59       198.83 o                         
 -11  -4   5       5436.86       5199.10       185.43 o                         
 -10  -4   5       2142.74       2048.79       113.57 o                         
  -9  -4   5       3323.07       3546.73        99.28 o                         
  -8  -4   5       1919.36       1933.37        61.52 o                         
  -7  -4   5          1.29         21.42        18.31 o                         
  -6  -4   5         17.70         32.65        17.26 o                         
  -5  -4   5       4161.59       3921.41        79.07 o                         
  -4  -4   5       1939.58       2115.23        46.25 o                         
  -3  -4   5        892.27       1092.93        40.80 o                         
  -2  -4   5      34735.34      35911.22       513.98 o                         
  -1  -4   5      30880.31      33051.36       474.41 o                         
   0  -4   5       1911.50       1866.72        53.37 o                         
   1  -4   5        887.74        864.93        29.44 o                         
   2  -4   5       2311.76       2167.00        51.65 o                         
   3  -4   5       2397.76       2768.39        66.25 o                         
   4  -4   5       8001.20       8585.78       151.99 o                         
   5  -4   5       5361.19       5430.63       113.04 o                         
   6  -4   5       6668.15       6320.71       130.41 o                         
   7  -4   5      11541.96      11312.90       191.93 o                         
   8  -4   5        708.12        792.63        57.48 o                         
   9  -4   5       3530.44       3601.79       156.92 o                         
  10  -4   5       1949.71       1986.27       278.02 o                         
  11  -4   5       3015.17       2705.61       220.03 o                         
  12  -4   5        252.82        251.07       173.28 o                         
  13  -4   5        838.21        849.73       184.49 o                         
 -15  -3   5        348.71        284.78        97.61 o                         
 -14  -3   5          0.36        -24.07        78.61 o                         
 -13  -3   5         11.65         -0.34       100.75 o                         
 -12  -3   5         55.50        102.92        77.06 o                         
 -11  -3   5        187.56        355.58        70.09 o                         
 -10  -3   5       8431.43       8779.74       207.81 o                         
  -9  -3   5       1690.45       2113.03       232.28 o                         
  -8  -3   5         37.95         25.94        27.60 o                         
  -7  -3   5       6144.57       6186.40       117.96 o                         
  -6  -3   5        720.68        757.68        35.96 o                         
  -5  -3   5       2116.97       1702.63        47.95 o                         
  -4  -3   5       2822.74       2995.06        56.73 o                         
  -3  -3   5       5630.67       5361.40        90.58 o                         
  -2  -3   5      15768.74      16307.50       211.84 o                         
  -1  -3   5       2626.29       2970.13        93.26 o                         
   0  -3   5       3278.92       4006.72       110.35 o                         
   1  -3   5       3651.68       3994.55        71.82 o                         
   2  -3   5      10583.13      10709.38       195.41 o                         
   3  -3   5        752.43        680.68        33.86 o                         
   4  -3   5       3137.56       2742.66        66.61 o                         
   5  -3   5       6861.45       6688.39       126.97 o                         
   6  -3   5        502.87        444.13        34.75 o                         
   7  -3   5        238.85        149.33        34.64 o                         
   8  -3   5       4960.45       4792.94       116.38 o                         
   9  -3   5       3450.07       3522.05       116.42 o                         
  10  -3   5       6073.87       6025.39       196.00 o                         
  11  -3   5       4738.89       4731.07       296.89 o                         
  12  -3   5         24.56         -5.67        94.06 o                         
  13  -3   5        583.24        694.32       130.90 o                         
 -15  -2   5        210.74        155.37        92.38 o                         
 -14  -2   5        766.97        726.37       108.76 o                         
 -13  -2   5       3335.09       3445.20       179.16 o                         
 -12  -2   5         91.80         58.45        83.44 o                         
 -11  -2   5         98.30         75.55        51.65 o                         
 -10  -2   5       1681.03       1766.00        94.26 o                         
  -9  -2   5       4963.21       4524.31       131.98 o                         
  -8  -2   5        339.91        440.00        75.47 o                         
  -7  -2   5        184.67        136.86        22.55 o                         
  -6  -2   5       1361.38       1294.12        44.59 o                         
  -5  -2   5        921.98        849.01        43.72 o                         
  -4  -2   5      13855.27      13549.95       206.80 o                         
  -3  -2   5       6504.49       5974.92        97.95 o                         
  -2  -2   5      10321.30      10413.04       155.09 o                         
  -1  -2   5      25416.65      26336.30       413.89 o                         
   0  -2   5       9459.71      11187.69       186.39 o                         
   1  -2   5       6974.16       8340.87       149.13 o                         
   2  -2   5      56424.77      60902.52       803.43 o                         
   3  -2   5      13552.67      14510.87       260.63 o                         
   4  -2   5      11280.80      11889.88       190.90 o                         
   5  -2   5       4442.10       4231.20        87.93 o                         
   6  -2   5      11109.38      10990.20       188.73 o                         
   7  -2   5       7468.44       7443.97       144.75 o                         
   8  -2   5       4050.53       3895.17       103.88 o                         
   9  -2   5        636.48        521.25        48.35 o                         
  10  -2   5        909.47       1360.95       145.42 o                         
  11  -2   5        269.96        193.17        95.76 o                         
  12  -2   5       2414.70       2596.14       205.71 o                         
  13  -2   5         67.70        -17.43        93.38 o                         
  14  -2   5        447.59        573.68       133.67 o                         
 -14  -1   5        211.91        339.11        94.32 o                         
 -13  -1   5        366.55        471.51        90.57 o                         
 -12  -1   5       1411.50       1425.25       137.84 o                         
 -11  -1   5        218.90        174.55        64.22 o                         
 -10  -1   5       9914.16       9882.57       230.44 o                         
  -9  -1   5       6933.76       7010.39       233.66 o                         
  -8  -1   5       9677.96      10242.11       250.37 o                         
  -7  -1   5        388.70        448.83        35.63 o                         
  -6  -1   5        601.94        743.64        48.40 o                         
  -5  -1   5        210.70        196.31        12.83 o                         
  -4  -1   5       2850.77       2873.27        58.56 o                         
  -3  -1   5        373.90        305.39        17.63 o                         
  -2  -1   5       9526.03       9334.74       141.03 o                         
  -1  -1   5         86.12         17.74        12.65 o                         
   0  -1   5      58476.16      62756.03      1014.99 o                         
   1  -1   5         20.06         30.27         6.05 o                         
   2  -1   5       9685.64      11612.37       162.91 o                         
   3  -1   5       1819.85       1788.05        39.88 o                         
   4  -1   5       5091.50       4847.73        95.14 o                         
   5  -1   5       1577.84       1666.27        52.32 o                         
   6  -1   5      26627.30      25979.54       392.53 o                         
   7  -1   5      11616.74      10914.81       190.10 o                         
   8  -1   5        423.33        528.52        70.96 o                         
   9  -1   5       1869.97       1827.86        78.30 o                         
  10  -1   5        899.32       1422.79       145.04 o                         
  11  -1   5        182.02        140.32        62.44 o                         
  12  -1   5         56.97        131.43        83.73 o                         
  13  -1   5        161.45        278.43       101.64 o                         
  14  -1   5        912.99       1012.21       142.53 o                         
 -14   0   5       5802.81       6126.63       256.75 o                         
 -13   0   5        489.00        400.04        83.18 o                         
 -12   0   5        310.28        345.31        70.33 o                         
 -11   0   5        328.15        262.88        62.54 o                         
 -10   0   5         89.03         97.78        49.85 o                         
  -9   0   5       2817.41       2761.01       113.49 o                         
  -8   0   5      15392.99      14906.13       299.76 o                         
  -7   0   5       4405.43       3866.20       100.69 o                         
  -6   0   5       1939.27       1860.23        98.76 o                         
  -5   0   5      10414.36       9717.71       201.66 o                         
  -4   0   5         31.25         14.00        15.23 o                         
  -3   0   5       9962.30      10659.83       144.53 o                         
  -2   0   5       2247.84       2141.47        42.84 o                         
  -1   0   5      28964.01      28244.20       374.52 o                         
   0   0   5       5937.48       5717.19        87.25 o                         
   1   0   5       8607.01       9967.08       121.13 o                         
   2   0   5       6237.23       7152.14       111.13 o                         
   3   0   5      13155.67      14080.95       211.14 o                         
   4   0   5        406.07        288.66        26.45 o                         
   5   0   5         92.82         51.19        18.34 o                         
   6   0   5      11095.96      10367.66       174.81 o                         
   7   0   5       3309.99       3583.62        85.85 o                         
   8   0   5        155.49        170.15        31.88 o                         
   9   0   5       1444.33       1628.99        70.66 o                         
  10   0   5       1018.52       1065.58        76.06 o                         
  11   0   5       1324.23       1522.32        93.79 o                         
  12   0   5       1939.15       1854.16       149.49 o                         
  13   0   5       2016.49       2141.31       170.90 o                         
  14   0   5        211.30        294.38       142.98 o                         
 -14   1   5        549.79        726.46       103.49 o                         
 -13   1   5          1.95         39.85        72.47 o                         
 -12   1   5       1049.12       1081.76        99.19 o                         
 -11   1   5         26.07          8.86        57.91 o                         
 -10   1   5        235.13        232.53        57.56 o                         
  -9   1   5       1270.88       1156.21        78.36 o                         
  -8   1   5       8527.32       8481.47       198.25 o                         
  -7   1   5        876.65        778.92        61.52 o                         
  -6   1   5        672.92        827.20        53.76 o                         
  -5   1   5         92.03        179.68        27.81 o                         
  -4   1   5       3695.87       3641.80        61.97 o                         
  -3   1   5       8073.41       8461.69       144.44 o                         
  -2   1   5      27595.60      28892.33       387.99 o                         
  -1   1   5      14363.80      15229.87       259.38 o                         
   0   1   5       3517.07       3614.43        64.34 o                         
   1   1   5        934.42       1436.76        28.83 o                         
   2   1   5      33138.08      32185.28       456.54 o                         
   3   1   5       8234.54       8134.79       107.06 o                         
   4   1   5       2412.16       2607.68        50.02 o                         
   5   1   5       2775.25       2581.02        60.60 o                         
   6   1   5       3954.90       3545.65        78.54 o                         
   7   1   5       1615.11       1713.49        64.15 o                         
   8   1   5      18976.65      18707.54       300.34 o                         
   9   1   5        259.64        334.88        56.93 o                         
  10   1   5       2322.87       2223.15       110.02 o                         
  11   1   5       1452.93       1449.60        99.63 o                         
  12   1   5       3828.38       3880.83       151.19 o                         
  13   1   5        657.34        608.15       111.53 o                         
  14   1   5       3919.55       3920.88       293.29 o                         
  15   1   5       4128.96       3445.55       450.52 o                         
 -14   2   5        181.30        246.03       176.09 o                         
 -13   2   5       1709.53       2103.36       135.05 o                         
 -12   2   5       7634.24       8036.95       231.21 o                         
 -11   2   5       1761.08       1646.44       110.32 o                         
 -10   2   5       1395.14       1346.23        92.98 o                         
  -9   2   5          3.92         -1.47        44.39 o                         
  -8   2   5        452.45        482.34        56.08 o                         
  -7   2   5        773.39        810.04        54.88 o                         
  -6   2   5       5958.40       5901.33       116.06 o                         
  -5   2   5       2059.25       1892.18        72.77 o                         
  -4   2   5        293.48        207.05        20.96 o                         
  -3   2   5        319.36        326.16        23.80 o                         
  -2   2   5      43335.39      42152.94       602.13 o                         
  -1   2   5      89257.69      91380.17      1278.10 o                         
   0   2   5       7824.38       9030.79       139.70 o                         
   1   2   5       4240.67       4121.28        82.76 o                         
   2   2   5       1097.15       1208.75        50.07 o                         
   3   2   5        250.68        168.03        15.97 o                         
   4   2   5        611.35        548.78        31.69 o                         
   5   2   5         71.74        134.32        16.33 o                         
   6   2   5        176.35        280.17        23.74 o                         
   7   2   5        246.74        283.92        27.09 o                         
   8   2   5      12009.48      11243.54       174.42 o                         
   9   2   5       4247.19       3949.43        93.33 o                         
  10   2   5       1482.15       1533.49        75.47 o                         
  11   2   5       1217.69       1381.55       106.53 o                         
  12   2   5        880.69        971.43        77.46 o                         
  13   2   5        214.03        211.02       106.80 o                         
  14   2   5       4216.23       4178.54       339.06 o                         
  15   2   5        414.95        439.88       149.76 o                         
 -13   3   5        487.21        656.46       111.55 o                         
 -12   3   5       1551.20       1378.36       111.24 o                         
 -11   3   5          7.32        -57.06        57.06 o                         
 -10   3   5       3156.67       3055.00       139.02 o                         
  -9   3   5        849.55        938.05        90.62 o                         
  -8   3   5       1133.98       1138.98        78.91 o                         
  -7   3   5         56.25         95.66        39.35 o                         
  -6   3   5      14750.78      13710.33       229.78 o                         
  -5   3   5       4789.46       4362.54        94.91 o                         
  -4   3   5       5308.48       5701.61       116.08 o                         
  -3   3   5        184.08        176.35        21.78 o                         
  -2   3   5      17355.87      17530.49       266.68 o                         
  -1   3   5      15160.44      15745.35       239.58 o                         
   0   3   5      11822.79      10515.65       197.39 o                         
   1   3   5      31211.59      32017.67       794.92 o                         
   2   3   5       2419.71       2386.25        51.14 o                         
   3   3   5      14311.48      14162.31       214.78 o                         
   4   3   5      11993.19      12348.55       192.63 o                         
   5   3   5       5785.22       4853.30        92.70 o                         
   6   3   5        127.65        275.61        24.24 o                         
   7   3   5         13.52         18.04        18.95 o                         
   8   3   5       7940.62       7326.26       131.87 o                         
   9   3   5          7.58         22.35        29.29 o                         
  10   3   5      20037.70      19639.21       323.42 o                         
  11   3   5        136.74        139.95        47.05 o                         
  12   3   5        100.51        131.87        58.51 o                         
  13   3   5        112.94         21.82        61.59 o                         
  14   3   5        252.15        306.64       129.49 o                         
  15   3   5         12.84        -28.70       138.41 o                         
 -13   4   5       1039.55        757.19       130.86 o                         
 -12   4   5          0.85        195.41        92.32 o                         
 -11   4   5        255.61        326.87       103.31 o                         
 -10   4   5       3145.87       3211.36       145.01 o                         
  -9   4   5        626.15        709.09        75.61 o                         
  -8   4   5         13.55         83.81        47.14 o                         
  -7   4   5        211.79        201.16        59.08 o                         
  -6   4   5       4242.64       4089.37       101.13 o                         
  -5   4   5       3177.82       3281.85        87.07 o                         
  -4   4   5      14079.39      13764.33       212.03 o                         
  -3   4   5       6429.10       6314.91       119.57 o                         
  -2   4   5       5805.64       5773.21       108.93 o                         
  -1   4   5       2267.73       2821.09        64.14 o                         
   0   4   5      22172.44      22678.87       347.32 o                         
   1   4   5      14906.24      15095.77       249.85 o                         
   2   4   5      14424.59      14133.61       310.10 o                         
   3   4   5       4157.19       4189.46       116.18 o                         
   4   4   5      21376.13      20605.24       309.27 o                         
   5   4   5         33.62        135.55        21.45 o                         
   6   4   5        984.04       1126.48        57.52 o                         
   7   4   5        209.60        299.63        29.73 o                         
   8   4   5        586.32        589.56       125.51 o                         
   9   4   5       3219.23       3464.20        93.34 o                         
  10   4   5       8950.92       8503.22       167.98 o                         
  11   4   5       2036.94       2524.79       115.13 o                         
  12   4   5          5.52          9.80        54.16 o                         
  13   4   5        167.63        155.29        67.79 o                         
  14   4   5        931.00        862.59       108.04 o                         
  15   4   5          5.25         56.20       190.13 o                         
 -12   5   5         90.55        129.85        96.38 o                         
 -11   5   5       1510.63       1487.92       128.96 o                         
 -10   5   5       9518.09       8540.26       263.65 o                         
  -9   5   5        846.82        879.29        83.92 o                         
  -8   5   5        783.97        650.45        73.87 o                         
  -7   5   5          0.68        -40.59        40.59 o                         
  -6   5   5         74.75        114.90        34.01 o                         
  -5   5   5       1162.06       1304.04        60.85 o                         
  -4   5   5      20552.04      19892.57       308.04 o                         
  -3   5   5       4097.39       3665.25        94.10 o                         
  -2   5   5        989.68       1068.02        47.16 o                         
  -1   5   5       2731.24       3297.59        75.87 o                         
   0   5   5       1226.07       1432.14        58.73 o                         
   1   5   5        180.97        177.27        21.65 o                         
   2   5   5       1745.65       1789.81        59.58 o                         
   3   5   5       4023.82       3634.88        76.30 o                         
   4   5   5        666.04        535.76        33.10 o                         
   5   5   5       3766.80       4032.28        83.80 o                         
   6   5   5       7063.83       6059.34       138.17 o                         
   7   5   5          7.20          8.65        20.93 o                         
   8   5   5        112.45        239.77        36.12 o                         
   9   5   5        338.50        244.49        47.69 o                         
  11   5   5       7916.71       7624.10       180.46 o                         
  12   5   5       2390.88       2210.75       115.80 o                         
  13   5   5          9.22        204.98        65.85 o                         
  14   5   5        856.00        949.13        95.97 o                         
  15   5   5       1576.26       1712.31       180.01 o                         
 -11   6   5         73.09        216.30       105.49 o                         
 -10   6   5         48.88        -34.34        86.97 o                         
  -9   6   5       1094.83       1084.03       107.52 o                         
  -8   6   5       4894.77       4735.35       182.43 o                         
  -7   6   5        446.56        432.43        64.22 o                         
  -6   6   5        548.01        544.85        53.10 o                         
  -5   6   5       3692.51       3573.52       103.04 o                         
  -4   6   5       2574.01       2607.94        86.07 o                         
  -3   6   5       1588.58       1775.91        65.85 o                         
  -2   6   5       6045.53       5843.59       119.43 o                         
  -1   6   5        769.50        841.20        44.46 o                         
   0   6   5       1030.15        859.30        42.15 o                         
   1   6   5       1130.54       1246.14        48.28 o                         
   2   6   5       4566.67       4299.16        90.02 o                         
   3   6   5        795.82        856.61        42.64 o                         
   4   6   5        197.49        157.45        27.76 o                         
   5   6   5       7372.16       7254.74       132.68 o                         
   6   6   5       5943.62       5075.33       102.95 o                         
   7   6   5        753.43        794.32        42.50 o                         
   8   6   5          9.97         49.52        53.47 o                         
   9   6   5      10917.33      11150.94       247.43 o                         
  10   6   5       1603.44       1678.91        92.58 o                         
  11   6   5        845.74        882.84        76.91 o                         
  12   6   5       3731.34       3639.14       169.92 o                         
  13   6   5        853.92        808.55       118.16 o                         
  14   6   5        828.71       1007.38       170.07 o                         
  15   6   5        993.46        791.81       120.60 o                         
 -11   7   5        182.95        273.33       117.46 o                         
 -10   7   5        139.15        213.80       116.06 o                         
  -9   7   5       3597.09       3633.22       214.82 o                         
  -8   7   5        948.99       1008.54       124.50 o                         
  -7   7   5         84.24         21.30        57.89 o                         
  -6   7   5        758.87        688.26        69.58 o                         
  -5   7   5       1974.26       1899.87        82.09 o                         
  -4   7   5        564.53        482.63        45.74 o                         
  -3   7   5        759.68        789.53        45.31 o                         
  -2   7   5      15913.53      15973.70       265.75 o                         
  -1   7   5       3564.25       3385.50        85.97 o                         
   0   7   5       2817.86       2705.62        81.35 o                         
   1   7   5        176.47        258.75        28.09 o                         
   2   7   5       1023.57       1148.00        49.59 o                         
   3   7   5          6.35        -18.31        21.06 o                         
   4   7   5        728.59        803.17        46.40 o                         
   5   7   5       1565.26       1472.59        76.90 o                         
   6   7   5        214.27        269.91        32.35 o                         
   7   7   5       1200.37       1382.30       107.51 o                         
   8   7   5         43.06         67.02        42.71 o                         
   9   7   5       1206.64       1190.71        81.18 o                         
  10   7   5        983.85       1221.61        95.12 o                         
  11   7   5        233.31        210.00        59.52 o                         
  12   7   5       1315.51       1378.55       114.31 o                         
  13   7   5        735.62        625.79        98.84 o                         
  14   7   5       2114.90       2556.55       161.73 o                         
  15   7   5        566.73        676.30       117.87 o                         
 -10   8   5       1210.21       1327.39       223.15 o                         
  -9   8   5         94.55        104.65        91.69 o                         
  -8   8   5        191.67        247.44        94.17 o                         
  -7   8   5         36.18          0.43        80.49 o                         
  -6   8   5       1391.76       1569.83       132.77 o                         
  -5   8   5        528.40        567.83        76.37 o                         
  -4   8   5        738.97        782.01        57.43 o                         
  -3   8   5       1040.94        989.46        64.73 o                         
  -2   8   5       8236.10       8564.88       180.68 o                         
  -1   8   5       2349.07       2356.57       100.62 o                         
   0   8   5       6545.33       6901.63       138.57 o                         
   1   8   5        548.03        624.80        38.75 o                         
   2   8   5       4945.85       4835.64       106.50 o                         
   3   8   5        197.99        289.24        32.66 o                         
   4   8   5       7711.99       7028.67       141.52 o                         
   5   8   5       7827.05       7888.91       203.39 o                         
   6   8   5         92.83        113.50        40.63 o                         
   7   8   5         28.39         48.88        39.89 o                         
   8   8   5       5673.25       5500.40       156.07 o                         
   9   8   5        176.30        182.85        51.05 o                         
  10   8   5        163.69        351.82        76.58 o                         
  11   8   5        149.31        204.21        68.19 o                         
  12   8   5       1701.17       1741.50       109.12 o                         
  13   8   5       1379.73       1748.30       135.23 o                         
  14   8   5       5959.16       6160.28       250.47 o                         
  15   8   5         31.92         85.25        99.48 o                         
  -9   9   5       2100.20       1652.13       169.60 o                         
  -8   9   5        221.75        110.22        96.63 o                         
  -7   9   5         14.50         20.52        85.97 o                         
  -6   9   5       6870.49       6670.74       279.02 o                         
  -5   9   5          1.99        -21.63        59.26 o                         
  -4   9   5       4750.54       4468.26       161.33 o                         
  -3   9   5       1668.94       1785.61       101.78 o                         
  -2   9   5       3000.49       3178.29       144.18 o                         
  -1   9   5        927.14        801.40        68.28 o                         
   0   9   5      14430.34      14974.97       277.37 o                         
   1   9   5         14.06        -24.89        25.84 o                         
   2   9   5        889.39        820.57        48.62 o                         
   3   9   5       3923.86       3694.19       118.38 o                         
   4   9   5       2425.47       2141.19        98.57 o                         
   5   9   5       2458.70       2468.75        85.77 o                         
   6   9   5        605.24        594.22        61.16 o                         
   7   9   5        382.43        395.22        65.38 o                         
   8   9   5       1735.20       1593.74        93.22 o                         
   9   9   5         87.22        151.62        53.44 o                         
  10   9   5        128.17        179.46        61.62 o                         
  11   9   5        126.78        149.44        64.03 o                         
  12   9   5        703.25       1091.19        96.66 o                         
  13   9   5        596.64        527.76        99.39 o                         
  14   9   5       1106.42       1595.34       218.74 o                         
  15   9   5        366.89        301.73       115.53 o                         
  -8  10   5          8.29        -94.93        94.93 o                         
  -7  10   5         43.09        232.77       122.86 o                         
  -6  10   5       3451.88       3330.18       298.58 o                         
  -5  10   5       1310.83       1293.64       142.27 o                         
  -4  10   5       1461.65       1390.12       111.14 o                         
  -3  10   5        511.64        438.00        69.67 o                         
  -2  10   5       1525.30       1520.07       131.40 o                         
  -1  10   5       3766.31       3965.54       151.15 o                         
   0  10   5       4082.04       4289.66       147.88 o                         
   1  10   5       5680.20       5751.62       163.17 o                         
   2  10   5       6809.97       7268.30       167.61 o                         
   3  10   5         29.82         26.92        33.55 o                         
   4  10   5         28.93         17.55        33.61 o                         
   5  10   5        527.92        588.69        62.99 o                         
   6  10   5       7546.91       7656.23       192.76 o                         
   7  10   5        171.78        221.74        53.46 o                         
   8  10   5       1131.98       1200.99        86.85 o                         
   9  10   5       2682.89       2715.85       125.56 o                         
  10  10   5       1614.45       1592.03       106.58 o                         
  11  10   5        453.28        537.68        80.02 o                         
  12  10   5          0.83         68.46        67.55 o                         
  13  10   5        619.40        590.66       105.53 o                         
  14  10   5         20.67        264.71       100.89 o                         
  -7  11   5         12.46        -71.18        98.06 o                         
  -6  11   5          8.46        -91.45        91.45 o                         
  -5  11   5        652.22        648.79       125.99 o                         
  -4  11   5       1392.36       1260.38       119.24 o                         
  -3  11   5         80.07        152.87        72.89 o                         
  -2  11   5       3212.91       3208.75       149.87 o                         
  -1  11   5         92.74         46.76        56.50 o                         
   0  11   5        537.26        510.11        71.44 o                         
   1  11   5         20.73        -40.67        46.77 o                         
   2  11   5       9643.49       9638.10       347.70 o                         
   3  11   5       4002.10       3731.38       124.50 o                         
   4  11   5       1281.72       1335.10       105.63 o                         
   5  11   5       1368.03       1256.22        83.78 o                         
   6  11   5       3491.36       3095.36       129.31 o                         
   7  11   5        509.61        397.77        63.21 o                         
   8  11   5        288.60        331.20        64.83 o                         
   9  11   5         85.60        199.25        63.26 o                         
  10  11   5        228.55        541.69       186.39 o                         
  11  11   5         85.21         96.67        70.55 o                         
  12  11   5         67.50        -31.87        69.16 o                         
  13  11   5       2232.12       2411.06       282.01 o                         
  14  11   5         22.23        -45.82        84.05 o                         
  -6  12   5        395.34        352.53       128.13 o                         
  -5  12   5        426.12        367.32       192.99 o                         
  -4  12   5       2579.52       2050.97       186.02 o                         
  -3  12   5         21.60        -68.85        68.85 o                         
  -2  12   5        659.87        557.46        82.13 o                         
  -1  12   5         19.39        -59.08        59.08 o                         
   0  12   5       1501.20       1529.63       106.25 o                         
   1  12   5        480.65        552.90        74.84 o                         
   2  12   5       2322.36       2755.89       255.48 o                         
   3  12   5         24.10        -42.32        52.83 o                         
   4  12   5       2902.21       2928.63       154.80 o                         
   5  12   5        159.82        154.82        71.52 o                         
   6  12   5        203.63        267.27        76.96 o                         
   7  12   5        133.06        204.39        76.98 o                         
   8  12   5       3502.49       3006.35       156.06 o                         
   9  12   5       3118.58       3558.29       264.24 o                         
  10  12   5        141.38        173.43        71.38 o                         
  11  12   5         60.36         35.54        71.79 o                         
  12  12   5        302.08        289.85        84.21 o                         
  13  12   5         48.43        -72.56        72.56 o                         
  -5  13   5         53.11         26.23       172.34 o                         
  -4  13   5          4.96        -43.93        94.67 o                         
  -3  13   5        570.99        426.79       124.73 o                         
  -2  13   5        258.20        245.42        86.92 o                         
  -1  13   5       1055.32       1113.01       103.64 o                         
   0  13   5       2386.83       2332.43       135.15 o                         
   1  13   5       2518.63       2716.43       143.04 o                         
   2  13   5        474.58        447.72        90.06 o                         
   3  13   5        827.50        686.90        98.31 o                         
   4  13   5       3555.46       3439.86       154.59 o                         
   5  13   5        349.38        196.19        82.03 o                         
   6  13   5        332.67        432.23        91.29 o                         
   7  13   5        136.19        219.13        82.29 o                         
   8  13   5       4737.30       4372.79       254.97 o                         
   9  13   5       2777.54       2502.16       196.30 o                         
  10  13   5       1543.70       1343.79       130.98 o                         
  11  13   5         43.58         41.06        70.06 o                         
  12  13   5       1152.33       1171.47       118.69 o                         
  -3  14   5         87.05        196.73       120.97 o                         
  -2  14   5       1670.20       1637.16       143.16 o                         
  -1  14   5        124.41         86.91       115.45 o                         
   0  14   5       3697.56       4145.33       183.42 o                         
   1  14   5       1489.68       1404.21       134.03 o                         
   2  14   5         50.22        -35.99        92.04 o                         
   3  14   5        616.12        654.73       103.80 o                         
   4  14   5       3085.05       2879.17       261.32 o                         
   5  14   5        232.99        209.85        72.25 o                         
   6  14   5       2802.21       2696.49       168.75 o                         
   7  14   5        391.98        292.38        87.99 o                         
   8  14   5        136.06         78.82        85.90 o                         
   9  14   5        204.88        303.96        93.86 o                         
  10  14   5       1520.66       1552.79       144.62 o                         
  11  14   5        303.27        326.31       114.27 o                         
  -1  15   5        401.83        175.99       122.18 o                         
   0  15   5         23.18         50.98       157.97 o                         
   1  15   5        560.46        476.71       108.42 o                         
   2  15   5        764.67        711.81       116.20 o                         
   3  15   5       1165.86       1066.94       127.42 o                         
   4  15   5        302.20        133.62       151.41 o                         
   5  15   5         27.12        -51.46        75.38 o                         
   6  15   5       1279.66       1376.40       123.26 o                         
   7  15   5         70.75         86.00       117.84 o                         
   8  15   5       1646.43       1417.54       170.61 o                         
   9  15   5       1206.52       1142.27       131.09 o                         
  10  15   5        273.62        498.94       115.57 o                         
   3  16   5         22.54         69.69       113.72 o                         
   4  16   5        128.56        130.85        95.74 o                         
   5  16   5        275.51        173.55        95.12 o                         
   6  16   5       1313.44       1123.17       120.52 o                         
   7  16   5         84.63        273.58        94.41 o                         
  -9 -15   6        170.14         88.78        89.56 o                         
  -8 -15   6         19.90         14.93       103.01 o                         
  -7 -15   6       2675.12       2686.48       179.33 o                         
  -6 -15   6        132.92         22.56        94.78 o                         
  -5 -15   6       3560.43       3240.80       173.15 o                         
  -4 -15   6         83.36         73.94        89.39 o                         
  -3 -15   6       2335.06       2228.30       209.27 o                         
  -2 -15   6       2380.95       2584.29       176.83 o                         
  -1 -15   6        160.00        268.55       102.93 o                         
   0 -15   6        650.98        713.74       122.50 o                         
 -11 -14   6        969.67       1376.84       292.23 o                         
 -10 -14   6         14.32        -62.45        80.57 o                         
  -9 -14   6        168.64        247.72       101.52 o                         
  -8 -14   6        236.41        304.86        93.94 o                         
  -7 -14   6        322.00        475.19       110.04 o                         
  -6 -14   6       1840.01       1680.21       137.91 o                         
  -5 -14   6       5082.77       4725.11       245.85 o                         
  -4 -14   6       3540.46       3206.86       162.22 o                         
  -3 -14   6       1063.25        857.45       110.96 o                         
  -2 -14   6         90.05          3.11        88.96 o                         
  -1 -14   6         52.19        152.19        83.53 o                         
   0 -14   6         44.85        -72.49        72.49 o                         
   1 -14   6         94.89        187.48        81.49 o                         
   2 -14   6        178.99        212.56        84.31 o                         
   3 -14   6          6.39       -113.29       113.29 o                         
 -12 -13   6          2.07        196.87       109.90 o                         
 -11 -13   6       5287.57       5627.36       245.29 o                         
 -10 -13   6         22.86        219.22        85.56 o                         
  -9 -13   6        948.09       1115.15       148.98 o                         
  -8 -13   6       1167.99        967.25       109.03 o                         
  -7 -13   6       5261.90       5043.55       212.95 o                         
  -6 -13   6        233.66        204.22        80.40 o                         
  -5 -13   6        582.59        615.53        94.85 o                         
  -4 -13   6        145.87         24.72        72.83 o                         
  -3 -13   6        239.74        297.80        87.22 o                         
  -2 -13   6       1513.31       1510.47       127.51 o                         
  -1 -13   6        426.72        384.84        76.67 o                         
   0 -13   6       1208.57       1413.40       113.71 o                         
   1 -13   6       3515.75       3816.94       201.45 o                         
   2 -13   6       1484.45       1361.49       119.84 o                         
   3 -13   6       1374.51       1377.99       126.14 o                         
   4 -13   6        748.70        841.50       127.62 o                         
 -13 -12   6        367.06        392.44       147.36 o                         
 -12 -12   6        225.53        269.35        95.44 o                         
 -11 -12   6       1550.04       1854.31       161.42 o                         
 -10 -12   6       1361.84       1227.14       115.45 o                         
  -9 -12   6         35.78        214.52       128.70 o                         
  -8 -12   6       4640.15       4541.98       190.83 o                         
  -7 -12   6         39.94         -4.98        66.12 o                         
  -6 -12   6       1304.99       1357.07       112.57 o                         
  -5 -12   6       1636.25       1430.58       130.43 o                         
  -4 -12   6       3375.96       3210.17       146.31 o                         
  -3 -12   6         45.43         64.05        60.87 o                         
  -2 -12   6       1009.34       1013.87        86.52 o                         
  -1 -12   6         58.85         29.88        56.51 o                         
   0 -12   6        443.21        304.00        72.84 o                         
   1 -12   6       9268.29      10307.71       264.77 o                         
   2 -12   6          0.08         64.61        67.10 o                         
   3 -12   6       6572.86       7150.67       223.33 o                         
   4 -12   6        512.59        568.45        95.13 o                         
   5 -12   6       1626.50       1647.92       170.34 o                         
   6 -12   6        385.14        117.25       103.21 o                         
 -13 -11   6          5.65          6.48        81.89 o                         
 -12 -11   6        770.46        849.47       106.68 o                         
 -11 -11   6         40.10         89.67        63.46 o                         
 -10 -11   6        652.94        607.77        78.74 o                         
  -9 -11   6        431.71        508.71        91.71 o                         
  -8 -11   6        237.49        214.86       107.88 o                         
  -7 -11   6       3369.12       3195.02       164.45 o                         
  -6 -11   6       7443.01       6815.13       213.44 o                         
  -5 -11   6         25.52        -31.88        56.41 o                         
  -4 -11   6       2665.32       2846.42       145.45 o                         
  -3 -11   6       8836.97       8916.17       201.79 o                         
  -2 -11   6         80.03         86.57        50.36 o                         
  -1 -11   6       3607.69       4150.50       158.79 o                         
   0 -11   6       2598.47       2763.26       166.14 o                         
   1 -11   6       2272.66       2681.73       130.59 o                         
   2 -11   6       2356.65       2638.86       136.50 o                         
   3 -11   6       6225.26       6876.08       208.50 o                         
   4 -11   6         27.75        -62.02        65.50 o                         
   5 -11   6       1695.68       1781.60       146.64 o                         
   6 -11   6       1199.47       1300.59       132.11 o                         
   7 -11   6         58.83        -11.61       292.23 o                         
 -14 -10   6        709.02        804.44       166.52 o                         
 -13 -10   6         60.12        248.57        89.51 o                         
 -12 -10   6       2476.84       2275.94       146.54 o                         
 -11 -10   6        618.40        629.57        88.81 o                         
 -10 -10   6        227.62        383.65        69.71 o                         
  -9 -10   6       4121.21       4126.77       149.62 o                         
  -8 -10   6       4722.27       4750.19       154.12 o                         
  -7 -10   6        611.40        630.95        65.28 o                         
  -6 -10   6        784.43        741.04        81.60 o                         
  -5 -10   6      12230.00      11656.26       306.61 o                         
  -4 -10   6        809.73        787.32        64.10 o                         
  -3 -10   6       4928.61       4903.35       174.39 o                         
  -2 -10   6        676.30        588.00        58.23 o                         
  -1 -10   6        111.30        160.22        50.90 o                         
   0 -10   6       5776.65       6293.54       175.01 o                         
   1 -10   6       8178.71       8800.56       220.61 o                         
   2 -10   6         59.21         26.22        53.19 o                         
   3 -10   6         65.71         -4.98        56.76 o                         
   4 -10   6         86.38         98.55        63.75 o                         
   5 -10   6        731.49        825.56        98.03 o                         
   6 -10   6       3730.91       3720.72       193.53 o                         
   7 -10   6         54.68        -13.34       105.44 o                         
   8 -10   6         68.34         46.18       126.37 o                         
 -14  -9   6        320.88        305.04       145.46 o                         
 -13  -9   6        269.00        185.55       103.53 o                         
 -12  -9   6       1223.91       1432.83       122.37 o                         
 -11  -9   6       3758.68       3565.73       168.25 o                         
 -10  -9   6          9.06        -13.75        51.06 o                         
  -9  -9   6       5122.99       4972.49       175.23 o                         
  -8  -9   6        692.43        813.33        70.51 o                         
  -7  -9   6       9543.39       9244.85       215.58 o                         
  -6  -9   6        207.16        233.26        47.43 o                         
  -5  -9   6        122.97        115.79        52.98 o                         
  -4  -9   6        364.79        368.52        39.89 o                         
  -3  -9   6        378.28        362.77        48.30 o                         
  -2  -9   6       4971.46       5608.13       167.83 o                         
  -1  -9   6         10.93          0.12        38.31 o                         
   0  -9   6      12875.87      13999.07       295.58 o                         
   1  -9   6        310.73        266.89        52.61 o                         
   2  -9   6       1336.95       1610.51        93.87 o                         
   3  -9   6        119.81        110.45        53.74 o                         
   4  -9   6       1131.55       1317.32        92.53 o                         
   5  -9   6        231.21        152.05        66.00 o                         
   6  -9   6        729.32        575.50        84.46 o                         
   7  -9   6       1036.70       1079.63       116.16 o                         
   8  -9   6       1371.11       1442.54       198.67 o                         
   9  -9   6       2754.47       2665.41       260.16 o                         
 -14  -8   6        152.93        187.24       113.34 o                         
 -13  -8   6       6096.46       5867.99       207.83 o                         
 -12  -8   6       6889.99       6547.32       202.00 o                         
 -11  -8   6        557.57        510.50        73.66 o                         
 -10  -8   6       2596.54       2396.70       124.11 o                         
  -9  -8   6        236.38        242.79        52.35 o                         
  -8  -8   6       5030.03       4575.75       138.19 o                         
  -7  -8   6      15005.43      14848.87       300.89 o                         
  -6  -8   6        262.17        237.90        36.60 o                         
  -5  -8   6         31.62         62.25        23.89 o                         
  -4  -8   6      13969.28      13820.94       227.61 o                         
  -3  -8   6       4183.06       3976.56       126.27 o                         
  -2  -8   6        324.39        463.53        45.15 o                         
  -1  -8   6        257.97        328.68        38.15 o                         
   0  -8   6        322.56        294.03        46.16 o                         
   1  -8   6       1077.65       1244.70        76.06 o                         
   2  -8   6       4069.36       4975.98       145.05 o                         
   3  -8   6       1846.90       2057.11       108.30 o                         
   4  -8   6        975.84        916.16        74.32 o                         
   5  -8   6      12054.61      12255.07       280.58 o                         
   6  -8   6        374.71        291.26        66.50 o                         
   7  -8   6       3219.28       2802.60       158.92 o                         
   8  -8   6         11.91         -4.68       111.46 o                         
   9  -8   6       2602.69       2650.84       249.68 o                         
  10  -8   6        877.67        646.49       285.67 o                         
 -15  -7   6        374.76        230.02        95.68 o                         
 -14  -7   6        745.73        817.95        99.03 o                         
 -13  -7   6       6089.31       6240.80       210.43 o                         
 -12  -7   6        717.30        563.69        81.90 o                         
 -11  -7   6       8488.95       8140.53       214.85 o                         
 -10  -7   6        565.18        496.72        65.56 o                         
  -9  -7   6       2825.73       2773.41       104.57 o                         
  -8  -7   6        418.08        447.03        47.50 o                         
  -7  -7   6       1638.84       1616.10        75.10 o                         
  -6  -7   6       1091.66        894.30        42.05 o                         
  -5  -7   6       3021.29       3098.61        73.85 o                         
  -4  -7   6       1331.05       1360.35        50.57 o                         
  -3  -7   6       7635.58       7673.80       137.48 o                         
  -2  -7   6       9806.62      10324.07       174.73 o                         
  -1  -7   6       4207.74       4595.90       101.65 o                         
   0  -7   6       4693.53       5214.94       120.70 o                         
   1  -7   6       1206.47       1235.89        63.07 o                         
   2  -7   6       2197.05       2485.55       101.08 o                         
   3  -7   6       1384.50       1662.81        87.22 o                         
   4  -7   6       4719.81       4828.98       143.89 o                         
   5  -7   6         66.18        110.53        50.41 o                         
   6  -7   6        366.19        464.31        65.21 o                         
   7  -7   6       1744.32       1510.20        99.41 o                         
   8  -7   6       1488.62       1603.93       147.22 o                         
   9  -7   6       3225.75       3023.31       366.22 o                         
  10  -7   6          5.28         30.91       127.38 o                         
  11  -7   6         13.63       -177.02       177.02 o                         
 -15  -6   6         33.24        -41.95        90.80 o                         
 -14  -6   6         48.60        -80.13        80.13 o                         
 -13  -6   6        518.48        525.33        93.56 o                         
 -12  -6   6       9994.86      10337.57       288.77 o                         
 -11  -6   6       6115.63       5781.42       219.96 o                         
 -10  -6   6       2043.80       1928.02       111.54 o                         
  -9  -6   6        440.08        495.88        57.16 o                         
  -8  -6   6       7153.86       6998.78       185.79 o                         
  -7  -6   6       2423.32       2505.24        66.96 o                         
  -6  -6   6       1533.23       1472.23        49.21 o                         
  -5  -6   6      29945.08      29759.55       411.23 o                         
  -4  -6   6      26533.18      26205.34       390.12 o                         
  -3  -6   6        896.32        759.13        39.96 o                         
  -2  -6   6       3232.63       3890.56        79.76 o                         
  -1  -6   6      14789.51      17284.80       251.01 o                         
   0  -6   6         25.39        127.62        26.58 o                         
   1  -6   6      26848.06      30388.91       493.84 o                         
   2  -6   6         12.73         18.54        14.10 o                         
   3  -6   6      12832.80      14139.78       233.66 o                         
   4  -6   6       6480.69       6711.35       144.77 o                         
   5  -6   6       8321.68       8472.48       177.49 o                         
   6  -6   6       1501.22       1545.11        76.63 o                         
   7  -6   6        430.79        462.22        66.83 o                         
   8  -6   6       1881.25       1977.09       124.64 o                         
   9  -6   6       1839.31       1567.12       182.85 o                         
  10  -6   6        486.34        321.22       136.71 o                         
  11  -6   6         39.86        245.56       175.15 o                         
 -15  -5   6        578.02        538.35        96.94 o                         
 -14  -5   6       1593.30       1743.05       137.03 o                         
 -13  -5   6         67.38          2.92        65.85 o                         
 -12  -5   6       1353.16       1343.56        97.35 o                         
 -11  -5   6        161.88        185.77        55.91 o                         
 -10  -5   6       5143.83       4897.90       148.18 o                         
  -9  -5   6          7.45         18.10        31.26 o                         
  -8  -5   6        821.66        843.61        49.53 o                         
  -7  -5   6       4177.31       4214.12        91.91 o                         
  -6  -5   6         45.48         43.02        19.68 o                         
  -5  -5   6      40423.10      39305.46       533.49 o                         
  -4  -5   6      15846.01      15598.39       225.09 o                         
  -3  -5   6      11072.22      11152.62       177.17 o                         
  -2  -5   6        863.87       1143.06        39.83 o                         
  -1  -5   6       2314.39       3247.83        67.82 o                         
   0  -5   6      20007.96      21323.00       319.18 o                         
   1  -5   6       4703.86       4984.21        94.38 o                         
   2  -5   6       2814.17       2876.25        63.20 o                         
   3  -5   6       1268.92       1549.59        63.28 o                         
   4  -5   6      26077.11      28124.99       427.46 o                         
   5  -5   6       8600.49       8538.15       160.90 o                         
   6  -5   6        763.28        822.89        57.15 o                         
   7  -5   6         45.37         -3.65        36.74 o                         
   8  -5   6       1102.87       1185.72        70.56 o                         
   9  -5   6         32.51         41.02        68.02 o                         
  10  -5   6        273.24        260.26       126.08 o                         
  11  -5   6        259.79        280.61       127.41 o                         
  12  -5   6        676.15        708.46       169.89 o                         
 -15  -4   6        134.97        151.08        88.99 o                         
 -14  -4   6        630.11        675.53        96.98 o                         
 -13  -4   6       1143.34       1256.50       104.65 o                         
 -12  -4   6       5787.38       6060.27       213.91 o                         
 -11  -4   6        200.41        187.91        62.47 o                         
 -10  -4   6       2403.70       2583.64       127.93 o                         
  -9  -4   6       6022.84       6177.76       156.06 o                         
  -8  -4   6       2917.96       2933.60        83.58 o                         
  -7  -4   6       5817.13       5468.19       101.13 o                         
  -6  -4   6      14273.80      13605.35       202.79 o                         
  -5  -4   6      19427.80      18646.23       284.21 o                         
  -4  -4   6      16296.43      15176.94       216.13 o                         
  -3  -4   6      43584.47      41215.34       550.32 o                         
  -2  -4   6          4.99         25.93        12.02 o                         
  -1  -4   6      12048.64      12089.12       351.08 o                         
   0  -4   6        128.86        152.72        16.67 o                         
   1  -4   6       2707.15       2706.52        58.81 o                         
   2  -4   6        342.48        270.07        26.99 o                         
   3  -4   6       3919.49       4177.65        86.37 o                         
   4  -4   6        591.57        546.69        35.58 o                         
   5  -4   6        610.38        648.34        41.94 o                         
   6  -4   6       3411.42       3373.51        91.32 o                         
   7  -4   6        388.63        449.35        42.72 o                         
   8  -4   6       2815.15       2991.27       103.70 o                         
   9  -4   6       4903.42       5118.46       239.48 o                         
  10  -4   6       2062.65       2199.93       158.37 o                         
  11  -4   6       2206.21       2395.70       175.89 o                         
  12  -4   6        766.66        861.59       167.97 o                         
  13  -4   6          5.99       -121.83       121.83 o                         
 -15  -3   6        212.52        102.48       103.56 o                         
 -14  -3   6         10.21        -12.12        82.53 o                         
 -13  -3   6        424.43        480.16        90.52 o                         
 -12  -3   6       1701.85       1702.12       123.17 o                         
 -11  -3   6        161.83        219.92        65.08 o                         
 -10  -3   6      16013.59      14577.94       304.24 o                         
  -9  -3   6      28245.66      27478.71       505.98 o                         
  -8  -3   6        144.97         60.78        32.38 o                         
  -7  -3   6       5480.25       5240.39       104.88 o                         
  -6  -3   6       1040.50       1014.28        51.08 o                         
  -5  -3   6       4706.34       4307.53        83.73 o                         
  -4  -3   6      21813.93      19633.27       291.63 o                         
  -3  -3   6      32729.58      31411.77       450.40 o                         
  -2  -3   6       2338.90       1971.00        40.18 o                         
  -1  -3   6       4172.49       4364.68        93.30 o                         
   0  -3   6        351.81        449.39        23.79 o                         
   1  -3   6       4227.09       4315.26        82.65 o                         
   2  -3   6        182.57        170.43        16.69 o                         
   3  -3   6      15255.32      15493.63       239.71 o                         
   4  -3   6      12753.60      13926.13       222.61 o                         
   5  -3   6       1428.02       1278.92        52.12 o                         
   6  -3   6       5208.11       5366.22       105.70 o                         
   7  -3   6        471.49        606.73        42.04 o                         
   8  -3   6       1653.00       1687.11        78.37 o                         
   9  -3   6       3611.38       3979.56       123.20 o                         
  10  -3   6         93.76        314.67        84.73 o                         
  11  -3   6       2934.38       3086.89       189.32 o                         
  12  -3   6       1360.44       1287.52       140.12 o                         
  13  -3   6       3692.29       3844.72       234.63 o                         
 -15  -2   6        171.08        326.68        98.42 o                         
 -14  -2   6        128.48         57.54        82.82 o                         
 -13  -2   6       1094.66        985.39       110.21 o                         
 -12  -2   6        138.32        285.23        76.29 o                         
 -11  -2   6        445.18        354.44        65.90 o                         
 -10  -2   6       1850.02       1825.52        95.27 o                         
  -9  -2   6         31.93         60.59        38.91 o                         
  -8  -2   6      22242.74      21091.05       396.04 o                         
  -7  -2   6      19073.51      18405.15       291.94 o                         
  -6  -2   6         95.56        222.74        22.31 o                         
  -5  -2   6       3618.32       3445.42        71.29 o                         
  -4  -2   6       2055.22       2012.23        47.46 o                         
  -3  -2   6        455.08        539.52        31.25 o                         
  -2  -2   6        373.90        233.94        18.45 o                         
  -1  -2   6      59349.09      58298.07       921.46 o                         
   0  -2   6      11299.79      11927.46       166.68 o                         
   1  -2   6      34086.43      37120.28       526.38 o                         
   2  -2   6     100781.19     107933.76      1696.96 o                         
   3  -2   6      31752.29      31596.73       458.25 o                         
   4  -2   6      10723.68      10855.53       176.78 o                         
   5  -2   6       7572.13       7587.41       127.45 o                         
   6  -2   6       3046.12       3102.38        79.35 o                         
   7  -2   6       5430.17       5279.81       121.33 o                         
   8  -2   6       1224.97       1300.39        63.01 o                         
   9  -2   6        997.74        949.66        59.86 o                         
  10  -2   6        475.44        503.31       147.73 o                         
  11  -2   6          2.60         16.88       114.35 o                         
  12  -2   6       2671.26       2954.53       190.90 o                         
  13  -2   6       2848.18       2928.49       204.19 o                         
  14  -2   6        225.57        159.74       135.67 o                         
 -14  -1   6       1788.97       1871.65       144.77 o                         
 -13  -1   6       4320.82       4388.51       305.26 o                         
 -12  -1   6        542.05        507.44        75.00 o                         
 -11  -1   6          2.59        172.91        54.46 o                         
 -10  -1   6       1079.97        985.93        77.26 o                         
  -9  -1   6       2787.68       2859.76       114.23 o                         
  -8  -1   6      20757.55      20643.76       391.91 o                         
  -7  -1   6       4551.25       4523.54       108.55 o                         
  -6  -1   6      14612.25      14599.00       253.95 o                         
  -5  -1   6       4114.02       4150.21        67.44 o                         
  -4  -1   6      16408.18      16857.30       238.62 o                         
  -3  -1   6       1159.65       1201.76        43.46 o                         
  -2  -1   6      39965.73      37783.09       500.59 o                         
  -1  -1   6      14448.89      12986.79       188.90 o                         
   0  -1   6      10052.61      11193.36       198.47 o                         
   1  -1   6      23032.71      24324.02       532.81 o                         
   2  -1   6      84907.23      90507.15      1074.00 o                         
   3  -1   6          7.18         28.18        11.74 o                         
   4  -1   6      14480.86      16195.20       247.79 o                         
   5  -1   6      13398.93      12703.46       204.38 o                         
   6  -1   6       2070.81       2188.74        97.61 o                         
   7  -1   6       5222.75       5103.22       109.74 o                         
   8  -1   6      13869.11      13392.36       267.15 o                         
   9  -1   6       1336.24       1384.81        67.34 o                         
  10  -1   6       3908.50       3846.16       160.87 o                         
  11  -1   6         36.29         76.83        76.38 o                         
  12  -1   6          1.79        -21.10        80.79 o                         
  13  -1   6        295.46        356.71       153.84 o                         
  14  -1   6        908.49       1066.38       145.94 o                         
 -14   0   6        149.25        125.39        85.63 o                         
 -13   0   6          6.65         86.68        68.65 o                         
 -12   0   6       4314.42       4010.00       164.66 o                         
 -11   0   6        363.94        458.96        73.62 o                         
 -10   0   6       1248.94       1272.18        86.09 o                         
  -9   0   6        209.81        173.02        48.29 o                         
  -8   0   6       1292.42       1284.27        75.51 o                         
  -7   0   6        100.66        230.15        38.12 o                         
  -6   0   6        121.59         95.00        30.79 o                         
  -5   0   6       2008.02       1890.77        63.87 o                         
  -4   0   6        385.71        497.53        33.80 o                         
  -3   0   6        832.04        841.25        30.82 o                         
  -2   0   6      33884.45      33478.51       476.70 o                         
  -1   0   6      24933.02      24599.06       329.21 o                         
   0   0   6       3484.14       3138.70        53.74 o                         
   1   0   6      44837.39      46241.95       662.77 o                         
   2   0   6       3119.43       2857.68        42.73 o                         
   3   0   6      46128.68      46961.77       664.68 o                         
   4   0   6       1468.81       1080.33        36.93 o                         
   5   0   6       6790.96       6835.59       141.80 o                         
   6   0   6        571.64        519.40        34.25 o                         
   7   0   6       1574.47       1524.69        59.06 o                         
   8   0   6        990.81        982.68        53.36 o                         
   9   0   6         30.60         50.71        32.06 o                         
  10   0   6        762.39        824.05        61.54 o                         
  11   0   6        516.45        594.28        68.19 o                         
  12   0   6         59.85        138.59        83.40 o                         
  13   0   6         13.85        367.40       105.20 o                         
  14   0   6        130.22         64.28       130.43 o                         
 -14   1   6        762.49        862.79       103.81 o                         
 -13   1   6       1089.82       1048.03       104.00 o                         
 -12   1   6       2170.39       2278.94       139.10 o                         
 -11   1   6         15.60        -58.15        66.32 o                         
 -10   1   6       1274.37       1191.83        87.54 o                         
  -9   1   6       3712.03       3729.53       135.35 o                         
  -8   1   6       7757.77       7264.53       180.16 o                         
  -7   1   6        653.73        495.83        52.02 o                         
  -6   1   6      12261.63      12434.14       226.95 o                         
  -5   1   6      33027.51      31981.59       511.05 o                         
  -4   1   6        766.39        941.04        30.11 o                         
  -3   1   6      13851.60      12874.86       201.96 o                         
  -2   1   6     174145.27     175919.30      2282.57 o                         
  -1   1   6        418.09        381.71        22.30 o                         
   0   1   6      25970.81      27375.98       420.86 o                         
   1   1   6      63709.24      64513.67       842.33 o                         
   2   1   6       3130.69       2633.70        50.72 o                         
   3   1   6         40.69          9.38        11.79 o                         
   4   1   6       6283.77       5628.28        82.19 o                         
   5   1   6         67.05         16.11        20.17 o                         
   6   1   6        783.43        993.29        56.40 o                         
   7   1   6       1246.79       1191.26        51.31 o                         
   8   1   6       1678.37       1684.61       161.29 o                         
   9   1   6       5080.17       5097.96       117.48 o                         
  10   1   6         49.49         91.05        38.12 o                         
  11   1   6         58.46        146.26        52.23 o                         
  12   1   6        991.05       1342.42       144.66 o                         
  13   1   6       1686.40       1847.37       160.61 o                         
  14   1   6        202.14        493.36       153.09 o                         
  15   1   6       2299.57       2781.11       338.12 o                         
 -13   2   6        376.60        287.60        82.91 o                         
 -12   2   6       1326.41       1333.94       108.08 o                         
 -11   2   6        113.07        110.19        64.04 o                         
 -10   2   6       2052.82       2068.34       113.02 o                         
  -9   2   6        832.95        756.53        70.43 o                         
  -8   2   6        115.64        146.81        44.92 o                         
  -7   2   6        190.10        283.02        45.87 o                         
  -6   2   6      16154.27      15191.34       246.47 o                         
  -5   2   6       3055.03       2425.30        63.40 o                         
  -4   2   6      33122.01      33554.07       461.48 o                         
  -3   2   6      36432.54      35297.11       512.76 o                         
  -2   2   6        574.01        513.47        26.11 o                         
  -1   2   6      60008.52      58276.91       821.84 o                         
   0   2   6       3364.36       3253.34        60.27 o                         
   1   2   6      42130.28      44766.93       591.96 o                         
   2   2   6        654.17        661.24        26.19 o                         
   3   2   6         88.05         37.39        13.34 o                         
   4   2   6        580.93        327.53        22.60 o                         
   5   2   6       1526.45       1457.11        47.53 o                         
   6   2   6        206.59        189.76        21.44 o                         
   7   2   6      21501.05      20318.24       278.98 o                         
   8   2   6       9676.15       9337.28       150.44 o                         
   9   2   6       3548.36       3557.95       113.25 o                         
  10   2   6        110.91        151.52        39.13 o                         
  11   2   6       1141.44       1181.54        87.68 o                         
  12   2   6       1974.92       2145.01       104.85 o                         
  13   2   6        862.61       1165.56       192.94 o                         
  14   2   6        279.46        622.87       149.60 o                         
  15   2   6        286.42        311.56       151.45 o                         
 -13   3   6       2374.71       2281.40       166.32 o                         
 -12   3   6         22.53         43.17        72.87 o                         
 -11   3   6       2032.54       2034.12       124.13 o                         
 -10   3   6        751.96        521.23        74.55 o                         
  -9   3   6      11758.51      11187.69       259.01 o                         
  -8   3   6         23.09         55.85        44.90 o                         
  -7   3   6        266.61        368.04        68.84 o                         
  -6   3   6        111.59        146.84        26.68 o                         
  -5   3   6       1205.77       1201.73        60.14 o                         
  -4   3   6      29868.60      29774.72       416.24 o                         
  -3   3   6        234.84        210.14        23.58 o                         
  -2   3   6      28219.98      26914.41       397.92 o                         
  -1   3   6       3995.81       4178.06        80.11 o                         
   0   3   6       9588.31       9600.32       153.15 o                         
   1   3   6        888.77       1056.50        53.75 o                         
   2   3   6         40.17         63.22        12.65 o                         
   3   3   6      12904.75      13545.30       206.95 o                         
   4   3   6       7245.81       7683.04       129.38 o                         
   5   3   6       4024.57       4056.32        82.40 o                         
   6   3   6       7029.37       6341.64       117.90 o                         
   7   3   6      16559.10      15867.50       237.13 o                         
   8   3   6          5.23         52.33        29.15 o                         
   9   3   6       7130.66       7052.31       134.69 o                         
  11   3   6        964.84        953.21        65.96 o                         
  12   3   6        492.35        553.82        73.55 o                         
  13   3   6          7.93        -30.01        70.55 o                         
  14   3   6        514.09        734.40       168.88 o                         
  15   3   6        128.25        140.96       145.04 o                         
 -13   4   6        268.71        328.06       111.33 o                         
 -12   4   6       1500.00       1393.16       131.78 o                         
 -11   4   6        305.74        327.87        75.83 o                         
 -10   4   6       8231.05       7874.02       258.58 o                         
  -9   4   6       1320.46       1397.57       112.41 o                         
  -8   4   6       2793.62       2946.19       126.61 o                         
  -7   4   6        196.80        154.99        46.49 o                         
  -6   4   6      12694.87      11937.29       211.06 o                         
  -5   4   6      12096.56      11545.06       200.91 o                         
  -4   4   6        256.70        241.69        27.00 o                         
  -3   4   6         10.99         45.05        20.98 o                         
  -2   4   6        461.14        398.08        31.10 o                         
  -1   4   6       2297.72       2211.24        90.32 o                         
   0   4   6      15204.07      14764.34       252.59 o                         
   1   4   6        980.59       1028.22        38.47 o                         
   2   4   6      34290.30      36508.29       527.04 o                         
   3   4   6      14542.80      15179.37       314.28 o                         
   4   4   6       4039.89       4346.01        85.02 o                         
   5   4   6      56867.46      57152.12       860.08 o                         
   6   4   6       1171.52       1012.70        43.24 o                         
   7   4   6       3131.12       2936.98        76.63 o                         
   8   4   6       7951.26       7107.63       157.02 o                         
   9   4   6      11900.01      11837.47       208.98 o                         
  10   4   6       2696.73       3192.76       196.01 o                         
  11   4   6         19.11         53.17        44.74 o                         
  12   4   6       4926.06       5222.28       185.49 o                         
  13   4   6        149.57        248.06        67.70 o                         
  14   4   6        637.29        650.94       126.72 o                         
  15   4   6         19.46        184.13       140.55 o                         
 -12   5   6          8.59         68.88        87.13 o                         
 -11   5   6        346.75        123.16        86.85 o                         
 -10   5   6        104.60         99.47        66.54 o                         
  -9   5   6       1044.59        806.37        84.49 o                         
  -8   5   6       1133.92        968.45        81.51 o                         
  -7   5   6        357.73        361.49        56.04 o                         
  -6   5   6       5955.79       5532.16       134.55 o                         
  -5   5   6        174.34        182.07        33.57 o                         
  -4   5   6       4818.30       5201.73       105.11 o                         
  -3   5   6       6616.65       6980.28       134.22 o                         
  -2   5   6       1749.48       1972.02        64.65 o                         
  -1   5   6       1500.19       1203.63        47.98 o                         
   0   5   6        996.61       1071.24        43.69 o                         
   1   5   6       9080.59       9411.38       158.28 o                         
   2   5   6      17971.30      18920.16       289.42 o                         
   3   5   6       9492.94       9438.78       158.26 o                         
   4   5   6      40193.85      40504.34       587.79 o                         
   5   5   6      27526.96      27079.31       377.15 o                         
   6   5   6       4977.92       4623.83        95.58 o                         
   7   5   6      11071.51      10443.43       181.51 o                         
   8   5   6       1031.87       1177.83        53.75 o                         
   9   5   6        371.99        360.09        51.76 o                         
  10   5   6        941.15        963.27        76.01 o                         
  11   5   6       1138.04       1386.55       116.47 o                         
  12   5   6        112.40        231.07        62.87 o                         
  13   5   6        486.67        399.09        73.85 o                         
  14   5   6        907.52        986.45       111.44 o                         
  15   5   6       2890.75       3148.66       714.64 o                         
 -11   6   6       1142.72       1069.01       138.96 o                         
 -10   6   6       1437.05       1350.91       220.69 o                         
  -9   6   6        364.29        355.35        81.51 o                         
  -8   6   6        145.62         56.91        55.71 o                         
  -7   6   6        279.60        296.86        58.36 o                         
  -6   6   6        115.45        135.51        48.43 o                         
  -5   6   6       4081.01       3956.41       112.18 o                         
  -4   6   6        944.37        965.50        50.55 o                         
  -3   6   6         38.22         76.08        27.40 o                         
  -2   6   6       7262.71       7296.14       140.33 o                         
  -1   6   6      15537.76      16460.37       265.08 o                         
   0   6   6       2190.12       2937.56        74.08 o                         
   1   6   6       7800.66       7981.81       133.01 o                         
   2   6   6        293.63        409.36        30.94 o                         
   3   6   6      30992.88      31883.81       472.52 o                         
   4   6   6      14535.25      13928.28       226.11 o                         
   5   6   6        495.83        337.21        36.27 o                         
   6   6   6       2889.45       2530.59        79.76 o                         
   7   6   6        753.69        781.78        34.79 o                         
   8   6   6       7974.52       7639.56       183.51 o                         
   9   6   6        372.71        477.68       131.13 o                         
  10   6   6         91.39        200.23        51.55 o                         
  11   6   6       7077.57       7559.47       276.03 o                         
  12   6   6        651.77       1017.74       101.68 o                         
  13   6   6       1120.18       1157.27       112.57 o                         
  14   6   6        963.88        953.70       160.34 o                         
  15   6   6        434.43        544.48       126.30 o                         
 -11   7   6         46.86         95.47       108.40 o                         
 -10   7   6          8.58        -32.74        93.65 o                         
  -9   7   6       1197.76        999.47       128.83 o                         
  -8   7   6         15.52        -59.58        74.41 o                         
  -7   7   6       2930.84       3013.06       151.63 o                         
  -6   7   6         18.97         37.18        45.44 o                         
  -5   7   6       2513.47       2775.52       106.16 o                         
  -4   7   6         89.24         46.30        44.04 o                         
  -3   7   6       1043.60       1108.74        66.77 o                         
  -2   7   6       2767.36       2800.60        86.12 o                         
  -1   7   6       2525.19       2894.17        85.76 o                         
   0   7   6      30487.15      30568.09       462.24 o                         
   1   7   6       2981.32       3365.82        80.09 o                         
   2   7   6      30555.46      30555.54       459.36 o                         
   3   7   6      14508.03      14239.30       233.85 o                         
   4   7   6        207.44        186.20        27.47 o                         
   5   7   6       3163.50       3255.14        80.77 o                         
   6   7   6        558.80        548.50        36.21 o                         
   7   7   6       1763.62       1795.17        85.41 o                         
   8   7   6        269.44        206.17        47.78 o                         
   9   7   6       1314.11       1401.12        86.85 o                         
  10   7   6        392.84        590.02        65.00 o                         
  11   7   6       5288.80       5436.02       174.46 o                         
  12   7   6         43.75         72.89        65.77 o                         
  13   7   6       5355.22       5362.28       216.54 o                         
  14   7   6         38.02        316.39        86.84 o                         
  15   7   6        731.43       1106.23       153.43 o                         
 -10   8   6        414.62        417.15       117.20 o                         
  -9   8   6       5193.50       4551.42       332.17 o                         
  -8   8   6       2398.19       2215.70       169.82 o                         
  -7   8   6       1694.21       1509.52       137.62 o                         
  -6   8   6       3318.90       3044.53       225.74 o                         
  -5   8   6      13904.10      13867.61       339.92 o                         
  -4   8   6        275.41        244.61        44.04 o                         
  -3   8   6        103.43        100.88        31.18 o                         
  -2   8   6      14802.82      14473.74       251.42 o                         
  -1   8   6       2068.91       2015.55        75.79 o                         
   0   8   6       4782.26       5064.96       113.36 o                         
   1   8   6       2510.84       2506.04        97.04 o                         
   2   8   6      16822.52      16364.31       268.36 o                         
   3   8   6        885.63        987.08        62.17 o                         
   4   8   6       4152.32       3868.76        93.36 o                         
   5   8   6       2373.68       2440.52       106.28 o                         
   6   8   6       1955.09       1739.56       113.64 o                         
   7   8   6      11629.30      11366.15       310.84 o                         
   8   8   6        173.83        155.00        47.70 o                         
   9   8   6       2684.38       2783.14       123.20 o                         
  10   8   6       2206.98       2450.54       128.66 o                         
  11   8   6         15.65         52.04        56.89 o                         
  12   8   6       3296.15       3401.12       151.86 o                         
  13   8   6       1568.69       2070.97       146.69 o                         
  14   8   6        669.07       1245.10       146.30 o                         
  15   8   6       1457.75       1545.19       205.15 o                         
  -9   9   6        130.65        114.22        99.54 o                         
  -8   9   6        879.58        844.93       129.22 o                         
  -7   9   6       1194.83       1297.34       175.98 o                         
  -6   9   6       3145.62       3091.70       241.27 o                         
  -5   9   6        332.99        243.78        68.70 o                         
  -4   9   6       4214.22       4274.63       171.25 o                         
  -3   9   6        232.28        233.35        81.57 o                         
  -2   9   6       6337.60       6474.87       176.96 o                         
  -1   9   6         53.05         47.21        44.63 o                         
   0   9   6       1131.89       1177.23        62.24 o                         
   1   9   6       1473.29       1512.56        66.89 o                         
   2   9   6         51.64         40.96        26.29 o                         
   3   9   6         27.58        -13.41        29.70 o                         
   4   9   6       3923.81       3865.53       105.96 o                         
   5   9   6         30.03         35.13        32.11 o                         
   6   9   6       2195.24       2136.58        99.77 o                         
   7   9   6       2599.01       2511.37       111.82 o                         
   8   9   6      12221.15      11267.92       257.42 o                         
   9   9   6      13385.56      12925.43       290.06 o                         
  10   9   6       1462.91       1500.31        99.76 o                         
  11   9   6       6764.28       6685.92       202.53 o                         
  12   9   6        769.29        954.83        92.82 o                         
  13   9   6       1191.60       1556.31       134.11 o                         
  14   9   6         93.31        122.10        91.43 o                         
  -8  10   6       1695.25       1449.93       154.63 o                         
  -7  10   6        173.04        156.60       191.80 o                         
  -6  10   6          5.55          4.13        89.23 o                         
  -5  10   6        299.43        343.89        96.68 o                         
  -4  10   6       1626.06       1547.63       116.21 o                         
  -3  10   6       1232.98       1449.46        99.93 o                         
  -2  10   6        475.50        548.28        70.69 o                         
  -1  10   6       3480.84       3465.75       150.21 o                         
   0  10   6        180.07        141.87        50.70 o                         
   1  10   6        334.59        253.47        54.04 o                         
   2  10   6        616.44        579.05        48.75 o                         
   3  10   6       8611.10       7867.05       212.14 o                         
   4  10   6        629.52        653.16        55.99 o                         
   5  10   6       2637.31       2542.03       118.95 o                         
   6  10   6         40.97         63.22        45.66 o                         
   7  10   6          7.77        -43.09        43.09 o                         
   8  10   6       4103.97       4087.14       154.14 o                         
   9  10   6       1287.04       1549.48       106.06 o                         
  10  10   6       9218.99       9021.79       234.62 o                         
  11  10   6       2309.00       2727.70       152.51 o                         
  12  10   6          8.14          5.25        66.54 o                         
  13  10   6        158.35        142.11       110.78 o                         
  14  10   6        330.59        469.87       106.61 o                         
  -7  11   6        201.36        297.30       134.41 o                         
  -6  11   6        223.54        192.82       104.19 o                         
  -5  11   6        748.02        711.17       122.18 o                         
  -4  11   6        199.31        232.71        78.32 o                         
  -3  11   6       1248.14       1370.95       116.99 o                         
  -2  11   6       2632.67       2438.07       128.62 o                         
  -1  11   6       1643.51       1791.86       110.58 o                         
   0  11   6        307.17        316.68        63.06 o                         
   1  11   6        508.52        459.98        66.15 o                         
   2  11   6       6824.14       6595.93       228.75 o                         
   3  11   6       6066.88       5460.22       146.28 o                         
   4  11   6       8868.47       8340.98       240.25 o                         
   5  11   6         87.05         30.61        47.15 o                         
   6  11   6       6072.33       5898.66       172.89 o                         
   7  11   6       4221.57       3965.39       149.39 o                         
   8  11   6        305.55        216.45        60.00 o                         
   9  11   6        506.09        412.59        73.00 o                         
  10  11   6       1443.04       1521.93       137.58 o                         
  11  11   6        117.46         43.21        68.93 o                         
  12  11   6        886.54        920.86       101.53 o                         
  13  11   6         53.37        160.80        77.21 o                         
  14  11   6        124.56          0.93       101.93 o                         
  -6  12   6        639.19        456.20       157.53 o                         
  -5  12   6       1903.57       1728.24       166.63 o                         
  -4  12   6       4441.50       4331.99       206.15 o                         
  -3  12   6       2369.58       2565.88       157.48 o                         
  -2  12   6        127.49        249.20        80.50 o                         
  -1  12   6       2318.64       2731.32       138.96 o                         
   0  12   6       1600.42       1540.96       106.71 o                         
   1  12   6        961.35        931.33        88.60 o                         
   2  12   6        584.51        639.60        75.84 o                         
   3  12   6        695.65        676.34        86.16 o                         
   4  12   6       1710.38       1744.12       149.25 o                         
   5  12   6        479.50        660.42        89.33 o                         
   6  12   6       6525.93       6393.02       217.61 o                         
   7  12   6        195.20        232.90        77.87 o                         
   8  12   6       1963.31       1907.88       115.62 o                         
   9  12   6        323.69        390.38        73.82 o                         
  10  12   6          5.07        -55.40        66.27 o                         
  11  12   6        141.29        116.08        72.51 o                         
  12  12   6        365.19        418.34        91.90 o                         
  13  12   6       1826.38       1868.78       133.04 o                         
  -4  13   6        418.53         57.38       240.71 o                         
  -3  13   6         19.68         46.74        80.49 o                         
  -2  13   6       4005.40       3992.53       199.39 o                         
  -1  13   6       2198.55       2375.89       153.65 o                         
   0  13   6       4059.26       3932.36       170.72 o                         
   1  13   6         32.84         13.77        61.55 o                         
   2  13   6       4786.13       4880.37       207.73 o                         
   3  13   6         70.91        178.42        75.50 o                         
   4  13   6       1733.15       1425.35       106.05 o                         
   5  13   6        434.41        450.83        92.57 o                         
   6  13   6        195.75        107.76        84.61 o                         
   7  13   6       1404.94       1442.71       142.49 o                         
   8  13   6        803.09        992.69       130.05 o                         
   9  13   6        198.86        145.77        82.05 o                         
  10  13   6        357.36        297.77        91.21 o                         
  11  13   6        600.19        799.07       104.38 o                         
  12  13   6       2513.27       2796.21       160.08 o                         
  -3  14   6        657.40        704.64       139.90 o                         
  -2  14   6        702.86        454.79       126.27 o                         
  -1  14   6        404.70        561.20       104.94 o                         
   0  14   6       1526.29       1583.98       142.76 o                         
   1  14   6       1367.73       1107.22       119.97 o                         
   2  14   6       1087.94       1054.98       118.86 o                         
   3  14   6       1372.58       1331.49       123.97 o                         
   4  14   6       1998.05       2067.20       130.74 o                         
   5  14   6       6305.75       5947.03       210.17 o                         
   6  14   6        438.74        376.22       101.53 o                         
   7  14   6        512.80        474.41        97.04 o                         
   8  14   6       1211.41       1476.81       136.55 o                         
   9  14   6        942.67       1071.41       122.64 o                         
  10  14   6       3288.67       3735.54       204.11 o                         
  11  14   6         56.68        118.79       113.29 o                         
  -1  15   6        489.41        117.29       170.70 o                         
   0  15   6        138.09        -42.66       128.30 o                         
   1  15   6       1011.07        791.66       279.11 o                         
   2  15   6        725.80        878.79       120.25 o
[truncated: 1,158,463 more chars]
